# Supplementary material for: Cell Specific eQTL Analysis without Sorting Cells
Source: PLoS Genet. 2015 May 8;11(5):e1005223. doi: 10.1371/journal.pgen.1005223 (PMC4425538; doi:10.1371/journal.pgen.1005223)
Supplement: S1 Table — (XLSX) [file pgen.1005223.s011.xlsx]

## Sheet: Sheet1
Supplementary Table 1
Illumina HT12v3 Array address	Spearman correlation with neutrophil count	Pearson correlation with neutrophil percentage	Gene Symbol
6280458	0.710829	0.714148	RP11-211G3.3;BCL6
160494	0.67814	0.687795	ALDH1A2;AQP9
5570139	0.650464	0.662104	QPCT
1050215	0.64397	0.648555	KCNJ15
990735	0.641042	0.64858	RNF149
4210113	0.639867	0.644564	CMTM2
670086	0.637222	0.651105	MXD1
1450112	0.633054	0.64188	REPS2
5890386	0.632789	0.651833	MGAM
1030270	0.629962	0.640513	FPR1
5670674	0.626787	0.644406	MME-AS1;MME
6270114	0.625091	0.627224	CSF3R
5690148	0.618853	0.63285	REPS2
5420201	0.618291	0.630523	BEST1;FTH1
6840468	0.615503	0.588315	HAL
4850164	0.614265	0.600499	NUP214
2690239	0.613285	0.620008	VNN2
2470017	0.608378	0.627968	RPS9;LILRB3;LILRA6
6040398	0.606114	0.593186	AC034220.3;SLC22A4
4150543	0.605991	0.612099	FPR1;FPR2
540390	0.605951	0.615404	ALPK1
540368	0.605654	0.60086	GAB2
4010133	0.605272	0.610354	VNN3
7330026	0.604693	0.606542	FRAT2
4180544	0.603054	0.612555	ROPN1L
6560066	0.599899	0.610757	MTHFS;ST20-MTHFS
4290619	0.598319	0.610085	CREB5
3060292	0.598214	0.599274	LAMP2
2690324	0.597363	0.602565	ITPRIP
150041	0.596883	0.607401	MANSC1
2350703	0.596637	0.60312	STX3
2260725	0.595947	0.610765	-
1440243	0.595478	0.609738	MSRB1
2900327	0.595415	0.59972	CXCR2
3400392	0.592857	0.60011	FPR1;FPR2
3440669	0.587788	0.597119	CXCR1
1230767	0.586951	0.591552	IFITM2
4850168	0.585243	0.573846	AC034220.3;SLC22A4
240441	0.584015	0.567493	IL1R2
940274	0.583736	0.592408	-
4150369	0.583113	0.59095	-
3370041	0.581889	0.582372	VNN3
6480692	0.58095	0.586156	NCF4
1470470	0.580847	0.582459	RP11-405F3.4;GPR97
6020630	0.579964	0.57895	MMP25
1990278	0.579714	0.58568	-
1190528	0.57924	0.582304	MANSC1
5260424	0.578948	0.580438	RP11-405F3.4;GPR97
4730711	0.578319	0.571663	FAM212B
3420593	0.577733	0.585012	LMNB1
7320041	0.575037	0.582356	CHST15
6180168	0.574657	0.552892	NCF4
3890326	0.574623	0.579314	-
3370327	0.574591	0.584604	2014-03-01
3310682	0.574005	0.569842	DOCK5
6660162	0.572775	0.587971	CTB-50L17.14;LRG1
520470	0.570632	0.572822	NLRP12
3940356	0.570467	0.577436	CR1
