# Supplementary material for: Cell Specific eQTL Analysis without Sorting Cells
Source: PLoS Genet. 2015 May 8;11(5):e1005223. doi: 10.1371/journal.pgen.1005223 (PMC4425538; doi:10.1371/journal.pgen.1005223)
Supplement: S2 Table — (XLSX) [file pgen.1005223.s012.xlsx]

## Sheet: Sheet1
Supplementary Table 2
	Number of eQTLs	Number of SNPs	Number of Probes
Number of eQTLs tested	13124	10260	8228
Number of Generic eQTLs	12007	9503	7715
Number of Lymphocyte mediated eQTLs (FDR < 0.05)	208	196	145
Number of Neutrophil mediated eQTLs (FDR < 0.05)	909	843	692
