# Supplementary material for: Cell Specific eQTL Analysis without Sorting Cells
Source: PLoS Genet. 2015 May 8;11(5):e1005223. doi: 10.1371/journal.pgen.1005223 (PMC4425538; doi:10.1371/journal.pgen.1005223)
Supplement: S3 Table — (XLSX) [file pgen.1005223.s013.xlsx]

## Sheet: Supplementary Table 2 - Results
Supplementary Table 3
Pvalue in Westra et al, Nat. Genet. 2013	SNP	SNP Chromosome	SNP Chromosome Position	Illumina HT12v3 Probe Array Address	Probe Chromosome	Probe Chromosome Center Position	Gene Symbol	FDR in Westra et al, Nat. Genet. 2013	Interaction P-value	Interaction Z-score	Interaction FDR	Mediated by cell type
9.81e-198	rs12057769	1	205346104	2000128	1	205384578	C4BPA	0	8.57e-171	27.8582	5.26e-167	Neutrophils
9.81e-198	rs3813948	1	205336481	2000128	1	205384578	C4BPA	0	3.41e-135	24.7462	1.05e-131	Neutrophils
9.81e-198	rs9302752	16	49276604	940220	16	49324106	NOD2	0	7.37e-122	23.4749	1.51e-118	Neutrophils
9.81e-198	rs4700774	5	180366822	1470102	5	180365789	BTNL3	0	2.99e-113	22.6164	4.58e-110	Neutrophils
9.81e-198	rs2431321	5	102146693	4210670	5	102393057	PAM	0	2.16e-108	22.1172	2.65e-105	Neutrophils
9.81e-198	rs17724205	2	72291009	6280224	2	72210327	CYP26B1	0	7.74e-86	19.6352	7.92e-83	Neutrophils
9.81e-198	rs12229020	12	10008950	3170601	12	10029293	CLEC12A	0	5.94e-65	17.019	5.2e-62	Neutrophils
9.81e-198	rs10845821	12	7791451	5960136	12	7790248	CLEC4C	0	4.04e-64	16.9063	3.1e-61	Neutrophils
9.81e-198	rs1179620	7	75090650	580484	7	75001569	HIP1	0	5.87e-58	16.0484	4e-55	Neutrophils
9.81e-198	rs2522420	4	108829077	130187	4	108754907	PAPSS1	0	2.66e-56	15.8098	1.49e-53	Neutrophils
9.81e-198	rs12229020	12	10008950	3780358	12	10029143	CLEC12A	0	2.46e-56	15.8147	1.51e-53	Neutrophils
9.81e-198	rs883180	16	54169778	4120367	16	54174457	LPCAT2	0	4.07e-53	15.341	2.08e-50	Neutrophils
9.81e-198	rs10075142	5	73962740	7150563	5	73959269	-	0	9.46e-53	15.2862	4.46e-50	Neutrophils
9.81e-198	rs706208	21	43346515	1230047	21	43346450	CBS	0	3.38e-50	14.8983	1.48e-47	Neutrophils
9.81e-198	rs2336384	1	11968650	5550253	1	11995726	MFN2	0	9.63e-50	14.8282	3.94e-47	Neutrophils
9.81e-198	rs6858440	4	47612231	1230731	4	47544201	NFXL1	0	1.8e-48	14.6302	6.51e-46	Neutrophils
9.81e-198	rs6499766	16	54161629	4120367	16	54174457	LPCAT2	0	1.78e-48	14.631	6.83e-46	Neutrophils
9.81e-198	rs12229020	12	10008950	6020544	12	10023063	CLEC12A	0	9.17e-48	14.5191	3.13e-45	Neutrophils
9.81e-198	rs11879589	19	50065116	4890707	19	50073700	PVRL2	0	1.14e-46	14.3452	3.68e-44	Neutrophils
9.81e-198	rs873458	1	11968676	5550253	1	11995726	MFN2	0	1.47e-44	14.0044	4.5e-42	Neutrophils
9.81e-198	rs4707468	6	89210196	4120300	6	89090505	RP11-459O1.2	0	9.6e-41	13.3656	2.8e-38	Neutrophils
9.81e-198	rs4745101	9	70365385	4480112	9	70335572	PGM5	0	3.89e-37	12.7327	1.09e-34	Neutrophils
9.81e-198	rs11042883	11	10554247	2320750	11	10554390	MRVI1-AS1;LYVE1;MRVI1	0	2.63e-36	12.5826	7.02e-34	Neutrophils
9.81e-198	rs4479442	2	102420506	6520180	2	102435317	IL18RAP	0	2.9e-35	12.3917	7.4e-33	Neutrophils
9.81e-198	rs10870228	10	134671412	5820605	10	134682342	-	0	2.01e-33	12.0471	4.93e-31	Neutrophils
9.81e-198	rs10931515	2	192283356	7320678	2	192266949	-	0	4.23e-33	11.9855	9.98e-31	Neutrophils
9.81e-198	rs4745101	9	70365385	380494	9	70335475	PGM5	0	6.43e-33	11.9509	1.46e-30	Neutrophils
9.81e-198	rs12100841	14	34641402	6560427	14	34812872	KIAA0391	0	1.8e-32	11.8649	3.95e-30	Neutrophils
4.83e-176	rs11672399	19	50068938	2140746	19	50069517	PVRL2	0	3.07e-32	11.8203	6.49e-30	Neutrophils
9.81e-198	rs32674	5	102155067	840156	5	102146621	PAM	0	1.23e-30	11.5058	2.52e-28	Neutrophils
9.81e-198	rs726330	12	38822328	2490315	12	38822162	RP11-476D10.1	0	9.75e-28	10.9152	1.93e-25	Neutrophils
9.81e-198	rs11751062	6	26324144	7210333	6	26335240	-	0	1.27e-27	10.8914	2.43e-25	Neutrophils
9.81e-198	rs6921835	6	41303418	1690670	6	41313790	TREML4	0	1.1e-25	10.4771	2.05e-23	Neutrophils
9.81e-198	rs2839619	21	43309246	1230047	21	43346450	CBS	0	2.06e-25	10.4175	3.72e-23	Neutrophils
1.44e-101	rs1854849	20	24847841	4810341	20	24888366	CST7	0	1.69e-24	10.2154	2.96e-22	Neutrophils
2.16e-192	rs2960785	7	26918664	5340519	7	27104847	HOTAIRM1	0	3.31e-24	10.1502	5.63e-22	Neutrophils
9.81e-198	rs6460216	7	64083079	5720288	7	64089163	ZNF117;ERV3-1	0	3.52e-24	10.1441	5.83e-22	Neutrophils
9.81e-198	rs2634667	12	46949263	6650747	12	47022375	ZNF641	0	4.29e-24	10.1248	6.92e-22	Neutrophils
9.81e-198	rs13015714	2	102338297	6520180	2	102435317	IL18RAP	0	1.35e-23	10.0122	2.12e-21	Neutrophils
9.81e-198	rs7294919	12	115811975	290437	12	115783574	HRK	0	2.63e-23	9.94589	3.93e-21	Neutrophils
9.81e-198	rs917997	2	102437000	6520180	2	102435317	IL18RAP	0	2.62e-23	9.94627	4.01e-21	Neutrophils
9.81e-198	rs2058660	2	102420881	6520180	2	102435317	IL18RAP	0	5.02e-23	9.88121	7.33e-21	Neutrophils
9.81e-198	rs2453176	5	179908398	2000292	5	179950276	SCGB3A1	0	5.16e-23	-9.87858	7.35e-21	Lymphocytes
9.81e-198	rs1437891	2	190270953	6960242	2	190240792	ASNSD1	0	7.87e-23	9.83605	1.1e-20	Neutrophils
9.81e-198	rs6690139	1	58822920	6270138	1	58813838	TACSTD2	0	9.75e-23	9.81454	1.33e-20	Neutrophils
9.81e-198	rs12145377	1	210499549	5870746	1	210601520	PPP2R5A	0	7.73e-22	9.60341	1.03e-19	Neutrophils
9.81e-198	rs12119009	1	89796344	4890324	1	89834550	RP5-1007M22.2;RP5-1007M22.3;LRRC8B	0	4.27e-21	9.42581	5.57e-19	Neutrophils
9.81e-198	rs3762281	1	154571406	2640086	1	154529229	TMEM79;C1orf85	0	7.16e-21	9.3714	9.15e-19	Neutrophils
9.81e-198	rs1750040	6	158418543	4200593	6	158439059	SYNJ2	0	8.62e-21	9.35174	1.08e-18	Neutrophils
9.81e-198	rs3182911	17	17108889	1030551	17	17091076	COPS3	0	1.09e-20	9.32687	1.34e-18	Neutrophils
9.81e-198	rs2839999	22	15637198	3170730	22	15644661	XKR3	0	1.98e-20	9.26336	2.38e-18	Neutrophils
9.81e-198	rs11047696	12	24943150	7650524	12	24856154	BCAT1	0	2.66e-20	9.23172	3.14e-18	Neutrophils
9.81e-198	rs10836230	11	34408950	4040364	11	34449514	CAT	0	8.69e-20	9.10416	1.01e-17	Neutrophils
9.81e-198	rs1338516	1	65287192	1030367	1	65286734	-	0	1.19e-19	9.06969	1.36e-17	Neutrophils
9.81e-198	rs2246012	6	131939901	5270753	6	131947065	ARG1;MED23	0	3.44e-19	8.95346	3.84e-17	Neutrophils
5.34e-58	rs39663	5	34037711	3130154	5	34023957	AMACR;C1QTNF3	0	3.57e-19	8.94959	3.91e-17	Neutrophils
9.81e-198	rs2030137	7	26920089	7160360	7	26673860	SKAP2	0	3.65e-19	8.94723	3.92e-17	Neutrophils
9.81e-198	rs1552673	15	96304027	6580168	15	96317382	ARRDC4	0	4.71e-19	8.91887	4.98e-17	Neutrophils
9.81e-198	rs4804209	19	12846955	6200315	19	12847128	DNASE2	0	7.04e-19	8.87426	7.32e-17	Neutrophils
9.81e-198	rs10110735	8	133794731	2350477	8	133653768	LRRC6	0	9.9e-19	8.83621	1.01e-16	Neutrophils
9.81e-198	rs6433294	2	172077315	2370300	2	172122306	CYBRD1	0	1.02e-18	8.83244	1.03e-16	Neutrophils
9.23e-94	rs9299216	9	116117994	450020	9	116133720	ORM2	0	2.56e-18	8.72955	2.53e-16	Neutrophils
9.81e-198	rs11209243	1	68511449	6940280	1	68384256	GNG12-AS1;WLS	0	4.04e-18	8.67757	3.94e-16	Neutrophils
7.44e-163	rs2303729	19	45802909	3800307	19	45788915	SHKBP1	0	5.19e-18	8.64909	4.98e-16	Neutrophils
9.81e-198	rs13193229	6	2968383	4570451	6	2964527	NQO2	0	6.68e-18	8.62023	6.31e-16	Neutrophils
9.81e-198	rs1004736	5	150593042	4280273	5	150628354	GM2A	0	4.36e-17	8.40266	4.06e-15	Neutrophils
1.5e-163	rs4145929	6	41297418	770091	6	41325162	TREML5P	0	6.19e-17	8.36158	5.67e-15	Neutrophils
9.81e-198	rs2851391	21	43360473	1230047	21	43346450	CBS	0	7.56e-17	8.33796	6.82e-15	Neutrophils
9.81e-198	rs6433294	2	172077315	2450465	2	172122530	CYBRD1	0	1.22e-16	8.28111	1.08e-14	Neutrophils
9.81e-198	rs11243480	9	133575002	6270037	9	133442113	RAPGEF1	0	1.47e-16	8.25913	1.29e-14	Neutrophils
9.81e-198	rs11903757	2	192295449	7320678	2	192266949	-	0	1.97e-16	8.22393	1.7e-14	Neutrophils
9.81e-198	rs234720	21	43318361	1230047	21	43346450	CBS	0	3.25e-16	8.16351	2.77e-14	Neutrophils
9.81e-198	rs851278	5	138131165	3890017	5	138298113	CTNNA1	0	4.83e-16	8.1156	4.06e-14	Neutrophils
9.81e-198	rs2770150	9	119502960	1500180	9	119516849	TLR4	0	6.06e-16	8.0882	5.02e-14	Neutrophils
5.75e-58	rs519113	19	50068124	4890707	19	50073700	PVRL2	0	1.26e-15	7.99888	1.03e-13	Neutrophils
9.81e-198	rs7810472	7	87760126	540091	7	87746387	AC003991.3;STEAP4	0	1.44e-15	7.98221	1.16e-13	Neutrophils
4.32e-37	rs34677	5	34034525	520544	5	34040531	AMACR;C1QTNF3	0	1.52e-15	7.97543	1.21e-13	Neutrophils
9.81e-198	rs9457413	6	158952658	6350634	6	158977849	DYNLT1	0	1.6e-15	7.96871	1.26e-13	Neutrophils
2.57e-61	rs1551183	11	133630028	730671	11	133640500	ACAD8	0	1.69e-15	7.96217	1.31e-13	Neutrophils
1.23e-55	rs519113	19	50068124	2140746	19	50069517	PVRL2	0	1.86e-15	7.95038	1.43e-13	Neutrophils
9.81e-198	rs9610690	22	20634943	240348	22	20603850	PPM1F	0	3e-15	7.89091	2.27e-13	Neutrophils
5.07e-05	rs6545800	2	24972389	3800050	2	24895625	CENPO;ADCY3	0.0214516	4.14e-15	-7.85048	3.1e-13	Lymphocytes
5.17e-05	rs6545814	2	24984820	3800050	2	24895625	CENPO;ADCY3	0.0218831	9.17e-15	-7.7503	6.78e-13	Lymphocytes
9.81e-198	rs966544	5	173283011	1500131	5	173317586	CPEB4	0	1.73e-14	7.66907	1.27e-12	Neutrophils
9.81e-198	rs2274226	1	154581251	5090020	1	154485734	SMG5	0	2.04e-14	7.64781	1.48e-12	Neutrophils
9.81e-198	rs17695092	5	173270459	1500131	5	173317586	CPEB4	0	2.27e-14	7.63411	1.62e-12	Neutrophils
9.81e-198	rs11606262	11	92870472	4900747	11	92851475	C11orf75	0	2.36e-14	7.62929	1.66e-12	Neutrophils
9.81e-198	rs6464101	7	150108985	5420440	7	150189240	ABP1	0	3.09e-14	7.5943	2.16e-12	Neutrophils
7.8e-114	rs26232	5	102624619	4210670	5	102393057	PAM	0	3.63e-14	7.57356	2.5e-12	Neutrophils
1.17e-18	rs6752378	2	25003620	3800050	2	24895625	CENPO;ADCY3	0	3.79e-14	-7.56805	2.55e-12	Lymphocytes
2.15e-18	rs713586	2	25011512	3800050	2	24895625	CENPO;ADCY3	0	3.77e-14	-7.56863	2.57e-12	Lymphocytes
7.5e-99	rs7147394	14	22480894	5700520	14	22459761	-	0	4.06e-14	7.55903	2.71e-12	Neutrophils
9.81e-198	rs909832	1	25626612	5220615	1	25505781	C1orf63;RHD	0	4.56e-14	7.54394	3.01e-12	Neutrophils
2.53e-108	rs10993160	9	96108747	4640427	9	96262232	HIATL1	0	5.84e-14	7.51168	3.81e-12	Neutrophils
3.21e-186	rs10435926	9	96081953	4640427	9	96262232	HIATL1	0	7.55e-14	7.478	4.87e-12	Neutrophils
1.06e-14	rs4665736	2	25041103	3800050	2	24895625	CENPO;ADCY3	0	2.79e-13	-7.3044	1.78e-11	Lymphocytes
4.95e-134	rs2189587	12	111808662	6400189	12	111819597	RPH3A	0	2.82e-13	7.30296	1.78e-11	Neutrophils
2.52e-145	rs7255045	19	12793269	6200315	19	12847128	DNASE2	0	2.93e-13	7.29738	1.84e-11	Neutrophils
9.81e-198	rs6861681	5	173295064	1500131	5	173317586	CPEB4	0	4.67e-13	7.23444	2.9e-11	Neutrophils
9.81e-198	rs2277304	11	65314885	3830433	11	65295264	RP11-770G2.2	0	5.46e-13	7.21342	3.35e-11	Neutrophils
9.81e-198	rs11156875	14	34689567	1820072	14	34634045	FAM177A1;PPP2R3C	0	6.93e-13	7.18083	4.21e-11	Neutrophils
2.19e-174	rs3758833	11	87711304	2640768	11	87710390	CTSC	0	7.44e-13	7.17115	4.47e-11	Neutrophils
9.81e-198	rs4794975	17	22994974	840431	17	22998508	LGALS9	0	8.11e-13	7.15934	4.83e-11	Neutrophils
9.81e-198	rs1865840	17	37200535	4880370	17	37164685	JUP	0	9.54e-13	7.137	5.63e-11	Neutrophils
9.81e-198	rs10889147	1	40334058	7200041	1	40311134	PPT1	0	1.06e-12	7.1228	6.18e-11	Neutrophils
9.81e-198	rs10399931	1	201422703	6860465	1	201403648	MYBPH	0	1.31e-12	7.09366	7.56e-11	Neutrophils
9.81e-198	rs2074458	19	2222741	2490142	19	2225993	C19orf35	0	1.78e-12	7.05058	1.01e-10	Neutrophils
9.36e-91	rs3183702	17	17688014	3390343	17	17656342	SREBF1	0	1.78e-12	7.05072	1.02e-10	Neutrophils
9.81e-198	rs3771166	2	102352654	6520180	2	102435317	IL18RAP	0	2.34e-12	7.01227	1.32e-10	Neutrophils
9.81e-198	rs3822262	4	6748667	1510424	4	6749690	S100P	0	3.21e-12	6.96834	1.79e-10	Neutrophils
9.81e-198	rs12151621	2	85788010	3840376	2	85868462	ATOH8	0	3.43e-12	6.95896	1.89e-10	Neutrophils
9.81e-198	rs429083	6	167303962	2850100	6	167263085	RP11-514O12.4;RNASET2	0	3.56e-12	6.95376	1.95e-10	Neutrophils
3.29e-103	rs10894148	11	129207196	430541	11	129235066	TMEM45B	0	5.09e-12	6.90292	2.77e-10	Neutrophils
1.21e-167	rs2516417	6	31567615	1440603	6	31556059	-	0	5.52e-12	6.89149	2.97e-10	Neutrophils
1.67e-102	rs10894147	11	129204066	430541	11	129235066	TMEM45B	0	7.74e-12	6.84334	4.13e-10	Neutrophils
6.11e-115	rs2540316	2	102716472	4880553	2	102700517	MFSD9	0	8.08e-12	6.83709	4.27e-10	Neutrophils
9.81e-198	rs4634868	1	38237902	630142	1	38235267	FHL3	0	8.48e-12	6.83023	4.44e-10	Neutrophils
9.81e-198	rs9393680	6	10935445	1440044	6	10871307	TMEM14B;SYCP2L;MAK	0	8.9e-12	6.82332	4.62e-10	Neutrophils
9.81e-198	rs1819333	6	167293537	2850100	6	167263085	RP11-514O12.4;RNASET2	0	9.92e-12	6.80768	5.11e-10	Neutrophils
9.81e-198	rs2240773	17	72222378	3990403	17	72183734	MXRA7	0	1.06e-11	6.79811	5.42e-10	Neutrophils
3.77e-129	rs6569835	6	133093151	2450364	6	133094233	VNN3	0	1.21e-11	6.77922	6.13e-10	Neutrophils
9.81e-198	rs415890	6	167326623	2850100	6	167263085	RP11-514O12.4;RNASET2	0	1.34e-11	6.76456	6.72e-10	Neutrophils
9.81e-198	rs1040759	20	5108829	510673	20	5119623	CDS2	0	1.63e-11	6.73579	8.13e-10	Neutrophils
9.81e-198	rs314361	7	100250941	1260730	7	100238327	EPHB4	0	2.89e-11	6.6522	1.43e-09	Neutrophils
1.55e-50	rs870210	10	126064223	7610561	10	126076454	OAT	0	3.04e-11	6.64455	1.49e-09	Neutrophils
7.49e-91	rs578327	9	27183847	7570176	9	27219825	TEK	0	5.17e-11	6.5661	2.51e-09	Neutrophils
6.04e-165	rs3793735	10	1272828	6110519	10	1218243	ADARB2	0	6.1e-11	6.54115	2.95e-09	Neutrophils
1.53e-74	rs17407696	2	62969399	1740438	2	63137662	OTX1	0	8.48e-11	6.49187	4.06e-09	Neutrophils
9.81e-198	rs4950806	1	200219197	5570601	1	200241734	RP11-465N4.4;RNPEP	0	8.82e-11	6.48585	4.16e-09	Neutrophils
3.87e-75	rs7147394	14	22480894	3850520	14	22459864	PRMT5-AS1;PRMT5	0	8.78e-11	6.48654	4.18e-09	Neutrophils
9.81e-198	rs11586632	1	200222237	5570601	1	200241734	RP11-465N4.4;RNPEP	0	8.97e-11	6.48332	4.2e-09	Neutrophils
9.81e-198	rs17112674	10	99112168	3460687	10	99106719	RRP12	0	9.29e-11	6.47804	4.32e-09	Neutrophils
9.81e-198	rs3181077	3	46225656	7320301	3	46218609	CCR3;CCR1	0	9.51e-11	6.47461	4.38e-09	Neutrophils
6.25e-161	rs1243160	14	93924630	6020097	14	93924924	SERPINA1	0	1.16e-10	6.44418	5.28e-09	Neutrophils
9.81e-198	rs4956126	4	108829454	1820528	4	108754449	PAPSS1	0	1.16e-10	6.44423	5.32e-09	Neutrophils
9.81e-198	rs4950928	1	201422505	6860465	1	201403648	MYBPH	0	1.19e-10	6.4401	5.39e-09	Neutrophils
9.81e-198	rs1867573	10	59712978	6220441	10	59717499	CISD1	0	1.35e-10	6.42141	6.05e-09	Neutrophils
1.18e-58	rs2290647	19	40198569	3140438	19	40209143	GRAMD1A	0	1.39e-10	6.41644	6.11e-09	Neutrophils
9.81e-198	rs2790216	10	59667932	6220441	10	59717499	CISD1	0	1.39e-10	6.41722	6.12e-09	Neutrophils
9.81e-198	rs2223286	1	167932256	6940358	1	167926946	C1orf112;SELL	0	1.38e-10	6.41813	6.13e-09	Neutrophils
2.65e-164	rs11243480	9	133575002	7330343	9	133574961	RAPGEF1	0	1.52e-10	6.40311	6.58e-09	Neutrophils
9.81e-198	rs10826176	10	59811543	650326	10	59825763	TFAM	0	1.51e-10	6.40412	6.58e-09	Neutrophils
9.81e-198	rs11209243	1	68511449	4250711	1	68364064	GNG12-AS1;WLS	0	1.66e-10	6.38986	7.12e-09	Neutrophils
1.85e-121	rs2854643	22	17569706	1090427	22	17555132	CLTCL1	0	1.83e-10	6.37458	7.82e-09	Neutrophils
1.97e-31	rs40601	5	34037612	5870286	5	34024143	AMACR;C1QTNF3	0	2.08e-10	6.35547	8.79e-09	Neutrophils
9.81e-198	rs4897612	6	133077018	5310754	6	133045161	VNN1	0	2.81e-10	6.30875	1.18e-08	Neutrophils
9.81e-198	rs407257	22	22676550	7400537	22	22706401	GSTT1	0	3.13e-10	6.29197	1.31e-08	Neutrophils
2.31e-86	rs1060330	3	52263985	7150253	3	52259600	PPM1M	0	3.23e-10	-6.28716	1.34e-08	Lymphocytes
1.94e-78	rs9932977	16	73292649	4560541	16	73263334	MLKL	0	4.28e-10	6.24337	1.76e-08	Neutrophils
1.08e-197	rs8058133	16	73214986	5340167	16	73213001	RFWD3	0	4.31e-10	6.2422	1.76e-08	Neutrophils
3.26e-83	rs578327	9	27183847	1300326	9	27219827	-	0	4.78e-10	6.2261	1.94e-08	Neutrophils
2.37e-192	rs7020669	9	89363846	5700220	9	89512661	DAPK1	0	4.86e-10	6.22356	1.96e-08	Neutrophils
9.64e-173	rs9921587	16	52033151	4280669	16	52082292	RBL2	0	6.72e-10	-6.1726	2.69e-08	Lymphocytes
7.88e-78	rs972579	22	41717655	7550333	22	41595918	PACSIN2	0	8.79e-10	6.12989	3.5e-08	Neutrophils
1.23e-33	rs2286585	17	72223905	4220743	17	72226441	JMJD6	0	8.94e-10	6.12729	3.54e-08	Neutrophils
1.09e-50	rs7072606	10	49603980	6620022	10	49752274	WDFY4	0	1.06e-09	6.09984	4.17e-08	Neutrophils
9.81e-198	rs1009181	6	26266972	6200669	6	26266387	HIST1H2BD	0	1.26e-09	6.07289	4.91e-08	Neutrophils
1.81e-97	rs6674499	1	159884775	7550215	1	159914504	FCGR2B	0	1.35e-09	6.06077	5.26e-08	Neutrophils
9.81e-198	rs6857766	4	122830735	1070451	4	122809019	ANXA5	0	1.4e-09	6.05542	5.4e-08	Neutrophils
9.81e-198	rs17034	6	32904499	2650156	6	32906483	TAP2	0	1.5e-09	6.04412	5.76e-08	Neutrophils
9.81e-198	rs933994	2	219358860	7040735	2	219387934	CYP27A1	0	1.56e-09	6.03817	5.94e-08	Neutrophils
2.28e-183	rs2315603	17	36345469	630152	17	36339801	AC004231.2;KRT23	0	1.84e-09	6.01151	6.92e-08	Neutrophils
4.43e-58	rs2106294	22	29975759	4120561	22	30003511	LIMK2	0	1.83e-09	6.01203	6.94e-08	Neutrophils
1.13e-58	rs2079431	22	29894334	4120561	22	30003511	LIMK2	0	1.86e-09	6.00949	6.96e-08	Neutrophils
1.89e-154	rs4965121	15	96319796	6580168	15	96317382	ARRDC4	0	2.35e-09	5.97135	8.75e-08	Neutrophils
9.81e-198	rs6674499	1	159884775	6650341	1	159914035	FCGR2B	0	2.51e-09	5.96093	9.27e-08	Neutrophils
1.01e-114	rs1051476	21	39117706	4220605	21	39118289	ETS2	0	2.67e-09	5.95082	9.8e-08	Neutrophils
2.58e-158	rs1817538	6	41352382	3310091	6	41351767	TREM1	0	2.95e-09	5.93456	1.08e-07	Neutrophils
2.1e-83	rs870210	10	126064223	7040241	10	126076633	OAT	0	3.41e-09	5.91029	1.24e-07	Neutrophils
9.35e-10	rs4409675	1	28134996	3420561	1	28090737	RPA2	0	4.08e-09	5.88106	1.47e-07	Neutrophils
9.81e-198	rs2236472	21	45727840	5290132	21	45757914	COL18A1;SLC19A1	0	4.17e-09	5.8775	1.49e-07	Neutrophils
9.81e-198	rs601256	7	42907856	4010072	7	42915814	C7orf25;DKFZP686D09174	0	4.37e-09	5.86969	1.56e-07	Neutrophils
2.87e-109	rs17221417	16	49297083	940220	16	49324106	NOD2	0	4.43e-09	5.86712	1.57e-07	Neutrophils
9.81e-198	rs3856650	3	127729888	4050768	3	127744754	CHST13;C3orf22	0	4.56e-09	5.86233	1.61e-07	Neutrophils
3.94e-99	rs3746674	20	4712629	6220110	20	4706827	-	0	5.12e-09	5.84321	1.79e-07	Neutrophils
9.81e-198	rs2278089	2	151854918	2140242	2	151936656	Metazoa_SRP;TNFAIP6	0	5.27e-09	5.83844	1.84e-07	Neutrophils
3.1e-33	rs2281638	20	4726370	6660731	20	4723948	RASSF2	0	5.64e-09	5.82708	1.95e-07	Neutrophils
5.4e-186	rs3802088	7	156868272	5860315	7	156902576	DNAJB6	0	5.75e-09	5.82381	1.98e-07	Neutrophils
8.35e-52	rs11045982	12	8557027	2070114	12	8564159	CLEC4D	0	7.96e-09	5.76929	2.73e-07	Neutrophils
9.81e-198	rs1009181	6	26266972	290730	6	26279307	HIST1H2BD	0	8.71e-09	5.7542	2.97e-07	Neutrophils
6.68e-180	rs11065504	12	120164843	2000020	12	120177790	CAMKK2	0	9.11e-09	5.74644	3.09e-07	Neutrophils
1.16e-177	rs11019400	11	87710506	5270367	11	87666942	CTSC	0	9.77e-09	5.73465	3.29e-07	Neutrophils
9.9e-161	rs11853186	15	86997745	6330132	15	86999800	ISG20	0	1.11e-08	5.71299	3.72e-07	Neutrophils
9.81e-198	rs7290980	22	29422425	3870408	22	29388281	SLC35E4;DUSP18	0	1.26e-08	5.6916	4.2e-07	Neutrophils
1.51e-21	rs10902678	1	28141160	3420561	1	28090737	RPA2	0	1.42e-08	5.67153	4.69e-07	Neutrophils
5.33e-93	rs13179181	5	147556179	7570139	5	147801995	FBXO38	0	1.76e-08	5.63403	5.81e-07	Neutrophils
2.23e-127	rs6938061	6	37782317	5690445	6	37708358	MDGA1	0	1.77e-08	-5.63274	5.82e-07	Lymphocytes
2.34e-132	rs4377440	3	124060649	2370128	3	124081145	DIRC2	0	1.91e-08	5.6196	6.25e-07	Neutrophils
9.81e-198	rs2739330	22	22625286	7400537	22	22706401	GSTT1	0	2.33e-08	5.58551	7.56e-07	Neutrophils
7.84e-90	rs3802088	7	156868272	1230224	7	156867780	DNAJB6	0	2.47e-08	5.57566	7.96e-07	Neutrophils
2.4e-115	rs2439302	8	32551911	5900246	8	32744222	-	0	2.74e-08	5.55721	8.8e-07	Neutrophils
9.81e-198	rs6119771	20	30234036	7100619	20	30167919	TM9SF4	0	2.79e-08	5.55392	8.92e-07	Neutrophils
6.14e-152	rs17799481	5	149851964	2470215	5	149917647	NDST1	0	2.85e-08	5.5503	9.02e-07	Neutrophils
9.76e-54	rs158086	5	55757506	730168	5	55785847	-	0	2.85e-08	5.5504	9.06e-07	Neutrophils
8.21e-87	rs2855812	6	31580699	1440603	6	31556059	-	0	3.07e-08	5.53711	9.67e-07	Neutrophils
9.81e-198	rs12170331	22	15978409	6200161	22	15977436	CECR6	0	3.49e-08	5.51479	1.09e-06	Neutrophils
6.21e-104	rs2544809	5	176818105	6760008	5	176816549	DBN1	0	3.69e-08	5.50487	1.15e-06	Neutrophils
9.81e-198	rs7197453	16	70636628	2640025	16	70652025	TXNL4B;HP;HPR	0	4.04e-08	5.48902	1.25e-06	Neutrophils
9.81e-198	rs359457	5	173212448	1500131	5	173317586	CPEB4	0	4.24e-08	5.48052	1.3e-06	Neutrophils
9.81e-198	rs8065144	17	71471452	1190327	17	71453811	ACOX1	0	4.22e-08	5.4812	1.3e-06	Neutrophils
1.25e-28	rs4849843	2	120729306	50446	2	120825147	INHBB	0	4.57e-08	5.46718	1.4e-06	Neutrophils
9.81e-198	rs1819658	10	59583157	6220441	10	59717499	CISD1	0	5.03e-08	5.45016	1.53e-06	Neutrophils
9.81e-198	rs4660481	1	41127268	5810142	1	41099562	CITED4	0	5.53e-08	5.43331	1.67e-06	Neutrophils
4.32e-47	rs3748314	14	93923718	6770333	14	93924790	SERPINA1	0	6.02e-08	5.41829	1.81e-06	Neutrophils
9.81e-198	rs11732759	4	77075464	5130176	4	77060112	NAAA	0	6.15e-08	5.41434	1.84e-06	Neutrophils
9.81e-198	rs7616215	3	46180690	7320301	3	46218609	CCR3;CCR1	0	6.27e-08	5.41091	1.87e-06	Neutrophils
3.04e-99	rs10841856	12	8584110	5690753	12	8577875	CLEC4E	0	6.49e-08	5.4048	1.92e-06	Neutrophils
9.07e-130	rs1772810	10	119147475	2340008	10	119032665	PDZD8	0	6.58e-08	5.40232	1.94e-06	Neutrophils
2.9e-147	rs11177370	12	67462060	7380152	12	67445958	SLC35E3	0	7.26e-08	5.38454	2.13e-06	Neutrophils
5.75e-75	rs3132468	6	31583465	1440603	6	31556059	-	0	7.55e-08	5.37762	2.19e-06	Neutrophils
9.81e-198	rs2790216	10	59667932	20392	10	59707058	CISD1	0	7.52e-08	5.37839	2.2e-06	Neutrophils
9.81e-198	rs1199103	10	59617237	20392	10	59707058	CISD1	0	7.74e-08	5.37301	2.24e-06	Neutrophils
9.14e-193	rs894756	18	9478157	1190546	18	9528004	RALBP1	0	8.53e-08	5.35546	2.46e-06	Neutrophils
1.27e-63	rs969660	6	36070909	270240	6	36019518	SLC26A8	0	8.91e-08	5.34775	2.55e-06	Neutrophils
1.25e-92	rs2049233	3	197936490	5820273	3	197917848	-	0	9.56e-08	5.33484	2.73e-06	Neutrophils
2.11e-85	rs2076756	16	49314382	940220	16	49324106	NOD2	0	1.01e-07	5.32529	2.86e-06	Neutrophils
4.35e-58	rs6866344	5	178054205	5820403	5	177962667	CLK4	0	1.07e-07	5.31522	3e-06	Neutrophils
9.81e-198	rs11064237	12	6484417	2680497	12	6510856	NCAPD2	0	1.06e-07	-5.31568	3e-06	Lymphocytes
1.25e-147	rs8056742	16	83650249	5870301	16	83685011	KIAA0513	0	1.19e-07	5.29461	3.34e-06	Neutrophils
9.81e-198	rs11949767	5	176672850	2360022	5	176660973	RAB24	0	1.27e-07	5.28373	3.53e-06	Neutrophils
1.25e-50	rs2807278	6	131851613	5270753	6	131947065	ARG1;MED23	0	1.3e-07	5.27925	3.6e-06	Neutrophils
7.54e-148	rs16975170	16	83650076	5870301	16	83685011	KIAA0513	0	1.31e-07	5.27716	3.63e-06	Neutrophils
9.97e-176	rs9332554	1	167803525	7610767	1	167754326	F5	0	1.48e-07	5.25444	4.08e-06	Neutrophils
1.75e-189	rs9596613	13	51390526	5550647	13	51501760	-	0	1.65e-07	-5.23494	4.52e-06	Lymphocytes
2.27e-25	rs8100241	19	17253894	3460253	19	17200874	OCEL1	0	1.66e-07	5.23381	4.53e-06	Neutrophils
5.31e-59	rs11868035	17	17655826	3390343	17	17656342	SREBF1	0	1.74e-07	5.22533	4.72e-06	Neutrophils
1.27e-107	rs6540731	1	210458786	5870746	1	210601520	PPP2R5A	0	1.76e-07	5.22253	4.77e-06	Neutrophils
9.81e-198	rs1683593	19	818735	1240152	19	814295	CFD	0	1.84e-07	5.21435	4.94e-06	Neutrophils
2.67e-60	rs2526205	5	128279087	4670451	5	128477273	ISOC1	0	1.84e-07	5.21479	4.95e-06	Neutrophils
7.35e-119	rs6686632	1	52356199	7160274	1	52258570	TXNDC12	0	1.93e-07	5.20619	5.12e-06	Neutrophils
9.81e-198	rs2960785	7	26918664	6040008	7	26673671	SKAP2	0	1.93e-07	5.20642	5.13e-06	Neutrophils
1.28e-40	rs1464750	7	149837973	4880626	7	149901899	GIMAP4	0	1.95e-07	5.20403	5.16e-06	Neutrophils
9.81e-198	rs4661548	1	15150297	4640184	1	15265067	KAZN	0	1.99e-07	5.19999	5.25e-06	Neutrophils
1.36e-56	rs2014725	1	17289840	4730746	1	17268005	PADI2	0	2.26e-07	5.17667	5.92e-06	Neutrophils
1.69e-25	rs2363956	19	17255124	3460253	19	17200874	OCEL1	0	2.3e-07	5.17329	5.98e-06	Neutrophils
9.81e-198	rs1541533	11	17052787	5490458	11	17052824	SNORD14A;RPS13	0	2.29e-07	-5.17396	5.98e-06	Lymphocytes
9.81e-198	rs1617214	19	828437	3180446	19	819029	MED16	0	2.44e-07	-5.16229	6.31e-06	Lymphocytes
3.6e-30	rs9639788	7	38187122	5550360	7	38236123	STARD3NL	0	2.45e-07	5.16128	6.32e-06	Neutrophils
8.2e-37	rs310758	3	12193523	3420044	3	12207686	SYN2	0	2.5e-07	5.15777	6.41e-06	Neutrophils
9.81e-198	rs11964892	6	41187612	2000553	6	41215623	-	0	2.64e-07	5.14728	6.75e-06	Neutrophils
5.82e-104	rs712964	22	17536117	1090427	22	17555132	CLTCL1	0	2.9e-07	5.12998	7.38e-06	Neutrophils
9.81e-198	rs2301436	6	167357978	2850100	6	167263085	RP11-514O12.4;RNASET2	0	3.08e-07	5.11844	7.78e-06	Neutrophils
8.2e-112	rs807669	22	17534522	1090427	22	17555132	CLTCL1	0	3.07e-07	5.11899	7.79e-06	Neutrophils
5.67e-163	rs6028	1	167818306	7610767	1	167754326	F5	0	3.22e-07	5.11017	8.09e-06	Neutrophils
1.25e-28	rs8170	19	17250704	3460253	19	17200874	OCEL1	0	3.67e-07	5.0855	9.18e-06	Neutrophils
9.81e-198	rs7105851	11	47339851	6940768	11	47309687	MYBPC3	0	3.8e-07	5.07852	9.49e-06	Neutrophils
9.81e-198	rs2273	4	77108412	5130176	4	77060112	NAAA	0	4.01e-07	5.06847	9.96e-06	Neutrophils
9.38e-27	rs11924930	3	197413251	830615	3	197408801	ZDHHC19	0	4.56e-07	5.04401	1.13e-05	Neutrophils
9.81e-198	rs4794820	17	35342870	1500112	17	35331097	ORMDL3	0	4.65e-07	-5.04038	1.14e-05	Lymphocytes
9.81e-198	rs2236313	6	167280379	2850100	6	167263085	RP11-514O12.4;RNASET2	0	4.72e-07	5.03726	1.16e-05	Neutrophils
1.41e-45	rs478881	11	133644990	730671	11	133640500	ACAD8	0	5.1e-07	5.02245	1.25e-05	Neutrophils
7.05e-38	rs8036604	15	49008281	270343	15	49084968	AP4E1	0	5.25e-07	5.01699	1.27e-05	Neutrophils
9.81e-198	rs449043	21	41622280	6270743	21	41640840	FAM3B	0	5.24e-07	5.01741	1.27e-05	Neutrophils
9.81e-198	rs11724635	4	15346199	6270681	4	15342587	BST1	0	5.86e-07	4.99571	1.42e-05	Neutrophils
9.81e-198	rs4698412	4	15346446	6270681	4	15342587	BST1	0	6.3e-07	4.98172	1.52e-05	Neutrophils
9.81e-08	rs4723738	7	38207433	5550360	7	38236123	STARD3NL	3.21e-05	6.33e-07	4.98087	1.52e-05	Neutrophils
9.81e-198	rs2072449	12	8101904	840068	12	8102366	NECAP1;C3AR1	0	6.85e-07	4.96549	1.64e-05	Neutrophils
9.81e-198	rs591728	3	101916282	870176	3	101950028	TFG	0	7.26e-07	4.95416	1.73e-05	Neutrophils
4.43e-67	rs8082544	17	54540589	4730564	17	54431155	TRIM37	0	8.71e-07	4.91867	2.06e-05	Neutrophils
7.95e-59	rs4252424	7	142334455	1430386	7	142347939	C7orf34	0	9.55e-07	4.90076	2.25e-05	Neutrophils
9.81e-198	rs2136600	2	201450590	4390390	2	201444049	PPIL3	0	1.03e-06	-4.88497	2.43e-05	Lymphocytes
6.67e-68	rs13262757	8	82201133	1240228	8	82047339	PAG1	0	1.06e-06	4.88025	2.48e-05	Neutrophils
9.81e-198	rs2336384	1	11968650	60437	1	11958130	PLOD1	0	1.07e-06	4.87791	2.49e-05	Neutrophils
3.75e-18	rs2227551	10	75339196	5360670	10	75346988	PLAU;C10orf55	0	1.07e-06	4.87851	2.49e-05	Neutrophils
9.81e-198	rs4577037	15	79383715	1450008	15	79387894	IL16	0	1.09e-06	4.87546	2.51e-05	Neutrophils
9.81e-198	rs3815574	2	169671576	7160468	2	169660331	DHRS9	0	1.11e-06	4.87147	2.54e-05	Neutrophils
9.81e-198	rs1126452	8	27457881	6960397	8	27458017	EPHX2	0	1.1e-06	-4.87211	2.54e-05	Lymphocytes
9.81e-198	rs11718115	3	133918513	1820746	3	133882737	NPHP3	0	1.1e-06	4.87228	2.54e-05	Neutrophils
2.52e-83	rs3859192	17	35382174	1500112	17	35331097	ORMDL3	0	1.17e-06	-4.85983	2.68e-05	Lymphocytes
6.43e-84	rs7204765	16	8789468	1260315	16	8850516	RP11-77H9.2;PMM2	0	1.2e-06	4.85505	2.73e-05	Neutrophils
9.81e-198	rs9355610	6	167303065	2850100	6	167263085	RP11-514O12.4;RNASET2	0	1.22e-06	4.85219	2.76e-05	Neutrophils
1.98e-140	rs9849684	3	197917428	1430435	3	197918838	PIGX;CEP19	0	1.31e-06	4.83775	2.96e-05	Neutrophils
1.55e-97	rs13279056	8	82206702	3610709	8	82042853	-	0	1.36e-06	4.83082	3.06e-05	Neutrophils
9.81e-198	rs12527072	6	170709182	2760376	6	170686287	PSMB1	0	1.38e-06	4.82844	3.08e-05	Neutrophils
9.81e-198	rs10415622	19	2690696	4560671	19	2683581	AC006538.4;SLC39A3	0	1.49e-06	4.81291	3.32e-05	Neutrophils
9.81e-198	rs2303565	2	219253553	7040735	2	219387934	CYP27A1	0	1.51e-06	4.81041	3.35e-05	Neutrophils
2.06e-69	rs17299701	1	178421123	2030180	1	178438287	-	0	1.57e-06	4.80242	3.46e-05	Neutrophils
8.52e-153	rs3894194	17	35375519	1500112	17	35331097	ORMDL3	0	1.57e-06	-4.80252	3.47e-05	Lymphocytes
1.32e-13	rs211268	10	32325580	2710017	10	32340305	KIF5B	0	1.64e-06	4.79357	3.6e-05	Neutrophils
9.81e-198	rs10229001	7	128386633	4260373	7	128376830	IRF5	0	1.85e-06	4.7687	4.06e-05	Neutrophils
3.82e-193	rs6456735	6	26682128	5270689	6	26654883	HMGN4	0	1.86e-06	4.76763	4.07e-05	Neutrophils
9.81e-198	rs1362125	6	29799069	5220070	6	29800135	HLA-F	0	1.87e-06	4.76659	4.08e-05	Neutrophils
4.77e-90	rs2453994	8	104152827	2480241	8	104154204	ATP6V1C1	0	2.03e-06	4.75064	4.4e-05	Neutrophils
2.6e-65	rs202029	6	13400149	3170139	6	13393053	PHACTR1;TBC1D7	0	2.08e-06	4.74554	4.49e-05	Neutrophils
9.81e-198	rs12449977	17	22988906	5090632	17	23000380	LGALS9	0	2.14e-06	4.73957	4.61e-05	Neutrophils
1.41e-09	rs7941030	11	122027585	1940524	11	122190271	UBASH3B	0	2.34e-06	4.72181	5.01e-05	Neutrophils
3.01e-37	rs134647	22	27814845	5310445	22	27868415	KREMEN1	0	2.46e-06	4.71159	5.25e-05	Neutrophils
3.38e-16	rs2227564	10	75343107	5360670	10	75346988	PLAU;C10orf55	0	3.12e-06	4.66243	6.66e-05	Neutrophils
9.81e-198	rs2186344	21	38528639	1050215	21	38595386	KCNJ15	0	3.2e-06	4.65759	6.77e-05	Neutrophils
9.81e-198	rs441810	21	41620777	6270743	21	41640840	FAM3B	0	3.2e-06	4.6576	6.79e-05	Neutrophils
6.48e-150	rs6090043	20	62188374	1440754	20	62202350	OPRL1	0	3.33e-06	4.64952	7.01e-05	Neutrophils
4.19e-42	rs2072948	1	6602435	3060022	1	6606446	PHF13	0	3.39e-06	4.64595	7.09e-05	Neutrophils
3.03e-21	rs10868323	9	87362613	2340347	9	87351360	-	0	3.38e-06	4.64619	7.1e-05	Neutrophils
3.31e-88	rs17609240	17	35364215	1500112	17	35331097	ORMDL3	0	3.44e-06	-4.64272	7.15e-05	Lymphocytes
5.55e-107	rs3783449	14	52224100	4780671	14	52178401	ERO1L	0	3.43e-06	4.64334	7.15e-05	Neutrophils
4.28e-107	rs17813964	2	160307963	7560594	2	160333002	2007-03-01	0	3.47e-06	4.64061	7.2e-05	Neutrophils
9.81e-198	rs1819658	10	59583157	20392	10	59707058	CISD1	0	3.51e-06	4.63871	7.24e-05	Neutrophils
4.87e-125	rs3755264	2	10463687	520184	2	10485085	HPCAL1	0	3.53e-06	4.63731	7.27e-05	Neutrophils
9.81e-198	rs3783346	14	99898937	3710068	14	99870150	RP11-638I2.8;WARS	0	3.86e-06	4.61876	7.92e-05	Neutrophils
1.76e-96	rs10431294	12	10042495	3780372	12	10061225	RP11-133L14.5;CLEC12B	0	3.94e-06	4.61462	8.05e-05	Neutrophils
1.61e-61	rs2529588	7	111890291	5390497	7	111917788	C7orf53	0	4.21e-06	4.60051	8.59e-05	Neutrophils
9.81e-198	rs872914	4	74936965	1410278	4	74938001	PF4V1	0	4.31e-06	4.59565	8.76e-05	Neutrophils
2.14e-162	rs10923890	1	116302697	4480017	1	116413201	SLC22A15	0	4.37e-06	4.59317	8.84e-05	Neutrophils
2.65e-123	rs2191636	18	24003886	1170709	18	23784982	CDH2	0	4.45e-06	4.58938	8.97e-05	Neutrophils
9.81e-198	rs2523395	6	29810489	5220070	6	29800135	HLA-F	0	4.57e-06	4.58344	9.17e-05	Neutrophils
9.81e-198	rs2108382	7	29017192	1400703	7	29036819	CPVL	0	4.56e-06	4.58401	9.17e-05	Neutrophils
9.81e-198	rs941653	14	34662289	5270138	14	34624600	FAM177A1;PPP2R3C	0	5.22e-06	4.55571	0.000104	Neutrophils
9.81e-198	rs4796713	17	37240887	3400408	17	37235150	NT5C3L	0	5.28e-06	-4.5535	0.000105	Lymphocytes
2.04e-80	rs1872116	3	130813180	6760471	3	130849656	-	0	5.68e-06	4.53785	0.000113	Neutrophils
1.1e-57	rs13220047	6	108251885	1300131	6	108147706	SCML4	0	5.73e-06	4.53626	0.000113	Neutrophils
1.37e-84	rs9314445	8	1956544	5050093	8	1942366	KBTBD11	0	5.84e-06	4.53216	0.000115	Neutrophils
9.81e-198	rs4735895	8	590729	650692	8	604463	ERICH1	0	6.4e-06	4.51258	0.000126	Neutrophils
9.81e-198	rs4074672	3	185212989	6580553	3	185120590	ABCC5	0	6.64e-06	4.50495	0.00013	Neutrophils
1.22e-126	rs2072449	12	8101904	2640114	12	8141378	NECAP1	0	6.63e-06	4.50526	0.00013	Neutrophils
1.1e-43	rs12416248	10	6431037	6250168	10	6435624	-	0	6.89e-06	4.49697	0.000134	Neutrophils
9.81e-198	rs939335	3	185228357	7610050	3	185184379	ABCC5	0	6.96e-06	4.49497	0.000135	Neutrophils
3.62e-22	rs531613	1	180045915	7510647	1	180037200	CACNA1E	0	7.48e-06	4.4796	0.000145	Neutrophils
1.4e-19	rs398608	7	73201992	4540397	7	73248721	EIF4H	0	7.58e-06	4.47685	0.000146	Neutrophils
7.28e-60	rs886424	6	30889981	1190367	6	30819198	IER3	0	7.63e-06	4.47539	0.000147	Neutrophils
5.81e-56	rs282850	8	80920378	3840753	8	80838979	HEY1	0	7.75e-06	4.47204	0.000149	Neutrophils
1.64e-88	rs10097731	8	82190227	3610709	8	82042853	-	0	7.86e-06	4.46889	0.00015	Neutrophils
3.6e-153	rs11209243	1	68511449	1570441	1	68336933	-	0	7.93e-06	4.46713	0.000151	Neutrophils
1.65e-17	rs6657616	1	26400538	20129	1	26519297	CD52	0	8.75e-06	4.44597	0.000166	Neutrophils
9.81e-198	rs12023052	1	211099191	5080201	1	211096932	FLVCR1-AS1	0	8.8e-06	4.44463	0.000166	Neutrophils
9.81e-198	rs1860591	4	17186427	3290292	4	17218234	AC006160.5;LAP3	0	8.8e-06	4.44465	0.000167	Neutrophils
3.6e-39	rs4752322	10	116603248	5220672	10	116614202	FAM160B1	0	9.19e-06	4.43532	0.000173	Neutrophils
8.7e-45	rs10097731	8	82190227	1240228	8	82047339	PAG1	0	9.66e-06	4.42456	0.000181	Neutrophils
4.52e-115	rs6986779	8	142406972	7150753	8	142290352	SLC45A4	0	1e-05	4.41645	0.000188	Neutrophils
3.6e-196	rs1383270	6	32941234	6450692	6	32935379	PSMB9	0	1.02e-05	4.41239	0.000191	Neutrophils
1.06e-128	rs17725839	16	82660306	2690181	16	82593766	NECAB2	0	1.05e-05	4.4065	0.000195	Neutrophils
9.81e-198	rs6085283	20	580959	3780717	20	575667	SRXN1	0	1.14e-05	4.38886	0.000211	Neutrophils
2.64e-134	rs3026685	22	36792626	7040243	22	36801607	PICK1	0	1.17e-05	4.38225	0.000217	Neutrophils
9.81e-198	rs7550536	1	11989631	60437	1	11958130	PLOD1	0	1.2e-05	4.3775	0.000221	Neutrophils
9.81e-198	rs2523393	6	29813638	5220070	6	29800135	HLA-F	0	1.23e-05	4.37142	0.000227	Neutrophils
1.44e-128	rs3817397	19	21568492	5270709	19	21508103	ZNF429	0	1.26e-05	4.3664	0.000231	Neutrophils
9.81e-198	rs12439575	15	43472108	7400619	15	43498105	SPATA5L1	0	1.27e-05	4.36467	0.000232	Neutrophils
2.47e-37	rs12600635	17	17083621	1090075	17	17056957	MPRIP;FLCN	0	1.33e-05	4.35551	0.000242	Neutrophils
1.75e-84	rs6069592	20	36354906	4200746	20	36399078	BPI	0	1.42e-05	4.3406	0.000258	Neutrophils
9.81e-198	rs12229020	12	10008950	990674	12	9980501	AC091814.2	0	1.55e-05	4.32086	0.000281	Neutrophils
8.37e-19	rs2246012	6	131939901	3370519	6	131950570	MED23	0	1.58e-05	4.3174	0.000285	Neutrophils
2.09e-21	rs4237038	8	61893812	1580487	8	61941687	CHD7	0	1.6e-05	4.31508	0.000286	Neutrophils
9.81e-198	rs7572167	2	19964469	5670114	2	19961174	TTC32	0	1.59e-05	-4.3155	0.000286	Lymphocytes
9.81e-198	rs8076131	17	35334438	1500112	17	35331097	ORMDL3	0	1.64e-05	-4.30881	0.000294	Lymphocytes
4.01e-25	rs8057931	16	67717034	840053	16	67851632	SNTB2	0	1.76e-05	4.29301	0.000314	Neutrophils
4.46e-77	rs7613595	3	16883522	670711	3	17106971	PLCL2	0	1.84e-05	4.28406	0.000326	Neutrophils
2.27e-124	rs10836230	11	34408950	1240446	11	34450017	CAT	0	1.84e-05	4.28327	0.000327	Neutrophils
9.81e-198	rs11078927	17	35317931	1500112	17	35331097	ORMDL3	0	1.87e-05	-4.27952	0.000331	Lymphocytes
9.81e-198	rs10187066	2	219223003	7040735	2	219387934	CYP27A1	0	1.95e-05	4.27034	0.000343	Neutrophils
7.65e-32	rs4951774	1	33087287	3170189	1	33096585	S100PBP	0	1.95e-05	4.27069	0.000343	Neutrophils
3.51e-123	rs2289172	2	120762586	940753	2	120768383	RALB	0	2e-05	4.26532	0.00035	Neutrophils
4.36e-19	rs10980280	9	112038168	870376	9	112001836	C9orf152	0	2.02e-05	4.2625	0.000353	Neutrophils
9.81e-198	rs2304176	19	43486735	630470	19	43487243	CTB-102L5.4;C19orf33	0	2.04e-05	4.26061	0.000355	Neutrophils
1.23e-101	rs238135	18	3438979	3140369	18	3447664	TGIF1	0	2.06e-05	4.25802	0.000357	Neutrophils
9.81e-198	rs11724804	4	955779	7510356	4	942838	DGKQ	0	2.07e-05	4.25721	0.000358	Neutrophils
1.6e-12	rs6733301	2	25129788	3800050	2	24895625	CENPO;ADCY3	0	2.06e-05	-4.25843	0.000358	Lymphocytes
1.2e-81	rs1818759	12	51341160	2570180	12	51370273	KRT77	0	2.1e-05	4.25422	0.000361	Neutrophils
3.58e-35	rs7618915	3	52254634	7150253	3	52259600	PPM1M	0	2.17e-05	-4.24707	0.000372	Lymphocytes
9.81e-198	rs2305480	17	35315722	1500112	17	35331097	ORMDL3	0	2.18e-05	-4.24609	0.000373	Lymphocytes
2.08e-107	rs6576012	14	103469912	1410192	14	103588252	TDRD9	0	2.24e-05	4.23937	0.000381	Neutrophils
4.66e-54	rs741702	19	12885250	6200315	19	12847128	DNASE2	0	2.23e-05	4.24058	0.000381	Neutrophils
3.7e-160	rs2837002	21	39685856	3390370	21	39690993	WRB	0	2.24e-05	4.23988	0.000381	Neutrophils
9.81e-198	rs1110038	7	147631625	1400520	7	147748782	CNTNAP2	0	2.59e-05	-4.20715	0.000438	Lymphocytes
1.3e-117	rs3733829	19	46002411	1400408	19	46005936	RAB4B;EGLN2;CTC-490E21.12	0	2.72e-05	4.19603	0.000459	Neutrophils
9.81e-198	rs3747026	22	16596262	1190022	22	16597531	BID	0	2.75e-05	4.19312	0.000464	Neutrophils
6.9e-46	rs10767971	11	32852240	5810689	11	32831531	PRRG4	0	2.82e-05	4.18748	0.000474	Neutrophils
4.77e-17	rs7595412	2	198670488	4780307	2	198720787	PLCL1	0	2.85e-05	4.18476	0.000478	Neutrophils
4.01e-57	rs2738920	3	147738346	3890609	3	147729212	PLSCR1	0	3.01e-05	4.17251	0.000504	Neutrophils
1.23e-111	rs806794	6	26308656	6200669	6	26266387	HIST1H2BD	0	3.15e-05	4.16267	0.000524	Neutrophils
9.81e-198	rs4820988	22	30395807	2060608	22	30363559	PISD	0	3.3e-05	4.15185	0.000548	Neutrophils
9.81e-198	rs7299091	12	88370956	7320717	12	88439646	POC1B;POC1B-GALNT4;GALNT4	0	3.44e-05	4.14186	0.000571	Neutrophils
6.64e-38	rs1521	6	31458683	1440603	6	31556059	-	0	3.57e-05	4.13336	0.000591	Neutrophils
9.81e-198	rs12753665	1	181812684	10458	1	181789284	SMG7	0	3.61e-05	4.13132	0.000595	Neutrophils
9.81e-198	rs12752833	1	26946511	6280411	1	26980859	ARID1A	0	3.62e-05	4.13048	0.000595	Neutrophils
9.81e-198	rs3783346	14	99898937	4860224	14	99870004	RP11-638I2.8;WARS	0	3.68e-05	4.12698	0.000603	Neutrophils
5.24e-64	rs7908476	10	75518470	6200437	10	75552006	AP3M1	0	3.7e-05	4.1255	0.000605	Neutrophils
2.31e-07	rs2546753	5	173136904	1340112	5	173141788	-	9.43e-05	3.86e-05	4.116	0.000629	Neutrophils
9.8e-107	rs11622475	14	103578829	1410192	14	103588252	TDRD9	0	3.89e-05	4.11371	0.000634	Neutrophils
9.8e-05	rs9890316	17	78036598	2360491	17	78039260	NARF	0.038267	3.96e-05	4.10998	0.000642	Neutrophils
4.84e-146	rs4758001	11	7516506	6900053	11	7631458	PPFIBP2	0	4.01e-05	-4.10669	0.00065	Lymphocytes
9.81e-198	rs1883613	6	133118756	7100161	6	133120697	VNN2	0	4.04e-05	4.1054	0.000652	Neutrophils
9.81e-198	rs3785912	17	46111936	270615	17	46123811	-	0	4.12e-05	4.10039	0.000664	Neutrophils
2.44e-100	rs10767985	11	33030654	1070753	11	33050644	TCP11L1	0	4.34e-05	4.08836	0.000698	Neutrophils
9.81e-198	rs2872507	17	35294289	1500112	17	35331097	ORMDL3	0	4.44e-05	-4.08307	0.000712	Lymphocytes
9.81e-198	rs907092	17	35175785	1500112	17	35331097	ORMDL3	0	4.63e-05	-4.07365	0.000737	Lymphocytes
6.44e-83	rs2124440	2	182036459	7200768	2	182108874	ITGA4	0	4.62e-05	4.07422	0.000738	Neutrophils
6.83e-81	rs2409065	11	104569059	3390121	11	104371736	CASP5	0	4.78e-05	4.06636	0.000759	Neutrophils
3.89e-81	rs10801699	1	89208769	770630	1	89174304	CCBL2	0	4.88e-05	4.06109	0.000772	Neutrophils
6.82e-93	rs4711229	6	30864723	1190367	6	30819198	IER3	0	4.88e-05	4.06119	0.000774	Neutrophils
1.39e-17	rs920295	18	41817020	4290368	18	41817705	PSTPIP2	0	4.93e-05	4.0588	0.000778	Neutrophils
3.63e-16	rs6995298	8	96286810	2190634	8	96236073	PLEKHF2	0	5.48e-05	4.03432	0.000861	Neutrophils
1.33e-66	rs3740593	10	70171916	5560706	10	70319356	STOX1	0	5.56e-05	-4.03064	0.00087	Lymphocytes
9.81e-198	rs7616215	3	46180690	2190671	3	46282805	CCR3	0	5.56e-05	4.03092	0.000872	Neutrophils
9.81e-198	rs2274508	9	131635892	3890524	9	131629557	C9orf78	0	5.62e-05	4.02813	0.000878	Neutrophils
2.1e-62	rs1478309	12	10433012	2360164	12	10474654	NKG2-E;KLRC2	0	5.84e-05	-4.01922	0.000909	Lymphocytes
1.85e-13	rs851180	1	221372977	830440	1	221350650	TLR5	0	5.99e-05	4.01339	0.00093	Neutrophils
6.78e-73	rs4749132	10	26773540	1820722	10	26896455	APBB1IP	0	6.04e-05	4.01138	0.000935	Neutrophils
3.11e-41	rs12526186	6	30844130	1190367	6	30819198	IER3	0	6.11e-05	4.00871	0.000939	Neutrophils
4.56e-114	rs2000999	16	70665594	2640025	16	70652025	TXNL4B;HP;HPR	0	6.1e-05	4.00892	0.00094	Neutrophils
1.53e-92	rs778587	5	139986614	7000369	5	139991788	CD14	0	6.09e-05	4.00934	0.000941	Neutrophils
9.81e-198	rs764369	5	127854178	3440204	5	127621720	FBN2	0	6.54e-05	3.9924	0.00100306	Neutrophils
9.81e-198	rs9622677	22	36384208	130382	22	36381740	Z83844.1;SH3BP1	0	6.63e-05	-3.98916	0.00101179	Lymphocytes
1.64e-34	rs12307997	12	7746538	5960136	12	7790248	CLEC4C	0	6.62e-05	3.9897	0.00101201	Neutrophils
5.08e-43	rs7120173	11	116334863	650678	11	116580604	TAGLN;PCSK7	0	6.71e-05	-3.98642	0.00102103	Lymphocytes
7.83e-98	rs10946808	6	26341366	6200669	6	26266387	HIST1H2BD	0	6.84e-05	3.9817	0.00103895	Neutrophils
1.35e-128	rs6887205	5	52150368	5960358	5	52133395	ITGA1;PELO	0	6.96e-05	3.9776	0.00105438	Neutrophils
2.48e-95	rs2839627	21	43321787	1230047	21	43346450	CBS	0	7.11e-05	3.97259	0.00107418	Neutrophils
1.07e-37	rs761100	6	24740621	4920112	6	24652428	KIAA0319	0	7.34e-05	3.96487	0.0011068	Neutrophils
9.81e-198	rs1388604	3	46251882	2190671	3	46282805	CCR3	0	7.39e-05	3.96348	0.00111054	Neutrophils
1.4e-34	rs2657880	12	55150037	2750039	12	55269642	RBMS2	0	7.61e-05	3.95621	0.00113652	Neutrophils
1.1e-22	rs2075671	7	100183042	580133	7	100050486	MOSPD3	0	7.58e-05	3.9572	0.00113735	Neutrophils
9.81e-198	rs2290400	17	35319766	1500112	17	35331097	ORMDL3	0	7.6e-05	-3.95659	0.00113749	Lymphocytes
2.15e-175	rs11076654	16	88601586	3870273	16	88598806	DBNDD1	0	7.68e-05	-3.95423	0.0011432	Lymphocytes
9.81e-198	rs10008376	4	15233053	450114	4	15215483	FBXL5	0	8e-05	3.94451	0.00118771	Neutrophils
4.23e-19	rs1046391	19	5944896	1470673	19	5944456	CTC-232P5.1;RFX2	0	8.34e-05	3.93437	0.00123599	Neutrophils
2.39e-18	rs262672	1	2070673	2750324	1	2106627	PRKCZ;C1orf86	0	8.76e-05	3.92271	0.00129112	Neutrophils
9.81e-198	rs12600392	17	3767447	10240	17	3746794	P2RX1	0	8.75e-05	3.9229	0.00129323	Neutrophils
4.44e-10	rs16960758	15	46394444	6330494	15	46422639	DUT	0	8.81e-05	3.92111	0.0012966	Neutrophils
3e-18	rs425277	1	2059032	2750324	1	2106627	PRKCZ;C1orf86	0	8.84e-05	3.92047	0.00129697	Neutrophils
1.7e-68	rs3842829	1	178394371	2850021	1	178433687	QSOX1	0	9.09e-05	3.91359	0.0013313	Neutrophils
2.67e-128	rs10903129	1	25641524	5220615	1	25505781	C1orf63;RHD	0	9.47e-05	3.90366	0.00138385	Neutrophils
2.38e-56	rs11085824	19	12862547	6200315	19	12847128	DNASE2	0	9.87e-05	3.89367	0.00143872	Neutrophils
9.81e-198	rs9303277	17	35229995	1500112	17	35331097	ORMDL3	0	0.000101	-3.88781	0.00147037	Lymphocytes
5.25e-46	rs197710	11	32794864	5810689	11	32831531	PRRG4	0	0.000102	3.88579	0.00147914	Neutrophils
5.2e-56	rs10467935	15	63348130	1770035	15	63337708	PARP16	0	0.000106	3.87546	0.00153968	Neutrophils
2.24e-128	rs12027135	1	25648320	5220615	1	25505781	C1orf63;RHD	0	0.000107	3.87372	0.00154707	Neutrophils
9.81e-198	rs3088238	20	60314048	1570014	20	60304243	OSBPL2	0	0.000111	3.866	0.00159308	Neutrophils
2.41e-61	rs11648336	16	56280077	5260424	16	56277141	RP11-405F3.4;GPR97	0	0.000111	3.86416	0.00159764	Neutrophils
4.36e-170	rs7742211	6	155586715	7050612	6	155619800	TIAM2	0	0.000111	3.86441	0.00159977	Neutrophils
9.81e-198	rs6058089	20	32657918	5490240	20	32611757	MAP1LC3A	0	0.000114	3.85783	0.00163195	Neutrophils
1.15e-34	rs6510696	19	2628012	1300139	19	2462418	GNG7	0	0.000114	3.85818	0.00163342	Neutrophils
9.34e-155	rs2242601	7	142803946	7050484	7	142798135	ZYX;EPHA1	0	0.00012	3.8456	0.00171158	Neutrophils
2.71e-152	rs7548973	1	111943288	5260008	1	112070274	FAM212B	0	0.000124	3.83902	0.00174999	Neutrophils
1.91e-58	rs6958795	7	101852060	6400113	7	101875620	ORAI2	0	0.000123	3.83917	0.00175293	Neutrophils
4.34e-140	rs2071421	22	49411282	4150168	22	49410367	ARSA	0	0.000124	3.83712	0.0017595	Neutrophils
9.81e-198	rs2238378	16	3133218	5130332	16	3132699	ZNF213	0	0.000126	3.83485	0.00177177	Neutrophils
1.95e-22	rs2270460	16	88499917	7100386	16	88505158	RP11-566K11.7;TCF25	0	0.000128	-3.83038	0.00180011	Lymphocytes
3.83e-175	rs4840568	8	11388428	4010184	8	11316544	C8orf12;FAM167A	0	0.000129	-3.82905	0.00180575	Lymphocytes
3.13e-55	rs1560117	19	18373932	3850678	19	18363458	LRRC25	0	0.00013	3.82739	0.00180969	Neutrophils
9.59e-57	rs2960785	7	26918664	6620437	7	27147884	HOXA-AS3;HOXA3;HOXA5	0	0.000129	3.82756	0.00181252	Neutrophils
2.94e-16	rs12936587	17	17484447	3390343	17	17656342	SREBF1	0	0.000132	3.82183	0.00184679	Neutrophils
9.81e-198	rs7755143	6	37041148	6980129	6	37040447	PI16	0	0.000137	-3.81282	0.00191109	Lymphocytes
4.06e-185	rs8012652	14	64549950	5820240	14	64598962	CHURC1-FNTB;FNTB;MAX	0	0.00014	3.80905	0.0019361	Neutrophils
1.62e-64	rs2453665	8	101280540	2680553	8	101323269	SPAG1	0	0.00014	3.80734	0.00194513	Neutrophils
1.38e-57	rs12041623	1	180828256	1820682	1	180810008	RNASEL	0	0.000141	3.80591	0.001952	Neutrophils
9.81e-198	rs2702178	1	181719168	6270706	1	181789674	SMG7	0	0.000143	3.80227	0.00197645	Neutrophils
9.81e-198	rs7216389	17	35323475	1500112	17	35331097	ORMDL3	0	0.000146	-3.79861	0.00200133	Lymphocytes
2.27e-102	rs7199157	16	95966	4150563	16	74567	MPG;NPRL3	0	0.000151	3.79007	0.00206674	Neutrophils
1.84e-31	rs6002985	22	41663371	5090056	22	41523125	ARFGAP3	0	0.000159	3.77635	0.00217911	Neutrophils
9.81e-198	rs2277680	17	4585312	6280332	17	4583686	CXCL16	0	0.00016	3.77425	0.00219257	Neutrophils
1.48e-35	rs6672371	1	151983806	1440300	1	152019168	SLC27A3	0	0.000161	3.77315	0.00219744	Neutrophils
9.81e-198	rs3093023	6	167454280	2850100	6	167263085	RP11-514O12.4;RNASET2	0	0.000162	3.77142	0.0022078	Neutrophils
2.05e-08	rs10914624	1	33068809	6290593	1	33064996	S100PBP	0	0.000165	3.76754	0.00223739	Neutrophils
9.81e-198	rs748815	16	52965305	5690408	16	52875122	IRX3	0	0.000166	3.76654	0.00224145	Neutrophils
2.42e-102	rs11248850	16	103598	4150563	16	74567	MPG;NPRL3	0	0.000167	3.76372	0.00226187	Neutrophils
9.81e-198	rs3091397	22	49304386	7510537	22	49309017	NCAPH2;SCO2	0	0.000173	3.75537	0.00232838	Neutrophils
3.34e-21	rs140522	22	49318132	7510537	22	49309017	NCAPH2;SCO2	0	0.000173	3.75577	0.00232977	Neutrophils
1.83e-34	rs11185516	3	197413108	830615	3	197408801	ZDHHC19	0	0.000174	3.75368	0.00233903	Neutrophils
9.81e-198	rs6557672	8	23342179	2900224	8	23346528	ENTPD4	0	0.000176	3.75084	0.0023605	Neutrophils
1.25e-33	rs3809161	12	53044597	2070646	12	53042787	RP11-753H16.3;RP11-753H16.5;GPR84	0	0.000178	3.74899	0.0023728	Neutrophils
6.21e-08	rs7212538	17	17495312	2710735	17	17338756	RASD1	1.63e-05	0.00018	3.74487	0.00240688	Neutrophils
2.21e-155	rs1045248	8	142273508	2320722	8	142274789	DENND3	0	0.000186	3.73741	0.00247401	Neutrophils
1.85e-137	rs6768074	3	158441931	450554	3	158348727	CCNL1	0	0.000188	3.7347	0.00249534	Neutrophils
1.38e-96	rs1026520	18	72930294	7510747	18	72935756	MBP	0	0.000189	3.73336	0.00250333	Neutrophils
9.81e-198	rs10417597	19	34882498	6370377	19	34884805	C19orf12	0	0.000192	-3.72981	0.00253333	Lymphocytes
6.53e-84	rs12591569	15	76386325	4120403	15	76365479	WDR61	0	0.000193	3.72805	0.00254558	Neutrophils
9.81e-198	rs4757663	11	18396503	110291	11	18429133	LDHC	0	0.000196	-3.72411	0.00258009	Lymphocytes
1.18e-46	rs844892	20	23058808	5720369	20	22974531	THBD	0	0.0002	3.71926	0.0026134	Neutrophils
1.67e-181	rs10057405	5	127680921	3440204	5	127621720	FBN2	0	0.0002	3.71936	0.00261793	Neutrophils
1.28e-22	rs750940	11	36405399	5340184	11	36403757	-	0	0.0002	-3.71952	0.00262184	Lymphocytes
9.81e-198	rs12039221	1	108037727	6560279	1	107915388	VAV3	0	0.000202	3.71637	0.00263782	Neutrophils
8.89e-88	rs4460622	1	229239656	7400747	1	229221915	FAM89A	0	0.000203	3.71489	0.00264763	Neutrophils
9.18e-161	rs6503525	17	35348700	1500112	17	35331097	ORMDL3	0	0.000207	-3.71086	0.00267883	Lymphocytes
1.95e-26	rs10487157	7	100052423	580133	7	100050486	MOSPD3	0	0.000207	3.71092	0.00268387	Neutrophils
1.65e-14	rs623860	11	107611992	2940754	11	107537226	NPAT	0	0.000209	-3.70778	0.00270581	Lymphocytes
3.98e-08	rs9917042	19	14355473	6960630	19	14380277	CTC-548K16.5;CD97	0	0.00021	3.70633	0.00271563	Neutrophils
1.97e-71	rs3153	21	33531375	6550056	21	33546971	IFNAR2	0	0.000211	3.70508	0.00272339	Neutrophils
1.84e-74	rs7415657	1	60442564	7210477	1	60228847	C1orf87	0	0.000214	3.70156	0.0027556	Neutrophils
1.14e-75	rs10882889	10	99035880	6110332	10	98972261	ARHGAP19	0	0.000218	3.69711	0.00279853	Neutrophils
9.81e-198	rs2118207	10	118718981	5340162	10	118634596	ENO4;KIAA1598	0	0.000228	3.68622	0.00291491	Neutrophils
8.79e-13	rs8027587	15	87050143	6330132	15	86999800	ISG20	0	0.00023	3.68375	0.00293717	Neutrophils
1.69e-131	rs238135	18	3438979	4260189	18	3447897	TGIF1	0	0.000231	3.68235	0.00294712	Neutrophils
4.3e-76	rs2272983	1	11636955	4540215	1	11631244	FBXO2	0	0.000237	-3.67634	0.00301121	Lymphocytes
2.16e-74	rs11867934	17	16874129	1030551	17	17091076	COPS3	0	0.000237	3.67552	0.00301461	Neutrophils
8.84e-13	rs4932194	15	87046243	6330132	15	86999800	ISG20	0	0.000238	3.67442	0.00302142	Neutrophils
2.76e-177	rs1047912	12	49425129	7510392	12	49428446	DIP2B	0	0.000239	3.67328	0.0030286	Neutrophils
9.81e-198	rs8067378	17	35304874	1500112	17	35331097	ORMDL3	0	0.000241	-3.67139	0.00304481	Lymphocytes
9.81e-198	rs7648402	3	40569816	3930008	3	40478806	RPL14	0	0.000242	-3.67053	0.00304881	Lymphocytes
2.88e-07	rs11637235	15	46420445	6330494	15	46422639	DUT	9.38e-05	0.000252	3.65999	0.00317053	Neutrophils
1.17e-48	rs4702982	5	100019547	6020470	5	100171327	-	0	0.00026	3.65182	0.00325976	Neutrophils
1.39e-135	rs262962	3	184973849	2680538	3	185016531	MAP6D1	0	0.00026	-3.65214	0.00326231	Lymphocytes
1.37e-32	rs17300022	7	2775043	7150465	7	2737470	AMZ1;GNA12	0	0.000261	3.6508	0.00326606	Neutrophils
9.81e-198	rs6512121	19	9394805	3940333	19	9384795	ZNF266	0	0.000264	-3.64796	0.00329568	Lymphocytes
1.11e-06	rs2839619	21	43309246	2100537	21	43326561	PKNOX1	0.000346	0.000273	-3.63933	0.00340125	Lymphocytes
4.35e-40	rs715544	22	17513605	6900440	22	17543487	SLC25A1	0	0.000278	3.63535	0.00344715	Neutrophils
9.81e-198	rs8076632	17	45980927	5050520	17	45988166	SPATA20	0	0.000288	-3.62622	0.00356406	Lymphocytes
3.84e-27	rs2899164	22	30120289	2140020	22	29997836	LIMK2	0	0.00029	3.62379	0.00359051	Neutrophils
1.03e-34	rs1366240	5	175893282	2690315	5	175886722	RNF44	0	0.000301	3.61434	0.00371656	Neutrophils
8.77e-13	rs12273915	11	15244475	6650373	11	15224149	INSC	0	0.000303	3.61302	0.00372805	Neutrophils
2.34e-26	rs8065144	17	71471452	6180324	17	71467981	ACOX1	0	0.000306	3.61032	0.00375188	Neutrophils
1.15e-121	rs6684172	1	246081800	430356	1	246126132	OR2W3	0	0.000305	3.61083	0.0037521	Neutrophils
7.23e-20	rs10516147	5	178027090	6060296	5	178071346	RP11-281O15.3;ZNF354A	0	0.000312	3.60523	0.00381098	Neutrophils
5.54e-20	rs7929077	11	122074456	1940524	11	122190271	UBASH3B	0	0.000312	3.60528	0.0038179	Neutrophils
9.81e-198	rs642803	11	65317196	3830433	11	65295264	RP11-770G2.2	0	0.000315	3.60276	0.00383974	Neutrophils
9.81e-198	rs703842	12	56449006	870056	12	56462478	METTL21B;RP11-571M6.15	0	0.000318	-3.60053	0.00386515	Lymphocytes
7.95e-81	rs6976053	7	100350055	1260730	7	100238327	EPHB4	0	0.000333	3.58825	0.0040438	Neutrophils
9.81e-198	rs17178006	12	64004566	6580349	12	63928242	LEMD3	0	0.000337	3.58525	0.00408254	Neutrophils
9.8e-142	rs3091242	1	25547372	5220615	1	25505781	C1orf63;RHD	0	0.000341	3.58181	0.00412855	Neutrophils
8.59e-08	rs11927001	3	71877914	1410397	3	71886757	GPR27	1.61e-05	0.000357	3.56985	0.0043132	Neutrophils
2.06e-39	rs1799964	6	31650287	1440603	6	31556059	-	0	0.000358	3.56918	0.00431559	Neutrophils
9.81e-198	rs10185660	2	88244352	3180719	2	88267194	THNSL2	0	0.000363	3.5655	0.00436803	Neutrophils
1.99e-18	rs3746222	19	62776742	1850364	19	62745432	ZNF549;ZNF550	0	0.000372	-3.55937	0.00444522	Lymphocytes
1.35e-09	rs2236164	20	33560767	1850681	20	33330331	RP4-614O4.11;EIF6	0	0.00037	3.56026	0.00444756	Neutrophils
5.96e-93	rs420389	4	75077352	380010	4	75081008	CXCL5	0	0.000372	3.5594	0.00445331	Neutrophils
7.59e-42	rs2832258	21	29504603	6770347	21	29487847	LINC00189	0	0.000374	3.55799	0.00445986	Neutrophils
3.64e-21	rs4407790	7	141453556	4860746	7	141544980	RP11-1220K2.2	0	0.000375	3.55703	0.00446751	Neutrophils
5.54e-05	rs2236212	6	11103001	5290100	6	10871456	TMEM14B;SYCP2L;MAK	0.0233624	0.000378	3.55515	0.00448213	Neutrophils
5.54e-05	rs3798713	6	11116608	5290100	6	10871456	TMEM14B;SYCP2L;MAK	0.0233624	0.000377	3.55564	0.00448255	Neutrophils
2.41e-47	rs11711946	3	41262022	3800671	3	41252905	CTNNB1	0	0.000383	3.55177	0.00453133	Neutrophils
3.59e-08	rs10790286	11	118559698	4040377	11	118565687	PDZD3;CCDC153	0	0.000384	3.55106	0.00453486	Neutrophils
2.86e-26	rs17418268	9	131575784	1510181	9	131540780	AL590369.1;PTGES	0	0.000399	3.54065	0.00470848	Neutrophils
5.64e-77	rs6058035	20	29584443	1050746	20	29589692	HM13	0	0.000402	3.53888	0.00473116	Neutrophils
9.81e-198	rs17164847	7	129790694	1450056	7	129795277	CPA5	0	0.000414	-3.53083	0.00486817	Lymphocytes
9.07e-26	rs3099844	6	31556955	1440603	6	31556059	-	0	0.00042	3.52712	0.00492738	Neutrophils
9.81e-198	rs4820988	22	30395807	1440278	22	30344949	PISD	0	0.000424	3.52478	0.00496158	Neutrophils
6.56e-05	rs3734398	6	11090959	5290100	6	10871456	TMEM14B;SYCP2L;MAK	0.0269211	0.000427	3.52272	0.0049909	Neutrophils
7.41e-14	rs8052560	16	87304743	4590390	16	87309377	PIEZO1	0	0.00043	-3.52092	0.00501523	Lymphocytes
1.11e-14	rs12056143	7	138448382	1580400	7	138524900	TTC26	0	0.000434	3.51821	0.00505723	Neutrophils
2.2e-29	rs3745964	19	43591388	6660576	19	43592400	RASGRP4	0	0.000439	3.51553	0.00508914	Neutrophils
4.94e-176	rs1859487	7	45031447	7400050	7	45082489	CCM2	0	0.000439	3.51555	0.00509841	Neutrophils
2.62e-110	rs2075671	7	100183042	1260730	7	100238327	EPHB4	0	0.000441	3.51408	0.00510733	Neutrophils
2.4e-80	rs6767690	3	196903120	3400097	3	196945867	MUC20;AC069513.3	0	0.000442	-3.51358	0.00510747	Lymphocytes
5.11e-22	rs7566044	2	169668668	5290292	2	169633102	DHRS9	0	0.000448	3.50992	0.0051491	Neutrophils
1.14e-13	rs12050290	14	34077794	3420008	14	34168973	SNX6	0	0.000448	3.51004	0.00515649	Neutrophils
9.81e-198	rs4969481	17	77586501	6660132	17	77587090	DCXR	0	0.000447	-3.51052	0.00515684	Lymphocytes
1.61e-174	rs2736340	8	11381382	4010184	8	11316544	C8orf12;FAM167A	0	0.000456	-3.50522	0.005231	Lymphocytes
9.81e-198	rs7322077	13	49006858	6100521	13	49000917	PHF11	0	0.000469	3.49779	0.00536889	Neutrophils
2.39e-58	rs1044762	6	72074574	2680079	6	72068016	RP11-154D6.1;OGFRL1	0	0.000471	3.49668	0.00538121	Neutrophils
5.27e-27	rs1031381	11	133593892	730671	11	133640500	ACAD8	0	0.00048	3.49192	0.00545789	Neutrophils
1.59e-130	rs2283792	22	20461125	240348	22	20603850	PPM1F	0	0.000479	3.49231	0.00545993	Neutrophils
8.81e-08	rs1055129	17	71384543	6180324	17	71467981	ACOX1	1.61e-05	0.000487	3.48798	0.00550826	Neutrophils
9.81e-198	rs2289371	7	45080749	4860634	7	45033849	CCM2	0	0.000486	3.4881	0.00551585	Neutrophils
3.4e-136	rs2697679	8	91019056	3610343	8	91015473	NBN	0	0.000486	3.48832	0.0055216	Neutrophils
2.2e-33	rs3775792	4	37517048	4830504	4	37540613	PGM2	0	0.00049	3.4864	0.00553067	Neutrophils
9.81e-198	rs2453533	15	43428517	7400619	15	43498105	SPATA5L1	0	0.000495	3.48351	0.00555995	Neutrophils
1.15e-06	rs12610376	19	677482	4540682	19	699260	PALM	0.000376	0.000493	3.48437	0.00556245	Neutrophils
5.34e-06	rs10923477	1	118384931	7320661	1	118213819	GDAP2	0.00229836	0.000495	3.48369	0.00556649	Neutrophils
2.37e-152	rs2621416	6	32849846	2650156	6	32906483	TAP2	0	0.000501	3.47998	0.00562349	Neutrophils
1.21e-26	rs2106294	22	29975759	2140020	22	29997836	LIMK2	0	0.000502	3.47945	0.0056243	Neutrophils
2.65e-41	rs1554669	1	165682415	3890689	1	165666609	-	0	0.000506	3.47759	0.00565316	Neutrophils
9.81e-198	rs131794	22	49318618	7510537	22	49309017	NCAPH2;SCO2	0	0.000514	3.47317	0.00573661	Neutrophils
1.26e-15	rs10803852	2	171373955	1440477	2	171407440	GAD1	0	0.000518	3.47131	0.00575566	Neutrophils
8.14e-08	rs3729639	16	65783002	3310546	16	65790131	E2F4	1.61e-05	0.000517	-3.47172	0.00575731	Lymphocytes
6.03e-93	rs10854854	22	45063370	6040017	22	45068398	TTC38	0	0.000521	-3.46949	0.00577374	Lymphocytes
2.63e-09	rs4771640	13	109191478	6110736	13	109204789	IRS2	0	0.000521	3.46953	0.00578342	Neutrophils
4.92e-139	rs17788127	20	48599955	4390703	20	48634217	PTPN1	0	0.000527	-3.46658	0.00580533	Lymphocytes
2.3e-09	rs4756042	11	45914054	6580164	11	45910922	PHF21A	0	0.000527	3.46663	0.00581458	Neutrophils
4.02e-60	rs1043879	1	25442668	5220615	1	25505781	C1orf63;RHD	0	0.000526	3.46706	0.00581578	Neutrophils
3.62e-09	rs7208487	17	34796975	1940747	17	35046105	PPP1R1B	0	0.000533	3.4635	0.00586151	Neutrophils
1.63e-48	rs1570342	14	22438025	2190743	14	22439975	RBM23	0	0.000535	-3.46248	0.00587336	Lymphocytes
1.75e-19	rs8102476	19	43427453	6020468	19	43433761	SPINT2;PPP1R14A	0	0.000558	3.45145	0.00610771	Neutrophils
1.08e-84	rs12870	12	121258773	5220224	12	121258745	B3GNT4;DIABLO;RP11-512M8.5	0	0.000563	-3.44877	0.00615767	Lymphocytes
3.17e-89	rs7254378	19	21571355	4250427	19	21380471	ZNF493;CTD-2561J22.3	0	0.000577	3.44227	0.0062963	Neutrophils
1.09e-26	rs10987740	9	129602285	430767	9	129591909	CDK9	0	0.000585	3.43845	0.00637444	Neutrophils
5.97e-86	rs7412746	1	149127095	6330484	1	148969559	CTSS	0	0.000592	3.4354	0.00643522	Neutrophils
3.24e-122	rs12093643	1	46831450	7560471	1	46846136	MKNK1;MOB3C	0	0.000594	3.43434	0.00644905	Neutrophils
1.55e-49	rs10040844	5	99998238	6020470	5	100171327	-	0	0.000598	3.43235	0.00646232	Neutrophils
5.54e-09	rs16938437	11	46009151	6580164	11	45910922	PHF21A	0	0.000598	3.43239	0.00647262	Neutrophils
9.81e-198	rs2467853	15	43486085	7400619	15	43498105	SPATA5L1	0	0.000598	3.4324	0.00648395	Neutrophils
9.86e-49	rs3852537	12	121927454	3830647	12	121916047	RP11-463O12.3;VPS37B	0	0.000604	3.42971	0.00651401	Neutrophils
5.32e-13	rs1342878	13	76334431	2850471	13	76352498	-	0	0.000607	-3.42848	0.00653209	Lymphocytes
9.75e-53	rs9268924	6	32540836	270168	6	32519587	HLA-DRA	0	0.00061	3.42696	0.00655728	Neutrophils
1.83e-33	rs4239439	18	19874063	990719	18	19854014	TTC39C	0	0.000614	3.42525	0.00658727	Neutrophils
7.99e-51	rs4407790	7	141453556	2260725	7	141449640	-	0	0.000626	3.41992	0.00670575	Neutrophils
4.11e-120	rs1075728	19	47154628	70634	19	47152892	RABAC1	0	0.000629	3.41878	0.00672226	Neutrophils
1.2e-65	rs11076933	16	2894917	4920162	16	2889132	FLYWCH2	0	0.000631	3.41774	0.00673642	Neutrophils
1.2e-60	rs12526161	6	123061407	4230669	6	123172021	SMPDL3A	0	0.000637	3.41537	0.00678345	Neutrophils
5.11e-60	rs4407796	7	139745074	3420332	7	139680592	SLC37A3	0	0.000646	3.41164	0.00686495	Neutrophils
1.85e-18	rs10438593	16	3050715	5290431	16	3049319	MMP25;RP11-473M20.7	0	0.000656	3.40751	0.0069576	Neutrophils
9.81e-198	rs11585570	1	53210718	1010730	1	53189119	SCP2	0	0.000665	3.40353	0.0070475	Neutrophils
1.85e-55	rs1371867	8	101399385	2680553	8	101323269	SPAG1	0	0.000671	3.401	0.00707657	Neutrophils
3.13e-104	rs8024471	15	66309904	2340689	15	66286748	RP11-315D16.2;CLN6	0	0.000669	3.40189	0.00707786	Neutrophils
5.08e-175	rs6142618	20	30189309	7100619	20	30167919	TM9SF4	0	0.000671	3.40117	0.00708428	Neutrophils
3.03e-08	rs9932319	16	65689102	3310546	16	65790131	E2F4	0	0.000674	-3.39999	0.00709063	Lymphocytes
9.81e-198	rs1059264	14	99838916	2710463	14	99827457	AL157871.2;RP11-638I2.6;SLC25A29	0	0.000677	-3.39885	0.00710805	Lymphocytes
8.01e-18	rs879606	17	35035375	1940747	17	35046105	PPP1R1B	0	0.000685	3.39568	0.00717857	Neutrophils
1.11e-132	rs7084324	10	121645922	5050112	10	121579020	MCMBP	0	0.000687	3.3948	0.00718938	Neutrophils
9.81e-198	rs9305048	19	14740034	2140136	19	14704786	ZNF333;EMR2	0	0.000705	3.38775	0.00736415	Neutrophils
5.57e-64	rs1916659	18	59716188	1660356	18	59753191	SERPINB10;AC009802.1	0	0.000707	3.38675	0.0073785	Neutrophils
9.81e-198	rs3782567	12	13036880	360689	12	13019244	RP11-392P7.6;HEBP1	0	0.000721	3.38135	0.00751229	Neutrophils
1.67e-74	rs7295294	12	110949276	2070736	12	110853847	TMEM116	0	0.000725	3.37987	0.00753999	Neutrophils
2.41e-07	rs2712381	3	129821290	1340689	3	129821864	RPN1	9.42e-05	0.000727	-3.37933	0.007542	Lymphocytes
9.81e-198	rs3093024	6	167452783	2850100	6	167263085	RP11-514O12.4;RNASET2	0	0.000731	3.37774	0.00756	Neutrophils
1.52e-35	rs11781699	8	118932242	4220431	8	118881266	EXT1	0	0.00073	3.37804	0.00756454	Neutrophils
9.81e-198	rs721131	21	46782195	2490685	21	46791444	DIP2A	0	0.000739	-3.37454	0.00763583	Lymphocytes
9.27e-38	rs12307364	12	94907069	6960274	12	94892086	HAL	0	0.000751	3.37037	0.00767457	Neutrophils
0.000118	rs6065904	20	43968058	2100678	20	43873208	DNTTIP1	0.0453656	0.000751	-3.37041	0.00768647	Lymphocytes
8.19e-07	rs1273516	19	15538710	6560239	19	15668775	CYP4F12	0.000243	0.000753	-3.36944	0.00768791	Lymphocytes
4.73e-95	rs2160591	12	106661655	2710475	12	106630096	PWP1	0	0.000746	3.37198	0.00769418	Neutrophils
9.81e-198	rs4619875	4	153920580	10753	4	154052017	ARFIP1	0	0.00075	3.37046	0.00769774	Neutrophils
2.31e-61	rs17623400	8	91207413	510291	8	91133191	DECR1	0	0.000749	3.37087	0.00769928	Neutrophils
4.04e-52	rs2850542	18	46657558	6200408	18	46727808	ME2	0	0.000749	3.37108	0.00770624	Neutrophils
2.99e-178	rs5750678	22	37490063	2640411	22	37460785	GTPBP1;SUN2;RP3-508I15.18;RP3-508I15.19	0	0.000766	3.36475	0.00780666	Neutrophils
1.82e-24	rs2734583	6	31613459	1440603	6	31556059	-	0	0.000773	3.36238	0.00786106	Neutrophils
9.81e-198	rs575959	22	22619365	2360593	22	22643779	DDTL;DDT	0	0.000795	3.35462	0.00807134	Neutrophils
9.81e-198	rs2739330	22	22625286	2360593	22	22643779	DDTL;DDT	0	0.000802	3.35214	0.00813054	Neutrophils
5.35e-10	rs439401	19	50106291	4890707	19	50073700	PVRL2	0	0.00081	3.34925	0.00820231	Neutrophils
2.86e-109	rs9666761	11	320061	5360156	11	305198	IFITM2;IFITM1	0	0.000821	3.34577	0.00829215	Neutrophils
2.28e-35	rs6499137	16	66229305	6480092	16	66138119	FAM65A	0	0.000824	3.34462	0.00829942	Neutrophils
9.56e-181	rs2290775	19	55067054	7610184	19	55056380	PNKP	0	0.000823	3.34502	0.00830107	Neutrophils
1.9e-116	rs494453	1	111993645	3400468	1	111971674	RAP1A	0	0.000845	3.33755	0.00849937	Neutrophils
1.46e-34	rs2657879	12	55151605	2750039	12	55269642	RBMS2	0	0.000878	3.32695	0.0088152	Neutrophils
9.81e-198	rs8108875	19	55559304	3290259	19	55529101	NAPSB;NR1H2	0	0.000884	3.32505	0.00886076	Neutrophils
4e-91	rs17027258	2	102457972	6520180	2	102435317	IL18RAP	0	0.000888	3.32373	0.00887392	Neutrophils
1.06e-35	rs2255177	2	128109759	2230600	2	128111153	MYO7B	0	0.00089	3.32319	0.00887656	Neutrophils
1.65e-08	rs868866	1	150028428	4070091	1	150045549	RORC	0	0.000887	-3.32403	0.00887884	Lymphocytes
8.58e-26	rs10982156	9	116127885	450020	9	116133720	ORM2	0	0.000898	3.32059	0.00894516	Neutrophils
2.97e-46	rs1167406	7	65194371	6510189	7	65057017	VKORC1L1	0	0.000909	3.31733	0.00903555	Neutrophils
1.91e-72	rs11755235	6	117005695	6590646	6	116891363	RP1-93H18.6;FAM26F	0	0.000916	-3.31514	0.00909193	Lymphocytes
4.29e-117	rs3732264	2	70175163	4860255	2	70040951	ASPRV1	0	0.000919	3.31419	0.00910807	Neutrophils
1.45e-34	rs2638315	12	55151323	2750039	12	55269642	RBMS2	0	0.000936	3.30924	0.00925585	Neutrophils
1.46e-77	rs11639717	16	616990	7050193	16	619210	RAB40C	0	0.000944	3.3067	0.00932489	Neutrophils
8.5e-50	rs11595680	10	72264751	3370273	10	72309410	SGPL1	0	0.00096	3.30192	0.00945506	Neutrophils
2.68e-74	rs942165	9	99929161	1410609	9	99926720	CORO2A	0	0.000962	3.30141	0.00945691	Neutrophils
1.13e-22	rs2295080	1	11245215	1410243	1	11089497	MTOR	0	0.000959	3.30216	0.00946209	Neutrophils
9.81e-198	rs3815574	2	169671576	630315	2	169660828	DHRS9	0	0.00100787	3.28832	0.00986051	Neutrophils
3.13e-113	rs12303027	12	6666021	4490161	12	6517364	GAPDH	0	0.00100565	3.28894	0.0098702	Neutrophils
1.75e-43	rs7125978	11	72716877	1660020	11	72757544	ARHGEF17	0	0.00101054	3.28757	0.0098709	Neutrophils
5.27e-103	rs10946808	6	26341366	290730	6	26279307	HIST1H2BD	0	0.00100756	3.28841	0.00987319	Neutrophils
1.24e-29	rs1982151	9	85807085	1990433	9	85808612	RMI1	0	0.00101646	3.28593	0.00991288	Neutrophils
9.81e-198	rs2275796	1	111830100	870138	1	111827649	ADORA3	0	0.00102676	3.28309	0.0099975	Neutrophils
1.56e-60	rs3867430	5	154180805	2190619	5	154182254	C5orf4	0	0.00102898	3.28248	0.0100032	Neutrophils
3e-51	rs12575642	11	63736219	940669	11	63747987	TRPT1	0	0.00103309	3.28136	0.0100272	Neutrophils
9.81e-198	rs2630167	3	59949555	7150142	3	59931725	FHIT	0	0.0010447	-3.2782	0.010108	Lymphocytes
2.87e-31	rs3117099	6	32466248	270168	6	32519587	HLA-DRA	0	0.00104343	3.27855	0.0101116	Neutrophils
2.48e-23	rs7786877	7	100051951	580133	7	100050486	MOSPD3	0	0.00106044	3.27398	0.0102441	Neutrophils
4.44e-35	rs4773208	13	109972958	1240358	13	109973946	RAB20	0	0.001071	3.27118	0.0103299	Neutrophils
7.75e-22	rs6537709	1	111935138	1300435	1	112083382	FAM212B	0	0.00107326	3.27058	0.0103354	Neutrophils
7.32e-116	rs806794	6	26308656	290730	6	26279307	HIST1H2BD	0	0.00107841	3.26923	0.0103687	Neutrophils
7e-60	rs11181384	12	40916684	1770224	12	41139400	PPHLN1;PRICKLE1	0	0.00110338	-3.26275	0.0105922	Lymphocytes
1.72e-25	rs2442807	3	12604965	6100703	3	12600345	RAF1	0	0.00111376	3.26009	0.0106751	Neutrophils
1.01e-36	rs12518386	5	150418278	5490019	5	150388684	GPX3	0	0.00115314	3.25022	0.0110354	Neutrophils
2.17e-148	rs10906857	10	15279504	3930382	10	15190163	-	0	0.00116851	-3.24646	0.011165	Lymphocytes
9.68e-19	rs12170464	22	22367306	7000465	22	22371150	GUSBP11;RGL4	0	0.00117381	3.24517	0.0111982	Neutrophils
2.96e-68	rs6490294	12	110674821	2070736	12	110853847	TMEM116	0	0.00119861	3.23921	0.011417	Neutrophils
8.52e-06	rs2075650	19	50087459	2140746	19	50069517	PVRL2	0.00403644	0.00120246	3.2383	0.011436	Neutrophils
1.59e-41	rs1424695	15	92815659	990349	15	92814601	MCTP2	0	0.00121812	3.2346	0.0115669	Neutrophils
2.12e-115	rs1990930	5	138520798	5890451	5	138298417	CTNNA1	0	0.00122047	3.23405	0.0115714	Neutrophils
6.04e-78	rs12284352	11	106782132	1580296	11	106702600	CWF19L2	0	0.00122457	3.23309	0.0115923	Neutrophils
2.62e-133	rs3771180	2	102320049	6520180	2	102435317	IL18RAP	0	0.00122838	3.23221	0.0115926	Neutrophils
2.7e-133	rs13408661	2	102321514	6520180	2	102435317	IL18RAP	0	0.00123092	3.23162	0.0115987	Neutrophils
1.68e-14	rs2830076	21	26424339	3370577	21	26175836	APP	0	0.00122813	3.23226	0.0116081	Neutrophils
4.98e-31	rs969660	6	36070909	5360626	6	36019768	SLC26A8	0	0.00123572	3.2305	0.0116261	Neutrophils
7.71e-162	rs13277113	8	11386595	4010184	8	11316544	C8orf12;FAM167A	0	0.00123923	-3.22969	0.0116413	Lymphocytes
1.88e-09	rs7712162	5	78980927	10050	5	79017398	PAPD4	0	0.0012454	3.22827	0.0116813	Neutrophils
1.69e-35	rs5743289	16	49314275	940220	16	49324106	NOD2	0	0.00125202	3.22676	0.0117255	Neutrophils
2.27e-52	rs3820182	1	184556956	6770014	1	184553261	TPR	0	0.00128274	-3.21981	0.0119949	Lymphocytes
1.02e-15	rs10514609	16	84381574	2630523	16	84359734	-	0	0.00128735	3.21879	0.0120014	Neutrophils
5.37e-194	rs8029616	15	98924951	1010315	15	98927259	LINS	0	0.00128551	-3.21919	0.0120025	Lymphocytes
9.81e-198	rs6569843	6	133102784	4010133	6	133085802	VNN3	0	0.00129098	3.21798	0.012017	Neutrophils
4.79e-21	rs479844	11	65308533	3830433	11	65295264	RP11-770G2.2	0	0.00130448	3.21499	0.0121242	Neutrophils
5.45e-59	rs6586684	8	17969611	2030482	8	17985874	ASAH1	0	0.00131533	3.21261	0.0122066	Neutrophils
1.13e-54	rs10849488	12	6524311	6620050	12	6519054	IFFO1	0	0.00132378	3.21077	0.0122665	Neutrophils
9.81e-198	rs4667004	2	181570766	2760196	2	181628994	-	0	0.00133263	-3.20886	0.0123298	Lymphocytes
1.55e-44	rs17616389	17	554959	7210671	17	361865	VPS53	0	0.0013407	3.20712	0.0123672	Neutrophils
1.15e-25	rs4702982	5	100019547	4230017	5	100171107	-	0	0.00133945	3.20739	0.0123743	Neutrophils
1.18e-12	rs540719	16	23364079	1030358	16	23307732	COG7	0	0.00136576	-3.20179	0.0125795	Lymphocytes
3.02e-92	rs12307364	12	94907069	6840468	12	94891404	HAL	0	0.00139736	3.1952	0.0128512	Neutrophils
4.66e-75	rs227580	17	39578594	20131	17	39609315	CTB-175E5.4;ASB16;ASB16-AS1	0	0.00141108	3.19237	0.012958	Neutrophils
9.81e-198	rs17694990	19	56959515	3400392	19	56964508	FPR1;FPR2	0	0.00141866	3.19083	0.013008	Neutrophils
9.81e-198	rs6688931	1	25762259	1030768	1	25767698	LDLRAP1	0	0.00143432	-3.18765	0.013132	Lymphocytes
5.93e-46	rs11745587	5	131824821	6040398	5	131701894	AC034220.3;SLC22A4	0	0.00143754	3.18701	0.0131419	Neutrophils
1.41e-146	rs4751800	10	122626720	5560136	10	122658804	WDR11	0	0.00144641	-3.18523	0.0131837	Lymphocytes
4.82e-41	rs6136	1	167830575	7610767	1	167754326	F5	0	0.00144529	3.18545	0.0131931	Neutrophils
9.58e-26	rs10515306	5	100022419	4230017	5	100171107	-	0	0.0014524	3.18403	0.0132187	Neutrophils
7.38e-06	rs12896399	14	91843416	2260414	14	92032101	SLC24A4	0.00340299	0.00149482	3.17569	0.0135845	Neutrophils
9.81e-198	rs1324551	10	90741496	6480059	10	90684932	RP11-399O19.5;STAMBPL1;ACTA2	0	0.00150415	3.17388	0.013629	Neutrophils
1.49e-118	rs3750198	8	25352383	3310682	8	25326255	DOCK5	0	0.00150243	3.17421	0.0136336	Neutrophils
9.81e-198	rs323719	1	43043515	630086	1	43045644	CCDC23	0	0.00150756	3.17323	0.0136397	Neutrophils
9.36e-24	rs1532586	12	105224714	4780253	12	105427904	POLR3B;RP11-144F15.1	0	0.00151057	3.17265	0.0136468	Neutrophils
2.82e-35	rs26282	5	80086737	3390451	5	79888674	ANKRD34B	0	0.00151985	3.17087	0.0136703	Neutrophils
1.44e-19	rs803612	6	163778227	4570440	6	163907784	QKI	0	0.00152328	3.17021	0.0136811	Neutrophils
1.01e-13	rs2811893	1	58934736	4860435	1	58744387	DAB1;OMA1	0	0.00151965	3.17091	0.0136885	Neutrophils
1.09e-176	rs3594	8	30655202	5220762	8	30656553	GSR	0	0.00151891	3.17105	0.013702	Neutrophils
4.29e-94	rs9608859	22	28997277	5910390	22	29058368	SF3A1	0	0.00156026	3.16323	0.013952	Neutrophils
1.63e-45	rs4590164	5	77707626	1050544	5	77809746	SCAMP1	0	0.00155976	3.16333	0.0139678	Neutrophils
2.1e-120	rs2618476	8	11389950	6330471	8	11459325	BLK	0	0.00155808	-3.16364	0.0139732	Lymphocytes
2.87e-136	rs12459410	19	52609040	3310725	19	52577619	DHX34	0	0.00156634	3.1621	0.0139859	Neutrophils
7.52e-108	rs4713367	6	30864801	3780181	6	30803839	FLOT1	0	0.00161088	3.15393	0.0143627	Neutrophils
1.46e-50	rs7937	19	45994546	1400408	19	46005936	RAB4B;EGLN2;CTC-490E21.12	0	0.00161961	3.15235	0.0144196	Neutrophils
7.15e-30	rs1023252	1	11821620	60437	1	11958130	PLOD1	0	0.00163135	3.15024	0.0145031	Neutrophils
9.85e-45	rs386000	19	59484573	5890095	19	59514521	AC008984.2;LILRA5	0	0.00163673	3.14928	0.0145298	Neutrophils
9.81e-198	rs1230079	17	40853761	7330070	17	40862576	ARHGAP27	0	0.00164357	3.14806	0.0145695	Neutrophils
9.81e-198	rs10850094	12	111844946	7040035	12	111839813	RP1-71H24.1;OAS1	0	0.00165695	3.14569	0.0146669	Neutrophils
4.4e-12	rs11123148	2	113206794	7610040	2	113205201	NT5DC4	0	0.00166271	3.14468	0.0146967	Neutrophils
9.81e-198	rs7332115	13	32045548	990020	13	31989277	N4BP2L2	0	0.00167127	3.14317	0.014751	Neutrophils
7.67e-47	rs759071	19	2679577	3890167	19	2688163	AC006538.4;SLC39A3	0	0.00167468	3.14258	0.0147599	Neutrophils
3.99e-127	rs6702	20	48927016	4290079	20	48926989	BCAS4	0	0.00169078	-3.13977	0.0148805	Lymphocytes
4.44e-09	rs9472113	6	43803542	2640224	6	43861794	VEGFA	0	0.0016962	3.13884	0.0149067	Neutrophils
2.97e-137	rs12537823	7	65358319	4760747	7	65462523	TPST1	0	0.00170511	3.1373	0.0149637	Neutrophils
9.81e-198	rs6504340	17	43972018	3460097	17	43975362	HOXB2	0	0.0017107	-3.13634	0.0149699	Lymphocytes
1.38e-195	rs4473948	7	101899402	7100546	7	101900455	LRWD1	0	0.00170852	3.13672	0.0149721	Neutrophils
9.81e-198	rs7097	13	27095436	6370484	13	27095504	POLR1D	0	0.00171573	3.13548	0.0149925	Neutrophils
7.43e-06	rs4900109	14	91833144	2260414	14	92032101	SLC24A4	0.00344438	0.00173146	3.1328	0.015087	Neutrophils
1.72e-16	rs11198226	10	119755841	4860180	10	119754978	RAB11FIP2	0	0.00173051	3.13296	0.0151001	Neutrophils
3.88e-16	rs11038295	11	5580324	6040653	11	5590556	AC015691.13;HBG2;TRIM6;TRIM6-TRIM34	0	0.00173768	3.13175	0.0151197	Neutrophils
6.15e-26	rs4590911	12	117047140	3610167	12	116988201	VSIG10	0	0.00175222	3.1293	0.0152246	Neutrophils
1.27e-44	rs2241918	17	72075248	6420164	17	72073171	ST6GALNAC2	0	0.00176936	3.12644	0.0153518	Neutrophils
6.19e-05	rs10753578	1	160788440	3460187	1	160836041	UAP1	0.0255392	0.00178333	-3.12413	0.0154511	Lymphocytes
1.86e-97	rs153821	5	14681180	4730154	5	14756107	-	0	0.0017893	3.12314	0.015481	Neutrophils
1.8e-115	rs17060601	9	76674705	4010564	9	76527337	TRPM6	0	0.00179429	3.12232	0.0155023	Neutrophils
9.81e-198	rs11051266	12	31180222	4890750	12	31148750	DDX11	0	0.00181739	-3.11856	0.0156797	Lymphocytes
9.81e-198	rs8061864	16	75804807	5310674	16	75790695	MON1B	0	0.00182229	3.11776	0.0157	Neutrophils
1.04e-143	rs228754	17	39471582	4280661	17	39624539	TMUB2	0	0.00183391	3.11589	0.0157559	Neutrophils
4.1e-20	rs3782089	11	65093395	3830433	11	65295264	RP11-770G2.2	0	0.00183339	3.11597	0.0157734	Neutrophils
9.81e-198	rs615284	13	27090930	6370484	13	27095504	POLR1D	0	0.00185291	3.11285	0.0158968	Neutrophils
1.2e-100	rs178844	17	26763475	2680162	17	26668957	NF1;CTD-2370N5.3;EVI2A	0	0.00186252	3.11132	0.0159347	Neutrophils
2.06e-150	rs12744386	1	24040606	2060121	1	24044429	FUCA1	0	0.00186175	3.11144	0.0159504	Neutrophils
5.29e-25	rs10914193	1	31003920	5360376	1	30978179	LAPTM5	0	0.00191301	3.10342	0.0163438	Neutrophils
1.06e-58	rs2240203	15	26167797	6130674	15	26030333	HERC2	0	0.001936	3.09988	0.0165172	Neutrophils
1.67e-05	rs1051643	5	126199898	870561	5	126211111	-	0.00767451	0.00195152	3.09751	0.0166035	Neutrophils
2.3e-95	rs4668	17	9755148	2760678	17	9741808	RCVRN	0	0.00194914	3.09787	0.0166062	Neutrophils
2.41e-80	rs10038493	5	114918611	2000228	5	114884649	FEM1C	0	0.00197327	3.09423	0.0167652	Neutrophils
6.43e-25	rs11145904	9	138417767	2070195	9	138389918	SNAPC4	0	0.00199834	-3.09048	0.0169314	Lymphocytes
5.23e-119	rs17165120	7	92615027	3170136	7	92597523	SAMD9L	0	0.00199562	3.09088	0.0169317	Neutrophils
1.69e-74	rs227584	17	39581073	20131	17	39609315	CTB-175E5.4;ASB16;ASB16-AS1	0	0.0020083	3.089	0.0169689	Neutrophils
3.42e-28	rs6574977	14	87542425	7570367	14	87548062	RP11-300J18.2;GPR65	0	0.00200588	3.08936	0.0169718	Neutrophils
1.39e-06	rs9469220	6	32766288	6450692	6	32935379	PSMB9	0.000493	0.00201555	3.08793	0.0170067	Neutrophils
2.75e-35	rs322140	19	11288359	4480221	19	11337064	LPPR2	0	0.00201957	3.08734	0.0170173	Neutrophils
9.81e-198	rs238245	17	4788188	1580521	17	4789168	RNF167	0	0.0020253	3.0865	0.0170421	Neutrophils
1.09e-07	rs12936587	17	17484447	2710735	17	17338756	RASD1	3.2e-05	0.00202985	3.08583	0.017057	Neutrophils
2.78e-100	rs9342730	6	69492227	730176	6	69399564	RP3-525N10.2	0	0.00204051	3.08427	0.0170997	Neutrophils
3.18e-16	rs3822262	4	6748667	2340372	4	6694873	MRFAP1	0	0.00203982	3.08437	0.0171173	Neutrophils
2.73e-11	rs199656	7	23304140	4670100	7	23314785	MALSU1	0	0.00204912	3.08302	0.0171485	Neutrophils
2.83e-164	rs2275274	20	33320958	1850681	20	33330331	RP4-614O4.11;EIF6	0	0.00207099	3.07986	0.0173079	Neutrophils
4.49e-08	rs157580	19	50087106	4890707	19	50073700	PVRL2	1.64e-05	0.00209023	3.0771	0.0174449	Neutrophils
3.47e-58	rs4823569	22	45376808	2030408	22	45374530	GRAMD4	0	0.00210822	3.07455	0.0175711	Neutrophils
6.84e-17	rs719127	2	53778232	60309	2	53751244	ASB3	0	0.00212111	-3.07273	0.0176546	Lymphocytes
4.27e-87	rs1254178	10	122585780	2140139	10	122658314	WDR11	0	0.00212806	3.07175	0.0176884	Neutrophils
9.03e-42	rs477895	11	63805488	940669	11	63747987	TRPT1	0	0.00214029	3.07004	0.017742	Neutrophils
8.04e-56	rs102275	11	61314379	630445	11	61313884	RP11-467L20.9;C11orf10	0	0.00213848	-3.07029	0.017751	Lymphocytes
1.02e-140	rs909685	22	38077617	6770768	22	38104159	SYNGR1	0	0.00214741	-3.06905	0.017753	Lymphocytes
1.85e-20	rs10197940	2	151962164	4050554	2	151835508	NMI	0	0.0021455	3.06932	0.0177612	Neutrophils
6.55e-09	rs2945412	17	22867770	840431	17	22998508	LGALS9	0	0.00215598	3.06786	0.0177999	Neutrophils
9.81e-198	rs1182968	16	67131446	5900286	16	67158448	RP11-615I2.7;ZFP90	0	0.0021714	-3.06573	0.0179031	Lymphocytes
3.48e-38	rs7379159	5	159609415	2260189	5	159612848	-	0	0.00218572	3.06376	0.0179728	Neutrophils
5.59e-19	rs6859	19	50073874	4890707	19	50073700	PVRL2	0	0.00218419	3.06397	0.0179844	Neutrophils
9.81e-198	rs9846123	3	49063116	70707	3	49028180	WDR6;DALRD3	0	0.00221734	3.05946	0.0182085	Neutrophils
8.78e-13	rs6859	19	50073874	2140746	19	50069517	PVRL2	0	0.00222192	3.05884	0.0182217	Neutrophils
5.85e-54	rs174601	11	61379716	630445	11	61313884	RP11-467L20.9;C11orf10	0	0.00225079	-3.05498	0.0184092	Lymphocytes
9.63e-52	rs7786877	7	100051951	1260730	7	100238327	EPHB4	0	0.00225016	3.05506	0.0184286	Neutrophils
2.84e-57	rs174546	11	61326406	630445	11	61313884	RP11-467L20.9;C11orf10	0	0.0022797	-3.05115	0.0186208	Lymphocytes
1.93e-140	rs1050152	5	131704219	6040398	5	131701894	AC034220.3;SLC22A4	0	0.0022866	3.05024	0.0186276	Neutrophils
1.26e-14	rs7247513	19	12552185	3800079	19	12639956	CTD-2192J16.24;WDR83;WDR83OS	0	0.00228605	3.05031	0.0186479	Neutrophils
1.88e-127	rs2188962	5	131798704	6040398	5	131701894	AC034220.3;SLC22A4	0	0.00229329	3.04936	0.0186573	Neutrophils
9.81e-198	rs2290400	17	35319766	5390608	17	35315661	GSDMB	0	0.00231757	-3.0462	0.0188299	Lymphocytes
6.87e-54	rs15740	1	149307059	4390372	1	149286582	BNIPL	0	0.00233089	3.04447	0.018913	Neutrophils
1.18e-05	rs4491032	1	38214546	2030209	1	38052631	MTF1	0.00532209	0.0023584	3.04094	0.019111	Neutrophils
2.7e-05	rs6810940	4	75061053	3400292	4	74955530	CXCL1	0.0122905	0.00238077	3.0381	0.0192668	Neutrophils
9.81e-198	rs4889954	17	75680189	1190634	17	75707847	GAA	0	0.00239332	3.03651	0.0193428	Neutrophils
1.09e-88	rs13381709	18	41924986	940711	18	41920163	ATP5A1	0	0.00240279	3.03532	0.0193938	Neutrophils
4.01e-33	rs715510	22	30020528	3390048	22	29997839	LIMK2	0	0.00240811	3.03465	0.0194112	Neutrophils
9.81e-198	rs11746090	5	77375602	2230603	5	77334221	AP3B1	0	0.00241194	3.03418	0.0194166	Neutrophils
9.81e-198	rs1008982	10	131335721	6480494	10	131455261	MGMT	0	0.00244707	-3.02981	0.0196735	Lymphocytes
6.74e-12	rs3813114	18	69966102	770044	18	69891777	FBXO15	0	0.00248427	-3.02525	0.0199465	Lymphocytes
1.49e-10	rs2858331	6	32789255	6450692	6	32935379	PSMB9	0	0.00252901	3.01985	0.0202792	Neutrophils
6.31e-07	rs9896052	17	70930457	940039	17	70826167	AC011933.1;GRB2	0.000214	0.00253513	3.01912	0.0203017	Neutrophils
9.81e-198	rs2070435	21	46786139	6520577	21	46812899	DIP2A	0	0.00254771	-3.01762	0.0203494	Lymphocytes
1.44e-33	rs11025029	11	19101895	650324	11	19154005	ZDHHC13	0	0.00254457	3.01799	0.0203507	Neutrophils
2.44e-20	rs17774889	14	49129607	4830427	14	49144308	LRR1	0	0.00256363	3.01573	0.0204499	Neutrophils
1e-76	rs11671118	19	14698286	2750148	19	14692241	ZNF333	0	0.00256746	3.01528	0.0204538	Neutrophils
9.81e-198	rs4962411	10	126607446	1410427	10	126663467	ZRANB1	0	0.00257631	-3.01423	0.0204977	Lymphocytes
1.43e-84	rs2290159	3	12603920	360753	3	12599692	MKRN2	0	0.00258508	3.0132	0.0205409	Neutrophils
9.81e-198	rs138785	22	34054659	2360706	22	34073902	TOM1	0	0.00262507	3.00854	0.0208316	Neutrophils
9.81e-198	rs1715453	11	117630287	3890228	11	117629458	MPZL2	0	0.00263383	3.00753	0.0208742	Neutrophils
5.45e-104	rs10861893	12	107249277	1440064	12	107206233	CMKLR1	0	0.00265132	3.00551	0.0209856	Neutrophils
2.21e-24	rs2299587	8	17845049	2030482	8	17985874	ASAH1	0	0.00265598	3.00498	0.0209954	Neutrophils
9.81e-198	rs10878239	12	63865254	6580349	12	63928242	LEMD3	0	0.00267374	3.00295	0.0211086	Neutrophils
9.81e-198	rs7088329	10	76029081	1030241	10	76138227	ADK	0	0.00268245	3.00196	0.0211502	Neutrophils
1.99e-119	rs12216499	6	159288512	2650678	6	159318503	RSPH3	0	0.00270283	2.99966	0.0212835	Neutrophils
3.36e-10	rs6062207	20	60312623	4280136	20	60316855	ADRM1;LAMA5	0	0.00271445	-2.99835	0.0213476	Lymphocytes
1.09e-40	rs4794822	17	35410238	1500112	17	35331097	ORMDL3	0	0.002726	-2.99706	0.0214109	Lymphocytes
1.27e-21	rs2857595	6	31676448	1440603	6	31556059	-	0	0.00273243	2.99634	0.021434	Neutrophils
6.09e-100	rs1801133	1	11778965	5550253	1	11995726	MFN2	0	0.00274784	2.99462	0.0215274	Neutrophils
1.21e-59	rs228769	17	39548711	20131	17	39609315	CTB-175E5.4;ASB16;ASB16-AS1	0	0.00275303	2.99405	0.0215405	Neutrophils
1.4e-54	rs10407836	19	15778010	6560239	19	15668775	CYP4F12	0	0.00278546	2.99047	0.0217112	Neutrophils
1.11e-71	rs1645784	19	59518852	5890095	19	59514521	AC008984.2;LILRA5	0	0.00278982	2.99	0.0217176	Neutrophils
2.15e-05	rs2071277	6	32279661	270168	6	32519587	HLA-DRA	0.0099852	0.00278391	2.99064	0.0217267	Neutrophils
1.73e-53	rs1511022	4	120345681	6520619	4	120433593	USP53	0	0.00278232	-2.99082	0.021742	Lymphocytes
3.11e-10	rs2336030	1	11659187	4540215	1	11631244	FBXO2	0	0.00281013	-2.98778	0.021848	Lymphocytes
1.06e-32	rs3744768	17	1747636	3120671	17	1747471	RPA1	0	0.00285548	2.98288	0.0220885	Neutrophils
9.81e-198	rs6670984	1	144272951	4590377	1	144279809	ANKRD35	0	0.00284555	2.98395	0.0220954	Neutrophils
1.73e-08	rs11869286	17	35067382	1940747	17	35046105	PPP1R1B	0	0.00285501	2.98293	0.0221128	Neutrophils
1.16e-40	rs8078723	17	35420405	1500112	17	35331097	ORMDL3	0	0.00285289	-2.98316	0.0221243	Lymphocytes
2.4e-22	rs1748343	10	27014269	430192	10	27071482	PDSS1	0	0.0028867	2.97955	0.0223019	Neutrophils
3.29e-26	rs4745101	9	70365385	2510021	9	70192264	PGM5	0	0.00289939	2.97821	0.0223718	Neutrophils
2.74e-17	rs10876550	12	52998575	2070646	12	53042787	RP11-753H16.3;RP11-753H16.5;GPR84	0	0.00291282	2.97679	0.022419	Neutrophils
1.04e-81	rs2204732	6	131502621	5340504	6	131646084	AKAP7	0	0.00291202	2.97688	0.022441	Neutrophils
1.15e-57	rs174547	11	61327359	630445	11	61313884	RP11-467L20.9;C11orf10	0	0.00291992	-2.97604	0.0224455	Lymphocytes
1.02e-57	rs174550	11	61328054	630445	11	61313884	RP11-467L20.9;C11orf10	0	0.00293102	-2.97488	0.0224464	Lymphocytes
1.01e-15	rs3134792	6	31420305	1440603	6	31556059	-	0	0.00292408	2.97561	0.0224493	Neutrophils
9.81e-198	rs3799378	6	26512353	4610674	6	26486116	BTN3A2	0	0.00292958	2.97503	0.0224635	Neutrophils
2.21e-27	rs1284108	11	93138481	2470463	11	93135490	TAF1D;C11orf54	0	0.00294417	2.97351	0.0225191	Neutrophils
9.81e-198	rs13062	2	218968895	780465	2	218968154	SLC11A1	0	0.0029563	-2.97225	0.0225837	Lymphocytes
1.47e-120	rs998683	8	11390409	6330471	8	11459325	BLK	0	0.00296986	-2.97084	0.0226309	Lymphocytes
1.8e-55	rs1059440	11	63748377	940669	11	63747987	TRPT1	0	0.00296917	2.97091	0.0226538	Neutrophils
3.56e-09	rs12464589	2	73324123	7160719	2	73324952	CCT7	0	0.00299968	2.96777	0.0228298	Neutrophils
2.25e-101	rs867186	20	33228215	1850681	20	33330331	RP4-614O4.11;EIF6	0	0.00303486	2.96418	0.0230689	Neutrophils
1e-56	rs174535	11	61307932	630445	11	61313884	RP11-467L20.9;C11orf10	0	0.0030401	-2.96365	0.0230801	Lymphocytes
1.29e-142	rs610932	11	59695883	520360	11	59697145	MS4A6A	0	0.00306259	2.96139	0.0232221	Neutrophils
1.4e-120	rs10207298	2	45621710	2230730	2	45469607	-	0	0.0030819	2.95945	0.0233397	Neutrophils
3.56e-05	rs1008328	19	41287276	6400377	19	41218047	AC002116.7;THAP8	0.015609	0.00311011	2.95664	0.0235243	Neutrophils
6.78e-124	rs17182707	3	133556099	2680725	3	133559953	ACPP	0	0.00312121	2.95554	0.0235502	Neutrophils
2.14e-44	rs2071863	6	36215150	5130767	6	36175974	MAPK14	0	0.00311892	2.95577	0.0235618	Neutrophils
9.81e-198	rs6571359	14	20255840	130681	14	20320106	RNASE6	0	0.00314187	2.95351	0.0236478	Neutrophils
1.79e-34	rs386000	19	59484573	620136	19	59514645	AC008984.2;LILRA5	0	0.00314127	2.95356	0.0236724	Neutrophils
9.81e-198	rs2863095	10	102736493	6620181	10	102727608	MRPL43;SEMA4G	0	0.00316416	-2.95132	0.0237865	Lymphocytes
1.43e-125	rs12521868	5	131812292	6040398	5	131701894	AC034220.3;SLC22A4	0	0.00321537	2.94636	0.0241418	Neutrophils
9.81e-198	rs2242601	7	142803946	7320594	7	142798262	ZYX;EPHA1	0	0.00322564	2.94537	0.0241598	Neutrophils
1.1e-137	rs11160678	14	101892323	6590520	14	101878292	ZNF839	0	0.00322301	2.94563	0.0241696	Neutrophils
4.17e-115	rs1911159	1	84721005	60504	1	84801652	SPATA1;CTBS	0	0.00325159	2.94289	0.0243245	Neutrophils
9.32e-11	rs2039223	1	159252332	840187	1	159181520	RP11-544M22.1;ITLN2	0	0.00326858	2.94128	0.0243624	Neutrophils
9.87e-57	rs174536	11	61308503	630445	11	61313884	RP11-467L20.9;C11orf10	0	0.0032651	-2.94161	0.0243661	Lymphocytes
4.12e-53	rs174549	11	61327958	630445	11	61313884	RP11-467L20.9;C11orf10	0	0.0032627	-2.94184	0.0243778	Lymphocytes
2.43e-06	rs2822776	21	14870717	1410181	21	14780215	SAMSN1	0.000968	0.00328048	-2.94016	0.0244214	Lymphocytes
1.14e-141	rs11154801	6	135781048	5860253	6	135646999	AHI1	0	0.00328967	-2.93929	0.0244602	Lymphocytes
2.19e-09	rs2459596	6	1231450	4640086	6	1259773	FOXQ1	0	0.0033011	2.93821	0.0245155	Neutrophils
2.25e-16	rs9472	7	8268809	4050121	7	8120155	AC006042.6;ICA1	0	0.00330707	2.93765	0.0245301	Neutrophils
2.09e-09	rs16956585	16	65085360	4210113	16	65179403	CMTM2	0	0.0033157	-2.93684	0.0245348	Lymphocytes
9.9e-142	rs7759971	6	135788577	5860253	6	135646999	AHI1	0	0.00331311	-2.93709	0.0245452	Lymphocytes
6.16e-13	rs8137243	22	44822499	4390427	22	44821900	-	0	0.00333132	2.93539	0.0245911	Neutrophils
8.58e-19	rs1980493	6	32471193	270168	6	32519587	HLA-DRA	0	0.00332883	2.93562	0.0246022	Neutrophils
9.81e-198	rs2271811	2	151826026	7610309	2	151813681	RBM43	0	0.00335484	-2.9332	0.0247349	Lymphocytes
1.21e-28	rs10131177	14	70320936	7200598	14	70120779	MED6	0	0.00337401	2.93143	0.0248464	Neutrophils
6.14e-06	rs6683071	1	220989974	4390014	1	220971365	BROX	0.00277067	0.0034108	2.92806	0.0249973	Neutrophils
1.7e-17	rs11128927	3	19963441	4810524	3	19896152	EFHB	0	0.0034099	-2.92815	0.0250205	Lymphocytes
2.01e-26	rs12269901	11	116479139	650678	11	116580604	TAGLN;PCSK7	0	0.00340904	-2.92822	0.0250442	Lymphocytes
2.08e-66	rs8176297	17	38456851	2810465	17	38449960	BRCA1	0	0.00340609	2.92849	0.0250525	Neutrophils
1.12e-41	rs4793097	17	39771253	1940021	17	39785316	GRN	0	0.00342767	2.92653	0.0250909	Neutrophils
7.59e-15	rs3786228	18	75565158	4060167	18	75615094	CTDP1	0	0.0034412	2.9253	0.02513	Neutrophils
1.62e-111	rs11241752	5	100248133	2230082	5	100269043	-	0	0.00344794	2.9247	0.0251493	Neutrophils
3.28e-26	rs11202564	10	89556346	5890358	10	89499498	-	0	0.00344082	-2.92534	0.0251571	Lymphocytes
7.43e-91	rs17174870	2	112381672	7550066	2	112503024	MERTK	0	0.00346685	2.92299	0.0252272	Neutrophils
3.18e-11	rs7804356	7	26858190	5340519	7	27104847	HOTAIRM1	0	0.00347268	2.92247	0.0252397	Neutrophils
6.25e-41	rs2274578	6	41996805	4860356	6	42008535	BYSL	0	0.0034648	2.92318	0.0252422	Neutrophils
2.11e-05	rs1022804	14	37250564	6280487	14	37126157	-	0.00984644	0.00349617	2.92037	0.0253804	Neutrophils
1.74e-71	rs4672	11	63766455	940669	11	63747987	TRPT1	0	0.00350298	2.91976	0.0253997	Neutrophils
4.47e-11	rs10486483	7	26858965	5340519	7	27104847	HOTAIRM1	0	0.00354274	2.91624	0.0255973	Neutrophils
5.17e-21	rs352149	3	52184570	6660446	3	52084358	POC1A	0	0.0035355	-2.91688	0.0256052	Lymphocytes
5.67e-05	rs2051549	6	32838064	6450692	6	32935379	PSMB9	0.0237112	0.00354155	2.91635	0.0256188	Neutrophils
1.93e-11	rs11258317	10	6447743	6250168	10	6435624	-	0	0.00355118	2.9155	0.025628	Neutrophils
1.46e-14	rs6817154	4	151425769	6020291	4	151405547	LRBA	0	0.00356117	-2.91462	0.0256699	Lymphocytes
2.17e-45	rs2306589	17	31922987	3450253	17	31925520	ZNHIT3	0	0.00357435	2.91347	0.0257347	Neutrophils
2.79e-43	rs982872	21	41653381	5490470	21	41702535	MX2	0	0.00359098	2.91202	0.0258241	Neutrophils
9.81e-198	rs477692	10	131316012	6480494	10	131455261	MGMT	0	0.00359808	-2.9114	0.0258449	Lymphocytes
5.4e-55	rs10415904	19	9175135	3450010	19	9160321	OR7D2	0	0.00364972	-2.90695	0.026124	Lymphocytes
1.01e-30	rs9348876	6	31683255	3170064	6	31586789	MICB	0	0.00364868	2.90704	0.0261471	Neutrophils
1.04e-34	rs4978991	9	113169396	6400240	9	113163054	KIAA0368	0	0.00364657	2.90722	0.0261625	Neutrophils
8.24e-27	rs415395	5	115157232	4640491	5	115168419	CDO1	0	0.00366831	-2.90536	0.0262265	Lymphocytes
9.81e-198	rs2872507	17	35294289	5390608	17	35315661	GSDMB	0	0.00367332	-2.90493	0.0262317	Lymphocytes
1.92e-101	rs875971	7	65255030	4760747	7	65462523	TPST1	0	0.00374905	2.89854	0.0267104	Neutrophils
5.16e-20	rs3117582	6	31728499	1440603	6	31556059	-	0	0.00374575	2.89882	0.0267179	Neutrophils
9.81e-198	rs3736573	3	39104746	2650110	3	39112675	WDR48	0	0.00377389	-2.89647	0.026763	Lymphocytes
9.81e-198	rs2101613	10	133852757	50309	10	133869231	DPYSL4	0	0.00376715	-2.89703	0.0267771	Lymphocytes
1.71e-51	rs1822378	18	11903615	3780487	18	11874906	GNAL;MPPE1	0	0.00377231	2.8966	0.0267828	Neutrophils
3.3e-49	rs6857680	4	154897813	2600296	4	154850962	RNF175	0	0.0037641	-2.89728	0.0267865	Lymphocytes
8.17e-120	rs2736340	8	11381382	6330471	8	11459325	BLK	0	0.00379088	-2.89506	0.0267906	Lymphocytes
9.81e-198	rs42873	16	23602233	5130468	16	23588394	DCTN5	0	0.00378807	2.89529	0.0268016	Neutrophils
3.93e-86	rs11231181	11	62190749	4810288	11	62171105	INTS5	0	0.00378476	-2.89557	0.0268091	Lymphocytes
5.15e-22	rs10498421	14	50656162	2120112	14	50511908	TRIM9	0	0.00381238	2.89328	0.0269115	Neutrophils
1.4e-32	rs2074981	19	43564175	4830064	19	43592542	RASGRP4	0	0.00382246	2.89245	0.0269516	Neutrophils
3.79e-09	rs1131709	18	31141912	3180189	18	31141665	ZNF271	0	0.00383461	2.89146	0.0270063	Neutrophils
5.09e-53	rs174548	11	61327924	630445	11	61313884	RP11-467L20.9;C11orf10	0	0.00385774	-2.88957	0.027138	Lymphocytes
5.58e-65	rs7577642	2	85553261	5910128	2	85662579	VAMP8	0	0.00386621	2.88888	0.0271664	Neutrophils
3.76e-72	rs596359	6	153498746	5130154	6	153373793	RGS17	0	0.00390169	-2.886	0.0273844	Lymphocytes
1.89e-05	rs2159214	19	13092995	6220273	19	13116264	STX10	0.00886333	0.003925	2.88413	0.0275165	Neutrophils
6.31e-14	rs2509963	11	61949507	450553	11	62040148	AHNAK	0	0.00393107	-2.88364	0.0275276	Lymphocytes
2.42e-147	rs10416967	19	54096205	6520026	19	54118290	NUCB1	0	0.00393867	2.88303	0.0275494	Neutrophils
2.08e-17	rs4463696	1	28134865	2470240	1	28085429	THEMIS2	0	0.00394661	2.8824	0.0275734	Neutrophils
9.81e-198	rs16961493	17	17111710	6980148	17	17065513	FLCN	0	0.003956	2.88165	0.0276076	Neutrophils
5.78e-31	rs2439312	8	32531901	5900246	8	32744222	-	0	0.00396676	2.88079	0.0276512	Neutrophils
1.37e-19	rs2847281	18	12811593	730343	18	12729611	RP11-973H7.5;RP11-973H7.4	0	0.00399598	-2.87848	0.0278233	Lymphocytes
1.45e-05	rs11621265	14	54891848	4560154	14	54903034	ATG14	0.00666575	0.00405938	-2.87351	0.0282327	Lymphocytes
9.81e-198	rs9901146	17	35296869	5390608	17	35315661	GSDMB	0	0.00408401	-2.8716	0.0283718	Lymphocytes
8.56e-134	rs2281086	22	35216323	160181	22	35214273	FOXRED2	0	0.00410083	-2.8703	0.0284564	Lymphocytes
8.95e-23	rs3095254	6	31329647	1440603	6	31556059	-	0	0.00412653	2.86832	0.0285058	Neutrophils
8.82e-40	rs2071863	6	36215150	110639	6	36116234	MAPK14	0	0.0041227	2.86862	0.0285115	Neutrophils
2.27e-82	rs1372519	4	90976332	7160202	4	90869419	SNCA	0	0.00412249	2.86863	0.0285422	Neutrophils
8.24e-48	rs8176704	9	135125373	2600452	9	135187879	SURF6	0	0.00412016	2.86881	0.0285583	Neutrophils
1.94e-61	rs6050198	20	24883048	4040204	20	24891912	APMAP	0	0.0041411	2.86721	0.0285742	Neutrophils
9.81e-198	rs11078927	17	35317931	5390608	17	35315661	GSDMB	0	0.00417853	-2.86436	0.0288002	Lymphocytes
1.08e-41	rs425105	19	51900321	2230189	19	51952852	FKRP	0	0.00420398	2.86244	0.0288783	Neutrophils
7.63e-05	rs8108064	19	5854807	2650474	19	5866125	CAPS	0.0305958	0.00419785	-2.8629	0.0289009	Lymphocytes
2.76e-84	rs29009	17	28287892	5390333	17	28292619	TMEM98	0	0.00420301	2.86251	0.028904	Neutrophils
2.72e-134	rs7908994	10	4998383	5340129	10	5022055	AKR1C2	0	0.00426645	-2.85776	0.0292746	Lymphocytes
4.53e-164	rs4543864	1	201527123	1010487	1	201544883	BTG2	0	0.00427633	2.85702	0.0293096	Neutrophils
5.04e-05	rs2753325	16	1201223	7050414	16	1211523	CACNA1H	0.0213051	0.00432784	2.85322	0.0295965	Neutrophils
4.6e-81	rs4150990	19	45622417	3370474	19	45638879	SERTAD3	0	0.00432492	2.85344	0.0296096	Neutrophils
1.74e-94	rs1058142	13	51240207	1660195	13	51243159	DHRS12	0	0.00433719	2.85254	0.0296274	Neutrophils
1.45e-08	rs2030585	3	184075720	6060706	3	184121380	ATP11B	0	0.00436907	2.85021	0.0297788	Neutrophils
2.96e-42	rs17106448	14	21000019	670609	14	20997169	RAB2B	0	0.00436777	2.8503	0.0298031	Neutrophils
1.65e-18	rs4326844	12	53022737	2070646	12	53042787	RP11-753H16.3;RP11-753H16.5;GPR84	0	0.0043955	2.84829	0.0299257	Neutrophils
1.5e-15	rs6433321	2	172568648	3420068	2	172556462	HAT1;SLC25A12	0	0.00445213	2.84421	0.0302777	Neutrophils
1.43e-96	rs11544042	2	85696859	6020487	2	85729614	USP39	0	0.00446269	2.84346	0.0302824	Neutrophils
9.81e-198	rs6499188	16	67232289	5900286	16	67158448	RP11-615I2.7;ZFP90	0	0.00446125	-2.84356	0.0303061	Lymphocytes
7.88e-44	rs13181	19	50546759	2340500	19	50546084	KLC3;ERCC2	0	0.0045038	2.84053	0.0305276	Neutrophils
9.81e-198	rs914249	21	46543361	1110349	21	46535710	YBEY	0	0.004526	-2.83897	0.0306442	Lymphocytes
5.07e-19	rs2186344	21	38528639	1980356	21	38531619	AP001434.2;KCNJ15	0	0.00454657	2.83752	0.0307495	Neutrophils
1.22e-19	rs10487157	7	100052423	3850703	7	100050557	MOSPD3	0	0.00457321	2.83565	0.0308956	Neutrophils
1.38e-14	rs11649653	16	30825988	7380164	16	30958863	STX4	0	0.00461082	-2.83304	0.0310813	Lymphocytes
9.32e-38	rs745080	14	52058978	4780671	14	52178401	ERO1L	0	0.00460765	2.83326	0.031094	Neutrophils
1.27e-05	rs1436955	15	60191674	6400376	15	59954405	VPS13C	0.00573319	0.00465592	-2.82992	0.0313164	Lymphocytes
9.81e-198	rs3739890	9	135184633	2600452	9	135187879	SURF6	0	0.0046648	2.82931	0.0313418	Neutrophils
8.04e-45	rs11229080	11	57156087	2030309	11	57138595	SERPING1	0	0.00465563	2.82994	0.0313489	Neutrophils
2.56e-29	rs2274852	9	134108405	150647	9	134107528	NTNG2	0	0.00467435	2.82866	0.0313716	Neutrophils
9.81e-198	rs9386904	6	110912518	2480072	6	110852800	SLC22A16	0	0.00469058	2.82755	0.0314461	Neutrophils
1.49e-08	rs727479	15	49321839	270343	15	49084968	AP4E1	0	0.00470349	2.82667	0.0314983	Neutrophils
1.39e-36	rs10985233	9	97636566	2510768	9	97816474	ERCC6L2	0	0.004759	2.82291	0.0318005	Neutrophils
6.31e-180	rs4290029	1	222467263	5220632	1	222447703	DEGS1	0	0.00475458	-2.82321	0.0318057	Lymphocytes
1.65e-26	rs747559	4	103633207	7400626	4	103757136	NFKB1	0	0.00477444	2.82187	0.031869	Neutrophils
1.27e-58	rs11785060	8	145118650	1050500	8	145061726	PLEC	0	0.0047928	2.82064	0.0319568	Neutrophils
1.28e-161	rs16912145	10	59752674	6220441	10	59717499	CISD1	0	0.00481391	2.81923	0.0320627	Neutrophils
7.09e-07	rs10865541	2	3371082	4070242	2	3467689	TRAPPC12	0.000229	0.00489318	-2.81398	0.03231	Lymphocytes
2.6e-30	rs840016	1	165675294	3890689	1	165666609	-	0	0.00489176	2.81408	0.0323354	Neutrophils
4.29e-25	rs2621416	6	32849846	6450692	6	32935379	PSMB9	0	0.0048876	2.81435	0.0323428	Neutrophils
6.16e-41	rs42490	8	90847650	4150520	8	90871541	RIPK2	0	0.00488715	-2.81438	0.0323747	Lymphocytes
3.83e-47	rs7526603	1	203579390	840356	1	203538167	NUAK2	0	0.00487021	2.8155	0.0324025	Neutrophils
1.45e-140	rs9264374	6	31336645	7150630	6	31344596	HLA-C	0	0.00488657	2.81442	0.0324059	Neutrophils
4.81e-20	rs8042680	15	89322341	6330243	15	89343212	VPS33B	0	0.00488435	2.81456	0.0324262	Neutrophils
1.52e-32	rs2106294	22	29975759	3390048	22	29997839	LIMK2	0	0.00488412	2.81458	0.0324598	Neutrophils
7.35e-124	rs758970	9	128234594	650619	9	128308961	FAM125B	0	0.00501899	-2.80581	0.0331051	Lymphocytes
8.05e-15	rs6002527	22	40627914	2340753	22	40651163	TNFRSF13C	0	0.00508784	-2.80142	0.0335232	Lymphocytes
1.23e-14	rs13112706	4	1293682	2340671	4	1306206	MAEA	0	0.00510689	2.80021	0.0336126	Neutrophils
9.81e-198	rs8067378	17	35304874	5390608	17	35315661	GSDMB	0	0.00512428	-2.79912	0.0336909	Lymphocytes
2.49e-67	rs174538	11	61316657	630445	11	61313884	RP11-467L20.9;C11orf10	0	0.00513603	-2.79838	0.033732	Lymphocytes
5.65e-75	rs255052	16	66582496	3840519	16	66567130	DPEP3	0	0.00515201	2.79737	0.0338007	Neutrophils
1.85e-05	rs727428	17	7478517	1980762	17	7470505	SHBG;SAT2	0.00860667	0.00516992	2.79625	0.0338821	Neutrophils
8.51e-25	rs615672	6	32682149	270168	6	32519587	HLA-DRA	0	0.00517931	2.79566	0.0339073	Neutrophils
2.27e-35	rs537070	6	10950817	5290100	6	10871456	TMEM14B;SYCP2L;MAK	0	0.00522138	2.79305	0.0341463	Neutrophils
9.81e-198	rs2305480	17	35315722	5390608	17	35315661	GSDMB	0	0.00522841	-2.79261	0.0341559	Lymphocytes
5.51e-40	rs2238151	12	110696216	840253	12	110731794	ALDH2	0	0.00526834	2.79015	0.0343436	Neutrophils
9.81e-198	rs6762	11	828722	1940132	11	824557	CD151	0	0.00526518	2.79035	0.0343595	Neutrophils
4.38e-32	rs2682547	19	48692897	3830661	19	48685469	PHLDB3	0	0.00531613	-2.78723	0.0346183	Lymphocytes
1.29e-13	rs302335	12	29796589	4570735	12	29704141	TMTC1	0	0.00533371	2.78616	0.034696	Neutrophils
9.81e-198	rs10164319	19	18430833	6650086	19	18414851	CTD-3137H5.1;AC010335.1;ELL	0	0.00535027	2.78515	0.0347669	Neutrophils
1.44e-117	rs4809330	20	61820030	6420450	20	61840872	ZGPAT;LIME1;SLC2A4RG	0	0.00540203	2.78203	0.0348815	Neutrophils
6.07e-48	rs5936	2	127897342	2370528	2	127853862	MAP3K2	0	0.00539881	2.78222	0.0348974	Neutrophils
1.3e-171	rs7168592	15	99541022	3060128	15	99533596	CHSY1	0	0.00539486	2.78246	0.0349087	Neutrophils
9.81e-198	rs389480	15	89152934	2450717	15	89155604	BLM	0	0.00541495	2.78125	0.0349281	Neutrophils
3.34e-20	rs1520333	8	79563593	5910463	8	79677704	PKIA	0	0.00538691	-2.78294	0.0349309	Lymphocytes
1.13e-06	rs10946808	6	26341366	7210333	6	26335240	-	0.000361	0.00539375	2.78253	0.0349383	Neutrophils
6.62e-83	rs10900595	1	202778225	5420471	1	202785854	MDM4	0	0.0053834	2.78315	0.0349451	Neutrophils
8.68e-06	rs17644994	7	17186394	6060367	7	17349154	AHR	0.00410249	0.00543054	2.78032	0.0349919	Neutrophils
7.04e-83	rs6500601	16	4437200	540524	16	4451802	NMRAL1	0	0.00547716	2.77754	0.0352552	Neutrophils
2.31e-126	rs9819731	3	142473146	3800538	3	142495377	-	0	0.00549269	2.77662	0.0353182	Neutrophils
9.81e-198	rs9337	13	31989241	990020	13	31989277	N4BP2L2	0	0.00552324	2.77482	0.0354774	Neutrophils
4.65e-39	rs1183892	12	64857533	2360719	12	64928569	IRAK3	0	0.00553159	2.77433	0.0354939	Neutrophils
1.52e-55	rs4246215	11	61320875	630445	11	61313884	RP11-467L20.9;C11orf10	0	0.00555623	-2.77288	0.0356147	Lymphocytes
1.38e-24	rs4619875	4	153920580	4220484	4	154011383	ARFIP1	0	0.00557049	2.77205	0.0356689	Neutrophils
1.13e-22	rs1247635	4	74765367	1570553	4	74827536	IL8	0	0.00558891	2.77097	0.0357495	Neutrophils
9.81e-198	rs7959452	12	68021759	3710504	12	68032761	LYZ	0	0.00559714	2.77049	0.0357649	Neutrophils
4.02e-07	rs13118159	4	1355127	2340671	4	1306206	MAEA	0.000109	0.00560859	2.76983	0.0358007	Neutrophils
1.33e-23	rs8444	1	149205195	6380154	1	149204678	RP11-316M1.12;CERS2	0	0.005628	-2.7687	0.0358128	Lymphocytes
1.62e-27	rs10871290	16	73030197	5340167	16	73213001	RFWD3	0	0.00562453	2.7689	0.0358279	Neutrophils
6.81e-120	rs2143607	20	42272126	2810082	20	42259187	C20orf111	0	0.005624	2.76893	0.0358618	Neutrophils
6.58e-187	rs7930237	11	87757610	3450138	11	87666867	CTSC	0	0.00567685	2.76589	0.0360489	Neutrophils
1.02e-163	rs11643448	16	88483748	520292	16	88514834	AC092143.1;RP11-566K11.4;MC1R;TUBB3	0	0.00567198	-2.76617	0.0360552	Lymphocytes
6.26e-44	rs10857884	1	111813662	1820196	1	111758519	OVGP1	0	0.00569575	-2.7648	0.0361315	Lymphocytes
9.81e-198	rs1617214	19	828437	5820598	19	822950	MED16	0	0.00570848	-2.76407	0.0361748	Lymphocytes
5.74e-31	rs864537	1	165678008	3890689	1	165666609	-	0	0.00573149	2.76276	0.0362832	Neutrophils
8.23e-14	rs11819341	10	120448625	4070598	10	120433399	CACUL1	0	0.00575768	2.76127	0.0364114	Neutrophils
9.81e-198	rs1299525	8	11759534	240309	8	11738346	CTSB	0	0.0057793	2.76005	0.0365105	Neutrophils
4.6e-83	rs4941524	13	44583418	2360184	13	44756036	GTF2F2	0	0.00580942	2.75835	0.0366253	Neutrophils
1.79e-117	rs2315008	20	61814400	6420450	20	61840872	ZGPAT;LIME1;SLC2A4RG	0	0.00581603	2.75798	0.0366294	Neutrophils
1.14e-56	rs1476792	11	66952813	5310170	11	66962253	CORO1B	0	0.0058049	-2.7586	0.0366345	Lymphocytes
1.43e-144	rs2575859	11	14467312	6980170	11	14436704	COPB1	0	0.00584707	2.75624	0.0367871	Neutrophils
5.81e-05	rs7127900	11	2190150	4070097	11	2295719	TSPAN32	0.0242094	0.00591701	-2.75235	0.037189	Lymphocytes
1.7e-20	rs3815914	19	12621664	3800079	19	12639956	CTD-2192J16.24;WDR83;WDR83OS	0	0.00593424	2.75139	0.0372591	Neutrophils
9.81e-198	rs8107606	19	9400522	2810605	19	9384375	ZNF266	0	0.0059558	-2.75021	0.0373562	Lymphocytes
3.89e-164	rs2618476	8	11389950	4010184	8	11316544	C8orf12;FAM167A	0	0.00596551	-2.74967	0.0373789	Lymphocytes
1.67e-44	rs9859854	3	152486248	4850592	3	152414017	MED12L;P2RY14	0	0.00599928	2.74782	0.0375521	Neutrophils
3.58e-101	rs2295888	20	33186524	1850681	20	33330331	RP4-614O4.11;EIF6	0	0.00606149	2.74444	0.0379029	Neutrophils
1.86e-25	rs4940745	18	54548274	1770386	18	54568119	RP11-126O1.4;MALT1	0	0.00609898	-2.74241	0.0380984	Lymphocytes
2.86e-24	rs3796278	3	102980767	460487	3	103024841	NXPE3	0	0.00610753	2.74195	0.038113	Neutrophils
9.9e-39	rs6478977	9	97600097	4180484	9	97608405	LINC00476	0	0.00613862	-2.74028	0.0382293	Lymphocytes
8.85e-127	rs6121396	20	60398024	2690338	20	60395546	RPS21	0	0.00613378	-2.74054	0.0382379	Lymphocytes
4.41e-16	rs3909373	5	180603039	6130044	5	180616352	CTC-338M12.4;TRIM52;AC008443.1	0	0.00614954	-2.7397	0.0382584	Lymphocytes
1.93e-07	rs7113199	11	133752397	3940014	11	133750821	GLB1L2	6.31e-05	0.00619446	-2.73731	0.038421	Lymphocytes
1.11e-06	rs1188633	1	35676499	630397	1	35679260	KIAA0319L	0.000361	0.00619416	2.73732	0.038458	Neutrophils
9.81e-198	rs6105165	20	1378204	7320328	20	1370921	NSFL1C	0	0.00619091	2.73749	0.0384768	Neutrophils
2.27e-12	rs10077928	5	157123389	940221	5	157116279	LSM11	0	0.00622729	-2.73557	0.0385856	Lymphocytes
1.16e-12	rs4696069	4	174559630	1780673	4	174535046	SAP30	0	0.00625521	2.73409	0.0387195	Neutrophils
3.63e-16	rs3842829	1	178394371	4210634	1	178432900	QSOX1	0	0.0063197	2.73072	0.0390399	Neutrophils
1.33e-31	rs3740593	10	70171916	4220674	10	70322450	STOX1	0	0.00631962	-2.73072	0.0390787	Lymphocytes
4.94e-15	rs7199492	16	8659116	6580291	16	8785745	ABAT;TMEM186	0	0.00637281	2.72796	0.0393284	Neutrophils
3.61e-14	rs7304105	12	67467745	630600	12	67519382	MDM2	0	0.00641903	2.72557	0.0395738	Neutrophils
1.42e-55	rs174541	11	61322484	630445	11	61313884	RP11-467L20.9;C11orf10	0	0.0064261	-2.72521	0.0395776	Lymphocytes
9.81e-198	rs907092	17	35175785	5390608	17	35315661	GSDMB	0	0.00643948	-2.72452	0.0396202	Lymphocytes
2.63e-139	rs2651838	11	2276107	4070097	11	2295719	TSPAN32	0	0.00645009	-2.72398	0.0396457	Lymphocytes
9.47e-05	rs752773	18	70263267	2370035	18	70110696	-	0.0372344	0.00645658	-2.72365	0.0396459	Lymphocytes
3.51e-90	rs7007627	8	79618553	5910463	8	79677704	PKIA	0	0.00646395	-2.72327	0.0396515	Lymphocytes
1.58e-07	rs12452627	17	1249222	7040014	17	1286698	CRK	4.76e-05	0.00648236	2.72233	0.039685	Neutrophils
9.81e-198	rs9299	17	44024429	3460097	17	43975362	HOXB2	0	0.00647663	-2.72262	0.0396896	Lymphocytes
2.43e-09	rs54211	22	38017430	6770768	22	38104159	SYNGR1	0	0.00650897	-2.72097	0.0398083	Lymphocytes
1.25e-23	rs2377961	18	9089554	7560343	18	9092264	-	0	0.00653912	2.71945	0.0399528	Neutrophils
9.81e-198	rs1728785	16	67148731	5900286	16	67158448	RP11-615I2.7;ZFP90	0	0.00655465	-2.71866	0.0400078	Lymphocytes
1.07e-49	rs5994434	22	30559649	1440278	22	30344949	PISD	0	0.00659402	2.71668	0.0402081	Neutrophils
5.39e-20	rs2683236	15	79190558	4490278	15	79228427	C15orf26	0	0.00660491	2.71613	0.0402345	Neutrophils
1.58e-10	rs6519955	22	44800506	4390427	22	44821900	-	0	0.00663841	2.71446	0.0403985	Neutrophils
1.07e-05	rs6792607	3	172093010	2190356	3	172089616	EIF5A2	0.00478635	0.00665075	-2.71384	0.0404335	Lymphocytes
6.36e-07	rs7183836	15	98075557	6400132	15	98070480	MEF2A	0.000214	0.00667897	2.71244	0.0405648	Neutrophils
1.84e-124	rs4619306	14	20224223	5910382	14	20237502	AL163636.6;RP11-903H12.3;RNASE4	0	0.00668649	2.71207	0.0405704	Neutrophils
2.14e-158	rs760501	6	170566099	7610121	6	170555964	FAM120B	0	0.00673041	-2.7099	0.0407964	Lymphocytes
2.02e-14	rs2075672	7	100078232	580133	7	100050486	MOSPD3	0	0.0067711	2.7079	0.0410026	Neutrophils
1.65e-31	rs2866112	19	59002773	430682	19	59003167	NLRP12	0	0.0068531	2.7039	0.0413359	Neutrophils
2.45e-49	rs4661548	1	15150297	1990427	1	15259359	KAZN	0	0.00684874	2.70411	0.0413503	Neutrophils
2.47e-23	rs12932782	16	11451371	4060717	16	11448171	CTD-3088G3.8	0	0.00686477	2.70333	0.0413657	Neutrophils
2.23e-05	rs7453920	6	32837990	6450692	6	32935379	PSMB9	0.0103374	0.00684473	2.70431	0.0413668	Neutrophils
1.8e-30	rs4925119	17	17683629	6840044	17	17656676	SREBF1	0	0.00684133	2.70447	0.041387	Neutrophils
0.000106	rs234720	21	43318361	2100537	21	43326561	PKNOX1	0.041333	0.00688946	-2.70214	0.0414737	Lymphocytes
9.81e-198	rs140522	22	49318132	7650128	22	49311897	TYMP	0	0.00690919	2.70119	0.0415516	Neutrophils
7.45e-60	rs1645784	19	59518852	620136	19	59514645	AC008984.2;LILRA5	0	0.00693071	2.70016	0.0415588	Neutrophils
7.36e-56	rs1535	11	61354548	630445	11	61313884	RP11-467L20.9;C11orf10	0	0.00692942	-2.70022	0.0415917	Lymphocytes
4.94e-176	rs1991401	17	59932897	7610138	17	59926550	DDX5	0	0.00692708	2.70033	0.0416184	Neutrophils
1.15e-09	rs6483883	11	9989841	7160129	11	9757481	SBF2-AS1;SBF2	0	0.00696748	2.69839	0.0416978	Neutrophils
2.48e-23	rs17318596	19	46628935	1470132	19	46623336	CTC-435M10.6;B3GNT8	0	0.00696647	2.69844	0.0417325	Neutrophils
4.55e-56	rs174574	11	61356918	630445	11	61313884	RP11-467L20.9;C11orf10	0	0.00698946	-2.69735	0.0417886	Lymphocytes
9.81e-198	rs2273629	14	23968591	6620291	14	23965656	CBLN3	0	0.00699684	-2.69699	0.041792	Lymphocytes
1.32e-11	rs2076529	6	32471933	270168	6	32519587	HLA-DRA	0	0.00701966	2.69591	0.0418875	Neutrophils
9.81e-198	rs9303277	17	35229995	5390608	17	35315661	GSDMB	0	0.00704119	-2.69489	0.0419751	Lymphocytes
0.000111	rs10187424	2	85647808	5360241	2	85629929	GGCX	0.0429957	0.00705863	2.69407	0.0420383	Neutrophils
1.75e-197	rs17465699	12	88524814	60139	12	88505300	RP11-981P6.1	0	0.00711231	2.69154	0.0423169	Neutrophils
9.44e-91	rs2842992	6	159991149	2340026	6	160138367	MRPL18	0	0.00713929	2.69028	0.0423951	Neutrophils
3.17e-16	rs17008749	3	71692228	1500309	3	71702298	FOXP1-IT1;FOXP1	0	0.0071326	2.69059	0.0423965	Neutrophils
6.94e-16	rs7756521	6	30956232	1190367	6	30819198	IER3	0	0.0071497	2.68979	0.0424159	Neutrophils
2.14e-29	rs6738825	2	198605140	4780307	2	198720787	PLCL1	0	0.00717685	2.68852	0.0425358	Neutrophils
4.41e-54	rs174583	11	61366326	630445	11	61313884	RP11-467L20.9;C11orf10	0	0.00719406	-2.68772	0.0425556	Lymphocytes
5.41e-11	rs2194205	5	54341468	3420605	5	54310272	ESM1	0	0.00718873	-2.68797	0.0425651	Lymphocytes
1.85e-07	rs11169109	12	48374630	150551	12	48318751	PRPF40B;FMNL3	4.74e-05	0.00720821	-2.68707	0.0425982	Lymphocytes
2.16e-31	rs17182651	17	27571650	2480576	17	27575772	RHOT1	0	0.0072265	2.68622	0.0426652	Neutrophils
2.18e-37	rs1372072	3	16930263	670711	3	17106971	PLCL2	0	0.00725982	2.68469	0.0428207	Neutrophils
2.09e-25	rs3750631	10	102269284	2070095	10	102299539	HIF1AN	0	0.00726834	2.68429	0.0428298	Neutrophils
9.81e-198	rs397969	17	19744839	460020	17	19749678	AKAP10	0	0.00729749	2.68295	0.0429603	Neutrophils
6.01e-123	rs7668673	4	6970575	7160707	4	7085416	RP11-367J11.2;TBC1D14	0	0.00733041	2.68145	0.0431127	Neutrophils
1.2e-08	rs4788115	16	28905612	460259	16	28909243	RP11-264B17.3;RP11-264B17.5;LAT	0	0.00738648	-2.6789	0.0434009	Lymphocytes
9.57e-12	rs660895	6	32685358	2650156	6	32906483	TAP2	0	0.00740953	2.67785	0.0434947	Neutrophils
2.34e-58	rs1760670	1	43584662	7330546	1	43622842	MED8	0	0.00743115	2.67688	0.0435799	Neutrophils
1.95e-104	rs4782321	16	87307676	4590390	16	87309377	PIEZO1	0	0.00745689	-2.67572	0.0436473	Lymphocytes
1.79e-14	rs4487645	7	21904765	3800753	7	21908064	CDCA7L	0	0.00745341	2.67588	0.0436686	Neutrophils
1.15e-05	rs1152467	14	55835499	3400274	14	55854483	RP11-930O11.1	0.00520343	0.00747807	2.67477	0.0437296	Neutrophils
3.93e-83	rs6719977	2	42839307	870528	2	42876825	-	0	0.00748957	2.67425	0.0437552	Neutrophils
1.64e-12	rs308971	3	12091620	3420044	3	12207686	SYN2	0	0.00750247	2.67368	0.0437888	Neutrophils
2.92e-08	rs17421627	5	87883342	4040162	5	88052064	CTC-467M3.1;MEF2C	0	0.00756412	-2.67093	0.0440648	Lymphocytes
2.67e-05	rs1802295	10	70601480	1660196	10	70831465	HK1	0.0122555	0.00755764	-2.67122	0.0440689	Lymphocytes
3.09e-11	rs2110001	7	150147955	5720682	7	150133062	TMEM176A	0	0.00760521	2.66911	0.0440948	Neutrophils
9.81e-198	rs831504	6	37096342	7210717	6	37104756	FGD2	0	0.00761455	2.6687	0.0441072	Neutrophils
2.21e-19	rs3132468	6	31583465	7150630	6	31344596	HLA-C	0	0.00760385	2.66917	0.0441286	Neutrophils
9.81e-198	rs7631922	3	123954676	6420142	3	123941607	HSPBAP1	0	0.00758366	2.67006	0.0441367	Neutrophils
2.47e-118	rs6011066	20	61834624	6420450	20	61840872	ZGPAT;LIME1;SLC2A4RG	0	0.0076006	2.66932	0.0441515	Neutrophils
4.45e-98	rs1008931	22	23185541	3830735	22	23252425	UPB1	0	0.00763804	2.66766	0.0441599	Neutrophils
1e-25	rs6726677	2	122206402	1090327	2	122201374	AC018737.1;MKI67IP	0	0.00759784	-2.66944	0.0441773	Lymphocytes
5.25e-22	rs10485165	6	89169536	4120300	6	89090505	RP11-459O1.2	0	0.00763611	2.66775	0.0441904	Neutrophils
6.03e-07	rs7526973	1	227867448	2850088	1	227872041	-	0.000184	0.0076862	2.66555	0.0443965	Neutrophils
3.97e-26	rs1741801	6	64203334	6510403	6	64047635	LGSN	0	0.00778908	2.66108	0.0446544	Neutrophils
1.34e-59	rs6045431	20	18413583	6370133	20	18483381	SEC23B	0	0.00778327	2.66133	0.0446628	Neutrophils
2.95e-06	rs12651276	4	77149893	5570278	4	77142115	RP11-630D6.5;CXCL9	0.0010925	0.00778069	2.66144	0.0446898	Neutrophils
9.81e-198	rs7192268	16	68939680	6330025	16	68841681	EXOSC6	0	0.00775207	2.66268	0.0446928	Neutrophils
3.44e-15	rs2838951	21	45754148	4230184	21	45759431	SLC19A1	0	0.00776055	2.66231	0.0446997	Neutrophils
1.04e-116	rs13277113	8	11386595	6330471	8	11459325	BLK	0	0.00780502	-2.66039	0.0447039	Lymphocytes
1.94e-06	rs8027701	15	61878102	1820274	15	61688323	HERC1	0.00071	0.00777741	2.66158	0.0447128	Neutrophils
2.4e-68	rs8071251	17	53587314	5130132	17	53591372	-	0	0.00774981	-2.66278	0.0447218	Lymphocytes
1.16e-115	rs2523822	6	29936639	5220070	6	29800135	HLA-F	0	0.00777254	2.66179	0.0447267	Neutrophils
9.81e-198	rs1058588	2	85662382	5910128	2	85662579	VAMP8	0	0.00783166	2.65924	0.0448147	Neutrophils
8.69e-10	rs11974887	7	134202014	4830538	7	134152705	CALD1	0	0.00785975	-2.65804	0.0449336	Lymphocytes
4.34e-123	rs3743046	15	62904875	3990546	15	62947072	AC069368.3;PLEKHO2	0	0.00787119	2.65755	0.044957	Neutrophils
1.68e-136	rs168331	5	141355147	6510681	5	141348081	RNF14	0	0.00789526	2.65652	0.0450525	Neutrophils
9.25e-14	rs2908776	16	51965007	290382	16	51979886	RP11-44F14.8	0	0.00796773	2.65343	0.0453817	Neutrophils
2.57e-09	rs9917042	19	14355473	1470626	19	14380063	CTC-548K16.5;CD97	0	0.00797704	2.65304	0.0453925	Neutrophils
4.4e-07	rs7117404	11	47083729	2480025	11	47217647	ACP2	0.000108	0.0079624	2.65366	0.0453934	Neutrophils
2.52e-22	rs4757662	11	18396314	6060470	11	18407937	LDHC	0	0.00807098	-2.64909	0.0458846	Lymphocytes
1.76e-05	rs2301271	6	32833171	6450692	6	32935379	PSMB9	0.00829937	0.00810727	2.64757	0.045963	Neutrophils
3.03e-11	rs2076530	6	32471794	270168	6	32519587	HLA-DRA	0	0.00810483	2.64767	0.0459917	Neutrophils
9.25e-32	rs2276338	2	9563240	5420762	2	9547953	IAH1;ADAM17	0	0.00810021	2.64786	0.0460081	Neutrophils
9.81e-198	rs860335	17	19778271	460020	17	19749678	AKAP10	0	0.00814156	2.64614	0.0460723	Neutrophils
4.87e-99	rs1372519	4	90976332	5360273	4	90866635	RP11-115D19.1;SNCA	0	0.00813687	2.64634	0.0460883	Neutrophils
9.06e-06	rs17098398	5	141682395	730576	5	141670604	SPRY4	0.00423362	0.00818953	-2.64415	0.046301	Lymphocytes
1.88e-154	rs17361749	1	46579067	3120653	1	46603171	NSUN4	0	0.00820817	2.64338	0.0463637	Neutrophils
5.15e-49	rs2545801	5	176773945	2360022	5	176660973	RAB24	0	0.00825014	2.64166	0.0465579	Neutrophils
5e-11	rs13081389	3	12264800	3420044	3	12207686	SYN2	0	0.00826899	2.64088	0.0466214	Neutrophils
4.64e-12	rs17780015	10	20563370	5900497	10	20608885	PLXDC2	0	0.00830263	2.63951	0.0467681	Neutrophils
7.63e-33	rs17734799	12	10114053	7320348	12	10114675	CLEC1A	0	0.00831448	2.63903	0.0467919	Neutrophils
1.78e-08	rs10803852	2	171373955	840059	2	171395921	GAD1	0	0.00835157	2.63752	0.0469575	Neutrophils
2.41e-09	rs12982744	19	2128193	6100719	19	2052344	AP3D1	0	0.00838677	2.63609	0.0471122	Neutrophils
1.51e-27	rs891017	19	17255504	2760259	19	17248334	USHBP1;BABAM1;CTD-2278I10.6	0	0.00842439	2.63457	0.0471939	Neutrophils
1.38e-160	rs16888392	6	57184511	6020719	6	57161633	RAB23	0	0.00841842	-2.63481	0.0472035	Lymphocytes
4.58e-11	rs2968546	7	140066978	3420494	7	140066267	NDUFB2	0	0.0084155	2.63493	0.0472303	Neutrophils
1.21e-20	rs6918936	6	11068144	1440044	6	10871307	TMEM14B;SYCP2L;MAK	0	0.00850335	2.6314	0.0475928	Neutrophils
9.81e-198	rs7811662	7	99630544	2190541	7	99644587	GATS;STAG3	0	0.00855987	2.62915	0.0478654	Neutrophils
9.81e-198	rs7296859	12	6764425	3520598	12	6806783	U47924.11;GPR162	0	0.0085879	2.62804	0.0479784	Neutrophils
6.87e-58	rs8070463	17	43123835	3310646	17	43144106	TBKBP1	0	0.00862964	2.62639	0.0480803	Neutrophils
1.48e-14	rs3798713	6	11116608	1440044	6	10871307	TMEM14B;SYCP2L;MAK	0	0.00862882	2.62642	0.0481194	Neutrophils
3.5e-25	rs9621305	22	30379917	1440278	22	30344949	PISD	0	0.00862235	2.62668	0.048127	Neutrophils
5.42e-05	rs2467763	8	80907963	6220201	8	80840058	HEY1	0.0228476	0.00865429	2.62542	0.0481738	Neutrophils
9.81e-198	rs2296805	6	43036736	3440086	6	43039902	PEX6	0	0.00868754	-2.62411	0.0482714	Lymphocytes
2.18e-32	rs864537	1	165678008	6290400	1	165666631	CD247	0	0.00868045	2.62439	0.0482756	Neutrophils
8.78e-46	rs7562106	2	128369172	3390110	2	128238691	WDR33	0	0.00872925	2.62248	0.0484592	Neutrophils
3.55e-20	rs516651	1	229609279	4670102	1	229623417	EGLN1	0	0.00874919	2.6217	0.048526	Neutrophils
9.81e-198	rs9657886	7	150069491	5360079	7	150071414	GIMAP5	0	0.00876355	-2.62114	0.0485617	Lymphocytes
6.32e-37	rs7644746	3	185078878	3390289	3	185030054	PARL	0	0.00885768	2.6175	0.0489948	Neutrophils
3.11e-20	rs4713103	6	11077127	1440044	6	10871307	TMEM14B;SYCP2L;MAK	0	0.00885183	2.61772	0.0490066	Neutrophils
2.92e-21	rs1534150	7	45951815	6590132	7	45918752	IGFBP3	0	0.0088808	-2.61661	0.0490784	Lymphocytes
6.04e-64	rs2155587	11	101778094	7210154	11	101700100	BIRC3	0	0.0089337	-2.61458	0.049282	Lymphocytes
5.55e-53	rs17734799	12	10114053	4290609	12	10109060	CLEC9A	0	0.00892733	2.61482	0.0492911	Neutrophils
1.98e-14	rs2236212	6	11103001	1440044	6	10871307	TMEM14B;SYCP2L;MAK	0	0.00896049	2.61356	0.0493853	Neutrophils
8.56e-12	rs2666922	11	45743598	940672	11	45790949	SLC35C1	0	0.00897411	2.61304	0.049416	Neutrophils
1.66e-22	rs4970988	1	149216686	6380154	1	149204678	RP11-316M1.12;CERS2	0	0.00901079	-2.61164	0.0495735	Lymphocytes
1.79e-08	rs7953704	12	121191945	5220224	12	121258745	B3GNT4;DIABLO;RP11-512M8.5	0	0.00907428	-2.60924	0.049878	Lymphocytes
2.68e-14	rs13179181	5	147556179	2710653	5	147802293	FBXO38	0	0.00908635	2.60879	0.0498997	Neutrophils
1.29e-110	rs12711793	2	114439272	6280129	2	114481249	AC010982.1	0	0.00917189	2.60558	0.0503244	Generic
1.28e-11	rs9268402	6	32449331	270168	6	32519587	HLA-DRA	0	0.00919377	2.60476	0.0503994	Generic
2.29e-14	rs7385804	7	100073906	580133	7	100050486	MOSPD3	0	0.00921512	2.60397	0.0504713	Generic
9.26e-104	rs507506	17	7059046	1170647	17	7069179	ACADVL	0	0.00923474	2.60324	0.0505336	Generic
1.35e-78	rs7867580	9	75042027	6520215	9	74974840	ANXA1	0	0.00927133	2.60188	0.0506435	Generic
2.99e-68	rs8075566	17	43126036	3310646	17	43144106	TBKBP1	0	0.00926569	2.60209	0.0506578	Generic
1.32e-41	rs12418673	11	107467742	6060025	11	107483366	RP11-144G7.2;CUL5	0	0.00933257	-2.59962	0.0507971	Generic
9.81e-198	rs7994556	13	114016178	5360619	13	114056101	CDC16	0	0.00932472	2.59991	0.0507995	Generic
2.58e-15	rs4722672	7	27198287	5340519	7	27104847	HOTAIRM1	0	0.00932073	2.60006	0.0508228	Generic
2.55e-57	rs1504749	8	55473264	4280025	8	55491346	-	0	0.00931709	2.60019	0.0508482	Generic
7.53e-113	rs214781	20	2229284	4920075	20	2269620	TGM3	0	0.00938652	2.59765	0.0510455	Generic
4.77e-38	rs11753569	6	166593923	1990563	6	166699483	MPC1	0	0.00940736	2.59688	0.0511135	Generic
5.02e-127	rs2651838	11	2276107	7200435	11	2246524	ASCL2	0	0.0094429	-2.59559	0.0512612	Generic
1.19e-06	rs4919910	19	460717	5220594	19	470379	TPGS1	0.000391	0.00946617	-2.59474	0.051342	Generic
2.2e-42	rs1436849	12	64861385	5720768	12	64934577	RP11-335I12.2;IRAK3	0	0.00949001	2.59388	0.0513805	Generic
4.24e-09	rs10798068	1	185141631	2260477	1	184908089	PTGS2	0	0.00948968	2.59389	0.0514241	Generic
1.03e-21	rs738322	22	36898952	1940100	22	36945632	TMEM184B	0	0.00951117	2.59311	0.0514496	Generic
4.62e-11	rs17036101	3	12252845	3420044	3	12207686	SYN2	0	0.00952504	2.59261	0.0514793	Generic
6.26e-13	rs12805353	11	76576445	6860736	11	76603611	MYO7A	0	0.0095395	2.59209	0.051512	Generic
5.35e-15	rs10887024	10	123678142	6510025	10	123708866	NSMCE4A	0	0.00961629	-2.58933	0.0518355	Generic
1.37e-34	rs761746	22	30355913	1440278	22	30344949	PISD	0	0.00961598	2.58934	0.0518794	Generic
9.35e-35	rs2272587	14	77093272	6840753	14	77043129	SPTLC2	0	0.00967639	2.58718	0.0521136	Generic
1.21e-07	rs7807243	7	43669360	4850482	7	43631747	STK17A;COA1	3.19e-05	0.0096909	2.58667	0.052146	Generic
7.21e-43	rs2186344	21	38528639	2190349	21	38594990	KCNJ15	0	0.00973571	2.58508	0.0523412	Generic
1.37e-31	rs840016	1	165675294	6290400	1	165666631	CD247	0	0.00977363	2.58374	0.0524531	Generic
6.08e-14	rs6844153	4	26553412	3840386	4	26635782	STIM2	0	0.00977021	-2.58386	0.0524806	Generic
6.75e-135	rs10495222	1	222470392	5560398	1	222446913	DEGS1	0	0.00980557	-2.58261	0.0525785	Generic
9.01e-117	rs9365988	6	166593498	4890093	6	166698512	MPC1	0	0.00987572	2.58015	0.0529084	Generic
7.42e-166	rs8192013	4	140807841	1510019	4	140844643	MGST2	0	0.00989966	2.57931	0.0529904	Generic
3.13e-11	rs16967665	19	38146282	5960475	19	38161390	RHPN2	0	0.00994939	2.57758	0.0532102	Generic
0.000108	rs16943233	18	2406628	3310537	18	2494801	-	0.0418287	0.00997053	2.57685	0.0532768	Generic
1.49e-32	rs10467147	12	39053629	2490315	12	38822162	RP11-476D10.1	0	0.0100161	2.57527	0.0534735	Generic
3.08e-32	rs4711453	6	36547369	7000086	6	36565873	KCTD20	0	0.010026	2.57493	0.0534799	Generic
2.03e-162	rs7567215	2	113176620	6420731	2	113137471	SLC20A1	0	0.0100944	2.57258	0.0537978	Generic
9.64e-16	rs10748014	12	38901336	1820725	12	39015179	LRRK2	0	0.0101231	2.5716	0.0539043	Generic
4.49e-26	rs9621305	22	30379917	2060608	22	30363559	PISD	0	0.0101479	2.57075	0.0539429	Generic
1.24e-36	rs12537271	7	77138662	3990136	7	77106519	PTPN12	0	0.0101397	2.57103	0.053946	Generic
9.81e-198	rs162031	5	7933287	5340487	5	7953989	MTRR	0	0.0101824	2.56957	0.0540792	Generic
8.08e-149	rs11631423	15	74395741	4780743	15	74353864	ETFA	0	0.010205	2.5688	0.0541524	Generic
7.49e-45	rs636407	18	9912512	7200368	18	9935009	VAPA	0	0.0102822	2.56619	0.0544675	Generic
7.57e-24	rs230529	4	103676448	7400626	4	103757136	NFKB1	0	0.0102805	2.56625	0.0545056	Generic
1.19e-11	rs1398882	17	39103977	4920468	17	39073594	MEOX1	0	0.010308	2.56532	0.0545573	Generic
1.06e-79	rs17783630	14	92025138	2690243	14	92031686	SLC24A4	0	0.0103177	2.565	0.0545614	Generic
9.96e-45	rs4767364	12	111005831	2070736	12	110853847	TMEM116	0	0.0103343	2.56444	0.054602	Generic
8.08e-147	rs12453	11	59702321	520360	11	59697145	MS4A6A	0	0.0103606	2.56356	0.054647	Generic
3.01e-14	rs1742425	16	1844525	450161	16	1818839	FAHD1	0	0.0103584	-2.56363	0.0546822	Generic
2.97e-54	rs11136341	8	145115531	1050500	8	145061726	PLEC	0	0.0104018	2.56218	0.0548173	Generic
6.07e-05	rs2686586	3	169380515	6100168	3	169210739	GOLIM4	0.0252907	0.01047	-2.55991	0.0551295	Generic
2.76e-17	rs1430742	1	68407663	6940280	1	68384256	GNG12-AS1;WLS	0	0.010482	2.55951	0.0551449	Generic
3.15e-94	rs2892716	13	94697644	2450201	13	94470585	ABCC4	0	0.0105025	2.55883	0.0552058	Generic
1.74e-12	rs6132792	20	24975331	5220377	20	24935129	ACSS1	0	0.0105485	-2.55731	0.0553999	Generic
1.76e-102	rs2251854	21	33978117	6420575	21	34132480	AP000304.12;ITSN1	0	0.010601	2.55558	0.0555806	Generic
6.88e-16	rs4909942	11	10518716	4220372	11	10489958	RNF141	0	0.0105984	2.55567	0.0556142	Generic
2.48e-26	rs8056742	16	83650249	5360154	16	83565825	-	0	0.0106447	2.55415	0.0557622	Generic
1.49e-17	rs1981898	14	75245318	5810347	14	75490849	TTLL5;IFT43	0	0.010663	2.55355	0.0557624	Generic
0.000113	rs420259	16	23541527	1030358	16	23307732	COG7	0.043796	0.0106599	-2.55365	0.0557941	Generic
8.3e-11	rs12986413	19	2121954	2490142	19	2225993	C19orf35	0	0.0107892	2.54945	0.0563747	Generic
6.14e-12	rs6491140	13	26080022	2570041	13	26160664	WASF3	0	0.01086	2.54717	0.0566479	Generic
2.6e-80	rs12408101	1	163934405	1820044	1	163898170	ALDH9A1	0	0.0108538	-2.54737	0.0566639	Generic
3.01e-27	rs1974821	19	56609547	4480497	19	56605349	SIGLEC10	0	0.0109163	2.54537	0.0568931	Generic
3.66e-14	rs3734398	6	11090959	1440044	6	10871307	TMEM14B;SYCP2L;MAK	0	0.0109324	2.54485	0.0569286	Generic
6.23e-11	rs699005	1	33018389	6550086	1	33096821	S100PBP	0	0.0109678	2.54372	0.056968	Generic
4.12e-13	rs8101536	19	2580845	4920110	19	2429087	GADD45B	0	0.0109676	2.54373	0.0570151	Generic
5.86e-16	rs7526603	1	203579390	380202	1	203538710	NUAK2	0	0.0109584	2.54402	0.0570156	Generic
9.81e-198	rs1472631	15	61210792	1570669	15	61220891	LACTB;RPS27L	0	0.0110391	2.54146	0.0572415	Generic
5.91e-76	rs1933078	1	165947696	5960538	1	165941691	RCSD1	0	0.0110354	-2.54157	0.0572708	Generic
9.81e-198	rs11073891	15	88164999	5810612	15	88129434	ANPEP	0	0.0110946	-2.5397	0.0573839	Generic
1e-42	rs7908476	10	75518470	2760202	10	75552046	AP3M1	0	0.0110882	2.53991	0.0573988	Generic
5.49e-30	rs9821630	3	16945942	670711	3	17106971	PLCL2	0	0.0110855	2.53999	0.0574335	Generic
7.54e-38	rs7338449	13	113169502	1410020	13	113251983	TMCO3	0	0.0111729	2.53724	0.0576914	Generic
6.52e-55	rs7498094	15	66273151	4610209	15	66276868	CALML4;RP11-315D16.2	0	0.0111679	2.5374	0.0577142	Generic
1.77e-81	rs7908476	10	75518470	7550161	10	75606545	ADK	0	0.0112941	2.53346	0.0582194	Generic
1.53e-25	rs2153157	6	11005474	1440044	6	10871307	TMEM14B;SYCP2L;MAK	0	0.0112934	2.53349	0.0582647	Generic
4.03e-50	rs2268049	16	1311155	3190445	16	1302530	UBE2I	0	0.0113143	2.53284	0.0582744	Generic
5.29e-68	rs17312971	1	61962129	10386	1	61919433	TM2D1	0	0.0113545	-2.53159	0.0584325	Generic
7.57e-48	rs313812	7	65142478	3610553	7	65063299	GUSB	0	0.011444	2.52884	0.0587452	Generic
1.97e-170	rs6510515	19	41238067	650689	19	41197457	AC002116.7;CLIP3	0	0.0114305	-2.52925	0.0587743	Generic
4.76e-14	rs10875032	1	96970919	5820521	1	97052575	PTBP2	0	0.0114404	-2.52895	0.0587759	Generic
2.75e-50	rs11113995	12	107494591	3830762	12	107507915	TMEM119	0	0.0114914	2.52739	0.058939	Generic
7.03e-37	rs6502114	17	78042965	6560767	17	77994098	C17orf62	0	0.011522	2.52645	0.0589976	Generic
4.93e-13	rs718391	1	25998421	1780402	1	26017161	RP1-317E23.3;SEPN1;RP1-317E23.6	0	0.0115216	-2.52647	0.0590446	Generic
9.81e-198	rs10180760	2	36632648	6200053	2	36633084	FEZ2	0	0.0115883	-2.52444	0.059238	Generic
4.84e-23	rs12731806	1	47622343	6420446	1	47616791	CMPK1	0	0.0115804	-2.52468	0.0592469	Generic
3.67e-64	rs454100	8	17600016	7320520	8	17599101	MTUS1	0	0.0116462	-2.52269	0.0594347	Generic
9.81e-198	rs7853349	9	99690080	3440446	9	99706855	C9orf156	0	0.0116419	-2.52282	0.0594625	Generic
1.91e-11	rs1217397	1	114249088	510129	1	114239398	AP4B1-AS1;AP4B1	0	0.0117081	2.52082	0.0597013	Generic
8.28e-16	rs2240999	17	1357009	6590243	17	1368339	PITPNA	0	0.0117485	2.51961	0.0598576	Generic
9.81e-198	rs2329573	21	44022950	1430187	21	44019003	CSTB	0	0.0118166	2.51758	0.0601043	Generic
4.38e-115	rs13133397	4	25955750	2450554	4	25973286	RBPJ	0	0.0118087	2.51781	0.0601142	Generic
4.64e-11	rs621375	10	116063791	6620711	10	116045389	AFAP1L2	0	0.0118308	2.51715	0.0601269	Generic
4.42e-37	rs5994434	22	30559649	2060608	22	30363559	PISD	0	0.0118477	2.51665	0.0601629	Generic
9.61e-07	rs2208059	20	16259310	3610592	20	16201590	KIF16B	0.000272	0.0118787	-2.51573	0.0601707	Generic
4.85e-129	rs17122021	11	117650896	3890228	11	117629458	MPZL2	0	0.0118922	2.51533	0.0601896	Generic
4.32e-05	rs7007970	8	120717110	840678	8	120638992	ENPP2	0.0185248	0.0118759	-2.51581	0.0602064	Generic
3.49e-06	rs4472373	6	127747676	7650053	6	127651988	RP11-73O6.4;ECHDC1	0.0014476	0.0119086	2.51484	0.0602226	Generic
9.81e-198	rs12579182	12	30811347	460411	12	30673550	IPO8	0	0.0118704	2.51597	0.0602285	Generic
0.000123	rs1618689	5	110633954	5420132	5	110848072	CAMK4	0.046944	0.0119425	-2.51384	0.0603444	Generic
3.48e-42	rs12537271	7	77138662	3140364	7	77107043	PTPN12	0	0.0119646	2.51319	0.0603568	Generic
1.05e-11	rs3774959	4	103730152	7400626	4	103757136	NFKB1	0	0.0119757	2.51286	0.0603633	Generic
9.81e-198	rs2652822	15	61209825	1570669	15	61220891	LACTB;RPS27L	0	0.0119636	2.51322	0.0604012	Generic
3.58e-06	rs6738282	2	37170961	360577	2	37062181	HEATR5B	0.00150485	0.0120274	-2.51134	0.0604749	Generic
1.52e-14	rs6596075	5	131770127	6040398	5	131701894	AC034220.3;SLC22A4	0	0.0120089	2.51188	0.0604806	Generic
2.17e-05	rs6580791	12	49797080	2570435	12	49728480	LETMD1	0.0100888	0.0120189	-2.51159	0.0604816	Generic
7.08e-50	rs4807809	19	1217334	10189	19	1229940	C19orf24;C19ORF24	0	0.0120558	-2.51051	0.0605678	Generic
3.78e-06	rs6886255	5	176650967	5550474	5	176661945	RAB24;MXD3	0.00158776	0.0120673	-2.51017	0.0605759	Generic
5.66e-90	rs2240395	7	139364616	3940390	7	139364065	TBXAS1	0	0.0120911	2.50947	0.0606457	Generic
6.69e-30	rs2117339	2	198623979	4780307	2	198720787	PLCL1	0	0.0121144	2.50879	0.0607133	Generic
9.17e-11	rs641153	6	32022159	3850433	6	31905687	HSPA1B	0	0.012141	-2.50802	0.0607469	Generic
1.26e-93	rs6438896	3	126541684	6520129	3	126433902	SLC12A8;ZNF148	0	0.0121351	-2.50819	0.0607672	Generic
4.17e-09	rs7644618	3	136239450	5310722	3	136461625	EPHB1	0	0.0121725	2.5071	0.0608551	Generic
4.05e-161	rs11976480	7	36730197	2940424	7	36519337	-	0	0.0122334	-2.50534	0.0611098	Generic
9.81e-198	rs17216525	19	19523220	2060193	19	19617046	ATP13A1	0	0.0122489	2.50489	0.0611376	Generic
1.42e-85	rs9769506	7	154730788	360192	7	154732284	INSIG1	0	0.0123174	2.50292	0.0613793	Generic
1.42e-31	rs12407028	1	68420304	6940280	1	68384256	GNG12-AS1;WLS	0	0.0123163	2.50295	0.0614239	Generic
3.43e-09	rs11671653	19	10699486	460382	19	10894310	CARM1	0	0.0123482	2.50203	0.061483	Generic
9.81e-198	rs4748302	10	16595868	6130382	10	16595591	PTER	0	0.0123629	-2.50161	0.0615064	Generic
1.45e-06	rs228769	17	39548711	4570224	17	39595317	C17orf53	0.000537	0.0123777	2.50119	0.0615301	Generic
1.82e-08	rs2560934	19	56019905	2650349	19	55993358	C19orf48	0	0.0124052	2.5004	0.0616167	Generic
9.81e-198	rs9322855	14	20223139	3930392	14	20232042	AL163636.6;RP11-903H12.3;RNASE4;ANG	0	0.012417	2.50007	0.0616253	Generic
1.66e-10	rs2284746	1	17179262	4730746	1	17268005	PADI2	0	0.0124693	2.49858	0.0617852	Generic
6.48e-24	rs6912308	6	161486503	3440025	6	161471231	AGPAT4	0	0.012461	2.49881	0.0617937	Generic
3.17e-30	rs2274860	20	61596743	6370356	20	61589835	EEF1A2	0	0.0124941	-2.49787	0.0618082	Generic
6.97e-24	rs12602	19	46581588	1470132	19	46623336	CTC-435M10.6;B3GNT8	0	0.0124919	2.49794	0.061847	Generic
1e-21	rs2429310	5	139488889	160608	5	139476330	PURA	0	0.0125382	-2.49662	0.0619263	Generic
1.17e-16	rs2283852	22	28111445	5960201	22	28053785	AP1B1	0	0.0125381	2.49663	0.0619755	Generic
9.81e-198	rs420259	16	23541527	5130468	16	23588394	DCTN5	0	0.0125734	2.49563	0.0620501	Generic
1.93e-183	rs4758540	11	3130753	2190689	11	3065156	OSBPL5	0	0.012679	-2.49266	0.0624708	Generic
5.72e-10	rs12427576	13	20855934	1780050	13	20848666	ZDHHC20	0	0.0126702	2.49291	0.0624776	Generic
1.47e-28	rs7755113	6	159989759	5960731	6	160022813	SOD2	0	0.0127335	2.49114	0.0626889	Generic
4.34e-08	rs9470222	6	36246876	60349	6	36215610	MAPK13	1.64e-05	0.0127517	-2.49063	0.0627284	Generic
9.1e-91	rs2517713	6	30026078	5220070	6	29800135	HLA-F	0	0.0127632	2.49031	0.0627345	Generic
1.78e-46	rs2217989	18	26996056	4050328	18	26963567	RP11-408H20.2;DSC1	0	0.0127803	-2.48983	0.0627685	Generic
1.37e-30	rs1533665	15	76317995	4120403	15	76365479	WDR61	0	0.0128305	2.48844	0.062864	Generic
6.85e-08	rs2650951	3	123851037	2370128	3	124081145	DIRC2	1.62e-05	0.0128283	2.4885	0.0629034	Generic
1.3e-08	rs1046666	3	157740699	2810523	3	157741703	SSR3	0	0.012819	-2.48876	0.0629079	Generic
4.78e-45	rs7478978	11	11973976	4070133	11	11941401	DKK3	0	0.0128853	-2.48692	0.0630317	Generic
1.44e-61	rs1549931	19	57095328	20670	19	57140735	ZNF613	0	0.0128832	2.48698	0.0630718	Generic
2.62e-134	rs16912145	10	59752674	20392	10	59707058	CISD1	0	0.0129131	2.48616	0.0631171	Generic
1.18e-110	rs2222103	3	189385626	870091	3	189380884	LPP;AC022498.1	0	0.0129446	2.48529	0.0631706	Generic
1.63e-75	rs5018105	17	70223957	4540228	17	70202102	RAB37;CD300LF	0	0.0129356	2.48554	0.0631767	Generic
2.46e-15	rs2516399	6	31589278	3170064	6	31586789	MICB	0	0.0129794	2.48433	0.0632902	Generic
9.09e-08	rs6952809	7	2415019	4390136	7	2386859	EIF3B	1.61e-05	0.0130837	2.48148	0.0637481	Generic
1.17e-15	rs6504179	17	59166727	6110035	17	59250050	DDX42	0	0.0131138	2.48066	0.063844	Generic
6.81e-13	rs6948404	7	36577018	2940424	7	36519337	-	0	0.0131818	2.47882	0.0641242	Generic
1.14e-07	rs377623	17	4859182	1240300	17	4801030	ENO3	3.2e-05	0.0132591	-2.47673	0.0642963	Generic
8.4e-186	rs4148876	6	32904771	3450338	6	32888842	HLA-DOB	0	0.0132555	2.47683	0.0643296	Generic
8.12e-14	rs2075671	7	100183042	3850703	7	100050557	MOSPD3	0	0.0132476	2.47704	0.0643421	Generic
2.33e-17	rs7551288	1	55111267	4480341	1	55088080	RP11-67L3.6;DHCR24	0	0.0132393	-2.47727	0.0643526	Generic
4.41e-06	rs4251704	17	31159364	7570408	17	31222664	AC015849.2;CCL5	0.0020112	0.0132939	2.4758	0.0644141	Generic
3.11e-34	rs2080211	12	9729265	3520129	12	9731985	CLEC2D	0	0.0133671	-2.47384	0.0646155	Generic
2.42e-31	rs7029757	9	131606487	6180056	9	131613026	TOR1B	0	0.0133793	2.47351	0.0646236	Generic
2.92e-33	rs9296092	6	33586474	6420070	6	33491946	PHF1	0	0.0133653	2.47389	0.0646576	Generic
7.48e-110	rs968451	22	38000797	6770768	22	38104159	SYNGR1	0	0.0133565	-2.47412	0.0646663	Generic
6.85e-10	rs439401	19	50106291	2140746	19	50069517	PVRL2	0	0.0134612	2.47133	0.0649169	Generic
4.26e-25	rs1673087	19	41956030	6900356	19	41727267	ZNF529	0	0.0134542	-2.47151	0.0649343	Generic
1.89e-05	rs180017	6	16414181	5080154	6	16407648	ATXN1	0.00885339	0.0134806	2.47081	0.0649596	Generic
5.61e-62	rs138945	22	41905718	1430053	22	41892726	TTLL12	0	0.0135078	-2.47009	0.0649886	Generic
9.81e-198	rs12610185	19	19582722	2060193	19	19617046	ATP13A1	0	0.0135005	2.47029	0.0650041	Generic
1.25e-18	rs12982744	19	2128193	2490142	19	2225993	C19orf35	0	0.0135275	2.46957	0.0650323	Generic
1.72e-135	rs1562990	11	59779663	520360	11	59697145	MS4A6A	0	0.0135505	2.46896	0.0650917	Generic
2.04e-58	rs6473929	8	55488056	4280025	8	55491346	-	0	0.0136078	2.46745	0.0653159	Generic
1.88e-13	rs10887741	10	89433290	1690259	10	89496796	PAPSS2	0	0.0136336	2.46678	0.0653883	Generic
7.8e-75	rs1957983	14	59333689	6860193	14	59132849	RTN1	0	0.0136523	2.46628	0.0654272	Generic
1.01e-11	rs7775228	6	32766057	6450692	6	32935379	PSMB9	0	0.013709	2.4648	0.0656475	Generic
6.78e-08	rs12144715	1	84637818	60504	1	84801652	SPATA1;CTBS	1.62e-05	0.0137386	2.46403	0.0657379	Generic
3.32e-48	rs6995402	8	145077549	1050500	8	145061726	PLEC	0	0.0138561	2.46097	0.0662486	Generic
3.39e-16	rs6852435	4	175537354	4250364	4	175648500	HPGD	0	0.0139092	2.4596	0.0663471	Generic
4.13e-06	rs3117242	6	33177871	540563	6	33024413	HLA-DMB;HLA-DMA	0.00181243	0.0138925	-2.46003	0.0663706	Generic
1.34e-62	rs1211375	16	180281	4040170	16	171091	HBQ1	0	0.0139057	2.45969	0.0663823	Generic
2.42e-08	rs13241136	7	134844741	1450524	7	134983829	NUP205	0	0.0139358	-2.45891	0.0664223	Generic
2.06e-20	rs896854	8	96029687	5420538	8	96007738	NDUFAF6;TP53INP1	0	0.0139588	2.45832	0.0664802	Generic
3.27e-09	rs16964555	15	49921069	2140326	15	49988872	RP11-56B16.4;TMOD3	0	0.014008	2.45706	0.0666629	Generic
1.78e-119	rs2860580	6	30014670	5220070	6	29800135	HLA-F	0	0.0140322	2.45644	0.0667262	Generic
1.05e-13	rs4820045	22	30115969	4640367	22	30344187	SFI1	0	0.0140738	-2.45537	0.0668722	Generic
1.14e-122	rs1886736	1	120069067	240086	1	120088288	PHGDH	0	0.0140966	-2.45479	0.0669288	Generic
4.27e-17	rs1031551	8	64126401	2510338	8	64092698	GGH	0	0.0141083	-2.45449	0.0669325	Generic
9.69e-38	rs7395319	11	321326	1230767	11	299247	IFITM2	0	0.0141244	-2.45408	0.0669572	Generic
2.83e-08	rs417463	21	18077089	4920053	21	17888336	BTG3	0	0.0143331	2.4488	0.0678941	Generic
5.23e-36	rs7819412	8	11082571	4010184	8	11316544	C8orf12;FAM167A	0	0.0143666	-2.44796	0.0680005	Generic
4.39e-08	rs12939931	17	6436504	3830082	17	6422713	KIAA0753	1.64e-05	0.0143877	2.44743	0.0680478	Generic
9.53e-31	rs10498660	6	3288543	6560328	6	3214966	PSMG4;SLC22A23	0	0.0144109	-2.44686	0.0681046	Generic
1.13e-77	rs11248932	16	388562	2320079	16	390502	NME4	0	0.0144262	-2.44647	0.0681249	Generic
1.57e-12	rs9949682	18	12989821	580196	18	12976989	RP11-773H22.4;SEH1L	0	0.0144387	2.44616	0.0681313	Generic
3.69e-20	rs2999156	1	113048650	4250327	1	113045386	RHOC	0	0.0144649	-2.44551	0.0681498	Generic
2.68e-40	rs17388769	5	118904980	4220088	5	118905522	HSD17B4	0	0.0144764	2.44522	0.068152	Generic
1.44e-121	rs13024657	2	175181085	290088	2	175255813	AC018890.6;WIPF1	0	0.0144545	2.44577	0.0681533	Generic
2.25e-06	rs4513065	15	81177902	4230360	15	81125359	AP3B2;RP11-752G15.3	0.000897	0.014551	2.44336	0.0684507	Generic
7.94e-38	rs7406439	17	77849147	780762	17	77795662	SLC16A3;CSNK1D	0	0.0145685	2.44293	0.0684801	Generic
2.83e-11	rs4499972	6	1656603	5090750	6	1557304	FOXC1	0	0.0146091	2.44193	0.0685661	Generic
1.01e-103	rs1563055	8	28010384	3440500	8	28104461	ELP3	0	0.0146054	2.44202	0.0686013	Generic
9.81e-198	rs290200	11	85099040	6760037	11	85083490	SYTL2	0	0.0147972	-2.43731	0.0691314	Generic
1.03e-117	rs2286219	7	28965188	60136	7	29036742	CPVL	0	0.014741	2.43868	0.0691323	Generic
1.5e-66	rs255049	16	66570972	3840519	16	66567130	DPEP3	0	0.0147916	2.43744	0.0691579	Generic
3.44e-150	rs12597124	16	8785355	1230348	16	8856330	RP11-77H9.2;CARHSP1	0	0.0147821	2.43767	0.0691664	Generic
6.38e-101	rs2453176	5	179908398	4560139	5	179937383	CNOT6	0	0.0147645	-2.4381	0.0691897	Generic
4.02e-11	rs1333034	9	22034122	7610735	9	21993948	CDKN2B-AS1;CDKN2B;RP11-145E5.5	0	0.0147816	2.43769	0.0692168	Generic
3.51e-41	rs13098911	3	46210205	2190671	3	46282805	CCR3	0	0.0148399	2.43626	0.0692254	Generic
3.29e-160	rs17106513	14	77407874	7610328	14	77469788	ADCK1	0	0.0148291	2.43653	0.0692279	Generic
3.96e-17	rs2727243	8	146013407	6760240	8	146005929	ZNF517	0	0.014855	-2.43589	0.0692435	Generic
6.02e-20	rs7940646	11	10625804	2320750	11	10554390	MRVI1-AS1;LYVE1;MRVI1	0	0.0148894	2.43506	0.0693508	Generic
1.49e-35	rs267734	1	149218101	4480192	1	149290584	C1orf56;CDC42SE1	0	0.0149095	2.43457	0.069392	Generic
4.87e-09	rs6465825	7	77254375	3990136	7	77106519	PTPN12	0	0.0149409	2.43381	0.0694853	Generic
1.46e-65	rs1865307	18	19134288	4290377	18	19130762	TMEM241	0	0.0149785	-2.4329	0.0696075	Generic
1.72e-19	rs6755863	2	30367364	840369	2	30308078	LBH	0	0.0149943	2.43252	0.0696282	Generic
6.86e-141	rs3894194	17	35375519	5390608	17	35315661	GSDMB	0	0.0150483	-2.43121	0.069826	Generic
3.05e-27	rs4150330	13	102315131	5820343	13	102326103	ERCC5	0	0.0150909	-2.43019	0.0698653	Generic
1.57e-08	rs2839627	21	43321787	2100537	21	43326561	PKNOX1	0	0.0150727	2.43063	0.0698864	Generic
2.15e-19	rs7711117	5	139968937	4120279	5	139918234	APBB3	0	0.0150865	2.4303	0.0698975	Generic
1.74e-123	rs10854854	22	45063370	1450309	22	45068328	-	0	0.0151674	-2.42836	0.0701663	Generic
6.77e-18	rs10492096	12	6450843	6650639	12	6441842	TAPBPL;VAMP1	0	0.0151992	2.4276	0.0702603	Generic
1.19e-06	rs10516459	4	101067975	4480026	4	101021823	LAMTOR3	0.000391	0.0152167	2.42718	0.0702884	Generic
1.22e-16	rs12148488	15	73169595	50341	15	72924556	SCAMP2	0	0.0152487	2.42642	0.0703833	Generic
5.36e-10	rs1801516	11	107680672	2940754	11	107537226	NPAT	0	0.0153059	-2.42506	0.0705412	Generic
4.47e-96	rs7254151	19	17197904	3460253	19	17200874	OCEL1	0	0.0153048	2.42508	0.0705893	Generic
1.58e-32	rs1520333	8	79563593	510435	8	79677899	PKIA	0	0.0154779	-2.421	0.0711736	Generic
1.11e-20	rs13255935	8	96034861	5420538	8	96007738	NDUFAF6;TP53INP1	0	0.0154944	2.42061	0.0711958	Generic
4.43e-174	rs8120495	20	17923820	5960736	20	17919411	OVOL2;C20orf72	0	0.0154736	2.4211	0.071207	Generic
1.56e-11	rs13408008	2	47519201	6290605	2	47561412	MSH2	0	0.0154691	-2.42121	0.0712396	Generic
9.81e-198	rs2288952	19	489930	1710278	19	492710	CDC34	0	0.0155506	2.4193	0.0712405	Generic
1.04e-54	rs12303914	12	10362317	3390594	12	10353287	KLRD1	0	0.0155422	-2.41949	0.0712556	Generic
2.14e-22	rs8093219	18	11922798	3940148	18	11842230	RP11-78A19.3;GNAL;CHMP1B	0	0.0155254	2.41988	0.0712852	Generic
2.74e-05	rs2815416	1	93284523	2760255	1	93375223	-	0.0124734	0.0155414	2.41951	0.0713051	Generic
1.81e-05	rs1532624	16	55562980	4230703	16	55569566	CETP	0.00846331	0.0155849	-2.41849	0.0713446	Generic
5.79e-123	rs4970988	1	149216686	6330484	1	148969559	CTSS	0	0.0156127	2.41785	0.0714184	Generic
1.5e-06	rs2744148	16	1013553	7320139	16	976900	SOX8	0.000551	0.0156901	-2.41605	0.0715591	Generic
7.72e-61	rs507506	17	7059046	1240551	17	7068709	ACADVL	0	0.0156795	2.41629	0.0715639	Generic
1.19e-81	rs2073643	5	131751187	4850168	5	131707496	AC034220.3;SLC22A4	0	0.0156767	2.41636	0.0716045	Generic
6.29e-14	rs4868145	5	171510294	5270241	5	171403464	STK10	0	0.0156713	2.41648	0.0716332	Generic
2.14e-17	rs2566755	1	68407978	6940280	1	68384256	GNG12-AS1;WLS	0	0.0157537	2.41457	0.0717956	Generic
1.27e-27	rs17780086	17	27367395	2480576	17	27575772	RHOT1	0	0.0157947	2.41362	0.0719293	Generic
9.15e-24	rs12913832	15	26039213	6130674	15	26030333	HERC2	0	0.0158212	2.41301	0.0719966	Generic
8.56e-05	rs6580191	5	140945712	630050	5	140859864	PCDHGA1;PCDHGA2;PCDHGA3;PCDHGB1;PCDHGA4;PCDHGB2;PCDHGA5;PCDHGB3;PCDHGA6;PCDHGA7;PCDHGB4;PCDHGA8;PCDHGA9;PCDHGB6;PCDHGA10;PCDHGB7;PCDHGA11;PCDHGA12;PCDHGC3;PCDHGC4;PCDHGC5	0.0337462	0.0158636	2.41204	0.0720823	Generic
9.81e-198	rs2072563	19	51218488	6250615	19	51214380	CCDC61;PGLYRP1	0	0.0158596	2.41213	0.0721175	Generic
1.1e-09	rs869487	9	35605896	4200546	9	35600274	-	0	0.0158914	-2.4114	0.0721551	Generic
2.25e-17	rs6457452	6	31903529	6280471	6	31885657	HSPA1L	0	0.0159065	2.41105	0.0721702	Generic
1.27e-31	rs3732527	3	9842625	2600619	3	9820670	ARPC4;ARPC4-TTLL3	0	0.015946	2.41015	0.0722426	Generic
2.05e-07	rs4345115	3	169320442	6100168	3	169210739	GOLIM4	9.46e-05	0.0159608	-2.40981	0.0722567	Generic
9.89e-102	rs11025524	11	20335852	4670575	11	20361458	HTATIP2	0	0.0159458	2.41015	0.0722951	Generic
1.47e-36	rs2246736	18	26991196	6860259	18	26963526	RP11-408H20.2;DSC1	0	0.0160046	-2.40881	0.0724015	Generic
2.04e-92	rs1007081	1	100632580	5810044	1	100722708	RP5-837M10.4;CDC14A	0	0.0162373	-2.40354	0.0733998	Generic
1.2e-28	rs42100	7	27682233	2480136	7	27531790	HIBADH	0	0.0162506	2.40324	0.073406	Generic
2.32e-31	rs4347626	16	48927264	50735	16	48908822	ADCY7;BRD7	0	0.0163245	-2.40158	0.0736314	Generic
1.95e-07	rs525455	10	13143291	5260215	10	13220141	OPTN	6.31e-05	0.0163467	2.40108	0.0736774	Generic
8.53e-38	rs12704090	7	148595446	5560411	7	148583507	ZNF212	0	0.0163229	2.40161	0.0736782	Generic
5.22e-69	rs2245344	2	9903121	2570202	2	9977330	TAF1B	0	0.0163677	2.40061	0.0737178	Generic
3.96e-05	rs8176199	17	38484050	5390315	17	38731797	TMEM106A-AS1	0.0169323	0.0163806	2.40032	0.0737218	Generic
6.19e-14	rs515863	13	112887748	730541	13	112880218	PCID2	0	0.0164293	-2.39924	0.0737785	Generic
1.92e-14	rs402511	5	176367046	5290376	5	176426183	ZNF346	0	0.0164183	-2.39948	0.0737833	Generic
4.1e-09	rs6673771	1	101462858	7210356	1	101474161	RP4-575N6.4	0	0.0164067	2.39974	0.0737851	Generic
9.81e-198	rs1042815	17	43975287	3460097	17	43975362	HOXB2	0	0.0164659	-2.39842	0.0738887	Generic
9.14e-69	rs1600249	8	11397047	4010184	8	11316544	C8orf12;FAM167A	0	0.0165201	-2.39722	0.0739698	Generic
9.81e-198	rs17700376	19	60589139	3520121	19	60595056	RPL28	0	0.0165162	-2.39731	0.074006	Generic
1.22e-96	rs4880206	9	139118301	1780661	9	139123328	MAN1B1	0	0.016516	2.39731	0.0740592	Generic
4.18e-73	rs2257167	21	33637569	7550181	21	33653663	IFNAR1	0	0.0165958	2.39554	0.0742545	Generic
2.5e-56	rs11220152	11	124985823	2570692	11	124994412	STT3A	0	0.016786	2.39136	0.0749961	Generic
1.38e-08	rs8013827	14	105041221	4200730	14	105067334	TMEM121	0	0.0167845	-2.39139	0.0750439	Generic
1.86e-102	rs17771448	10	103642394	2940301	10	103817603	HPS6	0	0.0168199	2.39062	0.075093	Generic
9.52e-35	rs10998535	10	70475379	7550484	10	70533825	SRGN	0	0.016865	-2.38964	0.0752394	Generic
1.76e-17	rs2524005	6	30007656	1990110	6	30227895	TRIM10	0	0.0169522	2.38774	0.0755734	Generic
2.56e-06	rs7113148	11	3880316	1260524	11	4070525	STIM1	0.000995	0.0170543	2.38553	0.0759734	Generic
1.72e-135	rs4938933	11	59791005	520360	11	59697145	MS4A6A	0	0.0171363	2.38377	0.0761725	Generic
1.35e-07	rs7545591	1	183662469	3850113	1	183612480	-	3.18e-05	0.0171283	2.38394	0.0761924	Generic
2.25e-160	rs743837	22	36415469	4390446	22	36419306	-	0	0.0171176	-2.38417	0.0762001	Generic
2.96e-07	rs7865146	9	129659458	10379	9	129710185	ST6GALNAC4	9.38e-05	0.0171969	-2.38247	0.0763316	Generic
8.72e-78	rs2472649	4	75076572	380010	4	75081008	CXCL5	0	0.0172156	2.38207	0.0763592	Generic
1.24e-07	rs2235302	1	167846914	6940358	1	167926946	C1orf112;SELL	3.19e-05	0.0171965	2.38248	0.076385	Generic
4.64e-08	rs4938642	11	118605116	1230639	11	118399328	TRAPPC4	1.64e-05	0.0172634	-2.38105	0.0765161	Generic
1.7e-106	rs12150660	17	7462640	6220382	17	7423902	RP11-186B7.4;CD68	0	0.0172798	2.3807	0.0765334	Generic
9.5e-05	rs6857	19	50084094	2140746	19	50069517	PVRL2	0.037441	0.0173074	2.38011	0.0766004	Generic
8.12e-16	rs8066347	17	24268599	5550553	17	24248966	RP11-20B24.4;DHRS13	0	0.0173906	2.37834	0.0766367	Generic
1.46e-98	rs9260489	6	30028311	5220070	6	29800135	HLA-F	0	0.0173883	2.37839	0.0766819	Generic
7.08e-25	rs2040352	12	6877265	10523	12	6893414	LRRC23;ENO2	0	0.0173388	-2.37944	0.0766837	Generic
4.76e-41	rs2334295	19	52955447	2970025	19	52979606	SEPW1	0	0.0174139	-2.37785	0.0766841	Generic
3.29e-14	rs365132	5	176311180	5290376	5	176426183	ZNF346	0	0.0173863	-2.37844	0.0767278	Generic
1.62e-07	rs303678	6	39751585	1820747	6	39980172	DAAM2;MOCS1	4.76e-05	0.0174368	2.37737	0.0767301	Generic
9.81e-198	rs583887	11	65400603	6580408	11	65407732	CTSW	0	0.0173629	-2.37893	0.0767352	Generic
1.88e-07	rs11764936	7	149656848	4490608	7	149660430	LRRC61;C7orf29	6.32e-05	0.0173767	-2.37864	0.0767407	Generic
6.94e-10	rs12720541	1	185136695	1820632	1	184907684	PTGS2	0	0.0174689	2.37669	0.076761	Generic
3.94e-07	rs4783630	16	67007963	10474	16	66783039	NFATC3	0.000109	0.017484	2.37637	0.0767724	Generic
2.01e-15	rs7725227	5	286517	3130615	5	367710	PDCD6;AHRR	0	0.0174623	-2.37683	0.0767871	Generic
1.3e-05	rs920295	18	41817020	3780709	18	41691892	EPG5	0.00579491	0.0175187	2.37564	0.07687	Generic
6.37e-83	rs151361	20	57047397	4390288	20	57003306	TH1L	0	0.0175856	-2.37423	0.0771081	Generic
2.29e-17	rs2279008	19	17144303	3460253	19	17200874	OCEL1	0	0.0176426	2.37304	0.0773028	Generic
1.17e-39	rs10906092	10	12242872	5700364	10	12246621	SEC61A2	0	0.0176693	2.37248	0.0773096	Generic
9.75e-13	rs12993457	2	101288792	5700523	2	101253137	C2orf29	0	0.017658	2.37271	0.0773153	Generic
9.81e-198	rs4794820	17	35342870	5390608	17	35315661	GSDMB	0	0.0177204	-2.37141	0.0774225	Generic
2.29e-20	rs735765	6	28278276	3390053	6	28320579	ZKSCAN4	0	0.0177118	2.37159	0.0774403	Generic
7.97e-37	rs134591	22	27796835	3390301	22	27868002	KREMEN1	0	0.0177577	2.37063	0.0774752	Generic
9.8e-155	rs11076654	16	88601586	7210674	16	88598952	DBNDD1	0	0.0177531	-2.37073	0.0775102	Generic
8.88e-121	rs17154091	7	106872026	6580379	7	106630598	COG5	0	0.0178246	-2.36924	0.0777118	Generic
2.49e-100	rs849162	7	43788377	2940022	7	43813292	BLVRA	0	0.0179145	2.36738	0.0779376	Generic
4.34e-11	rs16956936	17	7574417	2140040	17	7404948	TNFSF12;TNFSF12-TNFSF13;TNFSF13	0	0.0179145	2.36738	0.0779929	Generic
6.36e-48	rs11753131	6	26327363	3870678	6	26325348	HIST1H2AE	0	0.0179071	2.36753	0.0780159	Generic
5.75e-125	rs2587076	22	16552236	7200452	22	16591667	BCL2L13	0	0.0179989	2.36564	0.0781385	Generic
9.81e-198	rs6683156	1	3756301	6650288	1	3721398	CEP104	0	0.0180123	2.36536	0.0781415	Generic
1.52e-126	rs3209531	14	19824552	3440201	14	19827448	TTC5	0	0.0180306	-2.36499	0.0781655	Generic
2.45e-21	rs17535326	9	95488188	2760494	9	95481302	PHF2	0	0.0179941	2.36574	0.0781731	Generic
9.76e-08	rs1275935	2	26815361	830176	2	26856497	C2orf18;CENPA	1.61e-05	0.0179909	2.36581	0.0782144	Generic
1.06e-13	rs1650697	5	79986537	5670685	5	80209776	-	0	0.0180656	-2.36427	0.0782617	Generic
9.85e-71	rs9990343	3	46314816	2190671	3	46282805	CCR3	0	0.0180972	2.36362	0.0783433	Generic
2.51e-47	rs10842030	12	22540727	1240661	12	22492873	KIAA0528	0	0.018145	-2.36265	0.0784397	Generic
5.78e-09	rs930421	2	42834743	520053	2	42843380	OXER1	0	0.0181364	2.36282	0.078458	Generic
6.51e-09	rs10469470	19	17048518	3360408	19	17184877	MYO9B	0	0.0181841	2.36185	0.0785533	Generic
9.81e-198	rs3860295	1	204742954	3130152	1	204744335	RP11-534L20.5	0	0.0182493	-2.36052	0.0787795	Generic
1.31e-97	rs950027	15	43588327	7400619	15	43498105	SPATA5L1	0	0.0182629	2.36025	0.0787827	Generic
8.11e-53	rs4543167	4	184038130	4670519	4	184048553	DCTD	0	0.0184596	-2.35627	0.0795756	Generic
3.85e-14	rs10259085	7	7234956	580066	7	7250154	C1GALT1	0	0.0185505	2.35444	0.0797992	Generic
2.16e-17	rs3741621	12	47780292	4780753	12	47777018	-	0	0.0185394	2.35466	0.0798073	Generic
2.02e-13	rs1053051	12	105891355	3290379	12	105891732	C12orf23	0	0.0185376	-2.3547	0.0798556	Generic
9.81e-198	rs16996148	19	19519472	2060193	19	19617046	ATP13A1	0	0.0186129	2.35319	0.0798994	Generic
5.95e-13	rs586017	9	35090569	5820209	9	34988124	DNAJB5	0	0.0185884	2.35368	0.0799062	Generic
6.62e-132	rs1534862	8	11681212	2360630	8	11733665	FDFT1	0	0.0186051	-2.35335	0.0799217	Generic
3.74e-30	rs3744026	17	71343495	6250767	17	71335233	UNC13D	0	0.0186625	2.35221	0.0800562	Generic
4.38e-52	rs133415	22	34136238	6660601	22	34119939	HMOX1	0	0.0186847	2.35176	0.0800956	Generic
1.17e-21	rs2242445	16	56756704	4150176	16	56755227	CSNK2A2	0	0.0187526	2.35041	0.0803304	Generic
4.99e-154	rs12617051	2	42867276	870528	2	42876825	-	0	0.0187734	2.35	0.0803633	Generic
4.42e-21	rs17648634	6	38082223	1400309	6	38229915	ZFAND3	0	0.0188107	2.34926	0.080467	Generic
2.79e-20	rs12240565	10	42525251	1240544	10	42397072	ZNF33B	0	0.0188381	-2.34872	0.0805278	Generic
1.01e-08	rs3985087	5	110100555	4880386	5	110126136	SLC25A46	0	0.0188658	2.34817	0.0805901	Generic
2.26e-36	rs7025992	9	131597031	4890500	9	131615394	TOR1A	0	0.0191451	2.34269	0.0813865	Generic
1.46e-76	rs1781735	6	38780057	6770619	6	38752164	GLO1	0	0.01907	-2.34416	0.0814056	Generic
6.33e-66	rs10800886	1	201189014	1230025	1	201197665	CYB5R1	0	0.019137	2.34285	0.0814087	Generic
9.7e-34	rs2742424	3	45710222	2600204	3	45761776	SACM1L	0	0.0191327	-2.34294	0.0814466	Generic
7.03e-10	rs3849663	4	2464037	2710541	4	2486959	RNF4	0	0.0191219	2.34315	0.0814571	Generic
5.03e-10	rs3914188	3	185492742	2650167	3	185443019	EIF2B5;ALG3	0	0.0190955	-2.34366	0.0814581	Generic
4.56e-46	rs2413667	22	40802183	7000309	22	40867162	CYP2D7P1	0	0.0191202	2.34318	0.0815068	Generic
4.18e-37	rs2238151	12	110696216	2070736	12	110853847	TMEM116	0	0.0193245	2.33921	0.0820357	Generic
1.46e-15	rs7206938	17	72669808	3060379	17	72724321	SEC14L1	0	0.0193185	2.33933	0.0820668	Generic
1.47e-53	rs6034875	20	17575727	3190634	20	17536590	DSTN	0	0.0193603	2.33852	0.0821306	Generic
5.94e-13	rs2562456	19	21458050	4250427	19	21380471	ZNF493;CTD-2561J22.3	0	0.0194214	2.33734	0.0823329	Generic
3.29e-08	rs8112449	19	10381064	6900424	19	10322261	TYK2	0	0.0195363	-2.33514	0.0824781	Generic
4.2e-148	rs2259693	12	119942378	7650097	12	119942818	OASL	0	0.0195161	2.33552	0.0825064	Generic
9.81e-198	rs2532934	6	31002738	1500753	6	31002138	VARS2	0	0.0195296	-2.33527	0.0825064	Generic
1.42e-05	rs17375901	1	11775103	2900768	1	11825539	NPPA-AS1;CLCN6	0.00653604	0.019511	2.33562	0.0825417	Generic
5.02e-23	rs7524465	1	85476781	6100446	1	85391090	-	0	0.0195006	-2.33582	0.0825544	Generic
3.24e-21	rs11220462	11	125749162	2100608	11	125577563	RPUSD4	0	0.0194943	2.33594	0.0825848	Generic
5.1e-36	rs2168134	9	2755753	520451	9	2785293	KIAA0020	0	0.0195806	-2.33429	0.082608	Generic
5.58e-06	rs2865531	16	73947817	1710204	16	74190969	RP11-77K12.8;ADAT1	0.00242407	0.0196017	-2.33389	0.0826402	Generic
5.42e-75	rs10760471	9	128801952	990280	9	129025086	RALGPS1	0	0.019711	2.3318	0.0828164	Generic
3.15e-05	rs2266023	1	120210072	830601	1	120237927	ADAM30	0.0139197	0.0197307	2.33143	0.0828428	Generic
5.38e-14	rs17181170	3	87256014	6250121	3	87386463	CHMP2B	0	0.0197056	2.33191	0.0828508	Generic
9.81e-198	rs7695	1	154413950	2850576	1	154413871	SEMA4A	0	0.019694	2.33213	0.0828585	Generic
2.37e-92	rs13331952	16	65141119	5690053	16	65102516	RP11-403P17.5;TK2	0	0.0197495	2.33107	0.0828646	Generic
1.4e-143	rs12149709	16	9115254	3180450	16	9120835	C16orf72	0	0.0196695	2.33259	0.0828692	Generic
9.81e-198	rs6858924	5	10500098	6020692	5	10490833	-	0	0.0196883	-2.33223	0.0828917	Generic
1.12e-24	rs894484	4	4374766	290427	4	4373993	ZBTB49	0	0.0197718	2.33065	0.0829017	Generic
7.52e-25	rs6495122	15	72912698	50341	15	72924556	SCAMP2	0	0.0198359	2.32944	0.0831135	Generic
6.96e-58	rs1152468	14	55838597	2480634	14	55846653	RP11-930O11.2	0	0.0199146	2.32795	0.0833862	Generic
1.01e-07	rs7686660	4	144222609	7000379	4	144361799	USP38	3.21e-05	0.0199799	2.32673	0.0836027	Generic
5.04e-22	rs738033	22	15979844	1470138	22	15992867	AC006946.15	0	0.0200043	2.32627	0.0836478	Generic
5.53e-35	rs3768	12	123065792	4830682	12	122987044	CCDC92	0	0.0200509	2.32539	0.0837856	Generic
5.92e-68	rs13010713	2	181704290	2760196	2	181628994	-	0	0.0201511	-2.32352	0.0838045	Generic
4.43e-07	rs9824471	3	115596785	1470450	3	115531125	-	0.000108	0.0200832	2.32479	0.0838063	Generic
1.32e-18	rs6495660	15	32399764	1580653	15	32313145	SLC12A6	0	0.0200983	2.32451	0.0838125	Generic
2.8e-36	rs2271808	4	57594359	3400538	4	57594195	RP11-738E22.2;IGFBP7	0	0.020119	-2.32412	0.0838417	Generic
3.66e-55	rs589691	11	64281792	1400747	11	64300633	SF1	0	0.020147	-2.3236	0.0838444	Generic
9.81e-198	rs10790177	11	116553627	650678	11	116580604	TAGLN;PCSK7	0	0.020079	-2.32487	0.0838461	Generic
4.78e-28	rs2241921	11	59920878	990328	11	59919466	MS4A6E;MS4A7;MS4A14	0	0.0201426	-2.32368	0.0838832	Generic
5.73e-10	rs6702784	1	36677307	3400674	1	36694406	MRPS15	0	0.0202526	2.32163	0.0841128	Generic
1.41e-177	rs7855	6	160020292	3420373	6	160033787	SOD2	0	0.0202478	2.32172	0.0841497	Generic
3.83e-73	rs2416804	9	122716217	4570768	9	122705130	TRAF1	0	0.0202963	-2.32082	0.0842372	Generic
2.31e-73	rs2233921	12	52862067	1050386	12	52861626	SMUG1	0	0.0203463	2.3199	0.0843876	Generic
2.57e-25	rs1719478	17	70080914	4610110	17	70029089	CD300LB	0	0.0204879	2.31729	0.0845747	Generic
1.17e-39	rs17701113	17	43267695	6180154	17	43256023	MRPL10	0	0.0204542	-2.31791	0.0846063	Generic
1.02e-40	rs2731672	5	176775080	2360022	5	176660973	RAB24	0	0.0204848	2.31735	0.0846186	Generic
1.03e-87	rs2656065	15	76537604	6020328	15	76578273	IREB2	0	0.0204764	2.3175	0.0846412	Generic
2.86e-66	rs849338	7	28252105	870639	7	28247846	JAZF1-AS1	0	0.0204523	2.31795	0.0846555	Generic
7.98e-38	rs17322327	2	175015642	5860753	2	175004669	-	0	0.0204448	2.31808	0.0846817	Generic
3.28e-10	rs2279008	19	17144303	1010692	19	17203862	NR2F6	0	0.0204362	-2.31824	0.0847032	Generic
1.3e-07	rs4597058	11	3812435	3710612	11	3804046	PGAP2	3.19e-05	0.020549	2.31617	0.0847698	Generic
3.06e-102	rs10122902	9	27546780	7570022	9	27537134	C9orf72	0	0.0205984	2.31527	0.0849163	Generic
1.31e-29	rs931317	3	59903891	7150142	3	59931725	FHIT	0	0.0207348	-2.31278	0.0852498	Generic
9.81e-198	rs929209	16	31651164	2690189	16	31626004	KIAA0664L3	0	0.0206996	-2.31342	0.0852764	Generic
2.44e-13	rs12449157	16	66266398	6480092	16	66138119	FAM65A	0	0.0207305	2.31286	0.0852892	Generic
8.95e-176	rs1580833	16	55202151	2070288	16	55218372	MT1E	0	0.0207255	-2.31295	0.0853259	Generic
4.71e-51	rs1127101	2	219748574	940382	2	219734559	SLC23A3	0	0.0208282	2.31108	0.0855763	Generic
4.27e-29	rs40457	8	90892832	4150520	8	90871541	RIPK2	0	0.0208439	-2.3108	0.0855833	Generic
8.03e-17	rs2075799	6	31886508	6280471	6	31885657	HSPA1L	0	0.0209093	2.30962	0.0857947	Generic
4.96e-22	rs452204	2	113605532	7510386	2	113607853	IL1RN	0	0.0209727	2.30847	0.0858825	Generic
3.82e-06	rs11203935	8	17990098	2940360	8	17946313	-	0.00158707	0.0209457	2.30896	0.0858866	Generic
2.09e-09	rs11865499	16	31039751	4060041	16	31050053	KAT8	0	0.0209645	-2.30862	0.085906	Generic
3.47e-31	rs11578466	1	219124362	4230753	1	219124396	HLX	0	0.0210295	2.30746	0.086	Generic
2.71e-40	rs7252810	19	56701588	2570129	19	56686694	SIGLEC12	0	0.0210281	2.30748	0.0860517	Generic
2.72e-14	rs10787533	10	116278053	2570112	10	116181070	ABLIM1	0	0.0211196	2.30584	0.0863111	Generic
7.21e-07	rs227584	17	39581073	4570224	17	39595317	C17orf53	0.000229	0.0211853	2.30467	0.0864644	Generic
0.000104	rs9894429	17	77207216	1470154	17	77134641	NPLOC4	0.0407768	0.0211829	2.30471	0.0865121	Generic
3.65e-33	rs103294	19	59489660	620136	19	59514645	AC008984.2;LILRA5	0	0.0212874	2.30285	0.0868232	Generic
2.75e-06	rs7032940	9	111985226	870376	9	112001836	C9orf152	0.00105125	0.021358	2.3016	0.0869955	Generic
6.66e-10	rs1757815	6	89936015	4850095	6	89851381	PNRC1	0	0.0213522	2.3017	0.0870296	Generic
6.65e-24	rs2274910	1	159118670	3170703	1	159038935	LY9	0	0.0215653	2.29794	0.0873179	Generic
2.98e-27	rs521398	19	54002429	6560497	19	53990437	BCAT2	0	0.0215059	-2.29898	0.087366	Generic
2.57e-09	rs2184335	10	71676897	270612	10	71542339	AIFM2	0	0.0215649	-2.29795	0.087374	Generic
2.52e-81	rs7186908	16	70777874	2640025	16	70652025	TXNL4B;HP;HPR	0	0.0215521	2.29817	0.0873801	Generic
6.27e-06	rs9500927	6	33069339	6450692	6	32935379	PSMB9	0.0027971	0.0214999	2.29909	0.0873994	Generic
1.18e-06	rs1874080	1	199068244	450026	1	199109544	GPR25	0.000391	0.0215463	-2.29827	0.0874144	Generic
4.7e-11	rs11610238	12	14866988	2340605	12	14867436	C12orf60	0	0.0214968	-2.29914	0.0874449	Generic
9.73e-27	rs6464532	7	142233492	7400017	7	142278775	EPHB6	0	0.0215398	-2.29839	0.0874457	Generic
2.41e-22	rs11653246	17	68786830	1070047	17	68791526	CDC42EP4	0	0.0214831	-2.29939	0.0874469	Generic
9.58e-07	rs17011681	1	220891711	4390014	1	220971365	BROX	0.000272	0.0216979	2.29562	0.0877969	Generic
3.36e-10	rs10445407	17	76876404	3390605	17	76778044	AZI1	0	0.0217349	2.29497	0.0878887	Generic
1.41e-17	rs2269082	7	73157811	1980400	7	73174356	LIMK1	0	0.02175	2.29471	0.087892	Generic
2e-51	rs878129	1	114260718	2000301	1	114257701	DCLRE1B	0	0.0217998	-2.29384	0.0879772	Generic
6.56e-10	rs11622475	14	103578829	2100341	14	103448570	C14orf2	0	0.0218187	2.29351	0.0879955	Generic
7.05e-06	rs2076087	22	36290311	5420259	22	36294860	CDC42EP1	0.00322626	0.0217914	2.29398	0.0880014	Generic
1.29e-114	rs9365097	6	160131249	2340026	6	160138367	MRPL18	0	0.0219349	2.29149	0.0883482	Generic
1.74e-30	rs10869976	9	70987398	3120615	9	71059166	TJP2;AL358113.1	0	0.0219226	2.29171	0.0883565	Generic
8.81e-53	rs7478978	11	11973976	5390451	11	11941373	DKK3	0	0.0219864	-2.2906	0.0884393	Generic
1.25e-34	rs7162685	15	89367866	6330243	15	89343212	VPS33B	0	0.0219767	2.29077	0.0884585	Generic
8.34e-115	rs12031783	1	242565371	5960097	1	242638665	RP11-518L10.2;ADSS	0	0.0221039	2.28858	0.0888538	Generic
1.43e-28	rs2133336	17	8254579	6420286	17	8312092	NDEL1	0	0.0221451	2.28787	0.0889028	Generic
4.39e-09	rs7898359	10	11968115	870014	10	11953763	RP11-401F24.4;C10orf47	0	0.0221438	-2.28789	0.0889559	Generic
6.47e-08	rs12720356	19	10330975	1090333	19	10540403	CDKN2D	1.62e-05	0.0221911	-2.28708	0.0890292	Generic
1.8e-09	rs7159713	14	95239330	70110	14	95246395	TCL1A	0	0.0222225	-2.28654	0.0890969	Generic
3.74e-09	rs11623869	14	102953386	7570706	14	103039524	MARK3	0	0.0222612	2.28588	0.0891939	Generic
3.75e-39	rs393170	14	59688357	3930731	14	59685881	PCNXL4;DHRS7	0	0.0224052	2.28343	0.0897121	Generic
2.16e-37	rs2286670	17	4664993	7210543	17	4673477	PLD2	0	0.0224762	2.28222	0.0898207	Generic
2.04e-105	rs9322855	14	20223139	20324	14	20231578	AL163636.6;RP11-903H12.3;RNASE4;ANG	0	0.0224674	2.28237	0.089844	Generic
1.66e-06	rs17291650	12	49499700	7200575	12	49500005	ATF1	0.000609	0.02246	2.2825	0.089873	Generic
1.1e-83	rs801193	7	65668047	4760747	7	65462523	TPST1	0	0.0227766	2.27716	0.0908436	Generic
1.24e-07	rs660895	6	32685358	2570564	6	32520515	HLA-DRA	3.19e-05	0.0227548	2.27753	0.0908746	Generic
7.17e-14	rs7526237	1	244964757	4490220	1	244997526	SCCPDH	0	0.0227697	2.27728	0.090875	Generic
3.13e-10	rs4659411	1	26389432	6280240	1	26480260	SH3BGRL3	0	0.0228162	2.2765	0.0909422	Generic
4.15e-32	rs17157628	11	62432263	6900224	11	62214394	RP11-831H9.16;BSCL2	0	0.0228519	-2.2759	0.0910256	Generic
9.34e-06	rs675209	6	7047083	4060187	6	7195953	RREB1	0.00431022	0.0229331	2.27455	0.0912895	Generic
4.21e-18	rs798489	7	2768329	7150465	7	2737470	AMZ1;GNA12	0	0.0230517	2.27258	0.0917022	Generic
5.86e-07	rs7578130	2	120262037	3390075	2	120451407	PTPN4	0.000184	0.0231156	-2.27152	0.0918967	Generic
1.47e-20	rs7853377	9	85742025	1990433	9	85808612	RMI1	0	0.0231669	2.27067	0.092041	Generic
2.6e-09	rs12348918	9	32531532	4810440	9	32531474	TOPORS	0	0.023222	2.26976	0.0921407	Generic
1.44e-10	rs6910071	6	32390832	270168	6	32519587	HLA-DRA	0	0.02321	2.26996	0.0921529	Generic
2.35e-05	rs943262	10	114101338	6400707	10	114126145	ACSL5	0.010754	0.0233345	-2.26791	0.092348	Generic
3.89e-06	rs806794	6	26308656	7210333	6	26335240	-	0.00162942	0.0232909	2.26863	0.0923543	Generic
1.54e-29	rs143384	20	33489170	1850681	20	33330331	RP4-614O4.11;EIF6	0	0.0233139	2.26825	0.0923858	Generic
5.52e-08	rs1321311	6	36730878	4050689	6	36808855	-	1.63e-05	0.0233332	2.26793	0.0924026	Generic
2.91e-06	rs7912035	10	3697315	1850408	10	3669960	-	0.00107825	0.023395	-2.26692	0.0925279	Generic
8.21e-51	rs5743030	2	190386790	6960242	2	190240792	ASNSD1	0	0.0234538	2.26596	0.0927008	Generic
2.9e-08	rs1054131	17	70254797	1500600	17	70254895	RAB37	0	0.0235888	2.26376	0.0931741	Generic
1.24e-96	rs11167280	20	34023940	240546	20	34005537	SCAND1	0	0.0236408	2.26292	0.0931997	Generic
5.27e-37	rs2251219	3	52559827	1300497	3	52716775	SPCS1	0	0.0236339	2.26303	0.0932321	Generic
9.81e-198	rs2280836	8	145592364	3130349	8	145589309	CPSF1	0	0.0236191	-2.26327	0.0932338	Generic
3.03e-12	rs2647046	6	32776314	6450692	6	32935379	PSMB9	0	0.0237617	2.26096	0.093616	Generic
5.06e-65	rs3814391	2	131529208	3800537	2	131606994	PLEKHB2	0	0.0238075	2.26022	0.0937362	Generic
3.26e-37	rs7144494	14	87600513	3360524	14	87501667	GALC	0	0.0238279	2.25989	0.0937565	Generic
1.69e-18	rs7893833	10	76606697	6960377	10	76663939	COMTD1	0	0.0238579	-2.25941	0.0938142	Generic
2.93e-54	rs2160140	2	101995962	1740451	2	102011163	IL1R2	0	0.0239061	2.25863	0.0939438	Generic
4.31e-39	rs13245690	7	120572300	7510551	7	120724646	CPED1	0	0.0240889	2.25571	0.0943597	Generic
3.95e-08	rs2155339	11	105467756	6060767	11	105473778	RP11-677I18.3;AASDHPPT	0	0.0240443	2.25642	0.0943659	Generic
8.83e-57	rs1137295	8	134617099	1300601	8	134540697	ST3GAL1	0	0.0240321	2.25662	0.0943782	Generic
1.8e-35	rs4964805	12	102716954	6330348	12	102690469	NT5DC3	0	0.024113	2.25532	0.0943939	Generic
3.91e-07	rs11923194	3	38870675	6380086	3	39113436	GORASP1	0.000109	0.024132	2.25502	0.0944078	Generic
2.36e-32	rs7120396	11	74770740	5670673	11	74654395	ARRB1	0	0.0240862	2.25575	0.0944096	Generic
7.65e-129	rs6820536	4	157124538	4070138	4	157150703	-	0	0.0240732	2.25596	0.0944189	Generic
5e-55	rs7455225	7	72879322	6110592	7	72790660	ABHD11	0	0.0241888	2.25412	0.0945699	Generic
1.85e-92	rs12438739	15	82968872	4210332	15	82987242	WDR73	0	0.0243476	-2.2516	0.0951301	Generic
7.3e-30	rs11195940	10	114137024	620577	10	114177440	ACSL5	0	0.0243814	2.25106	0.0951411	Generic
1.05e-07	rs2075799	6	31886508	4540349	6	31873199	LSM2	3.21e-05	0.0243794	2.2511	0.0951937	Generic
3.69e-10	rs805297	6	31730585	1440603	6	31556059	-	0	0.0245194	2.24889	0.0955577	Generic
8.92e-05	rs12304921	12	49643809	7510392	12	49428446	DIP2B	0.0350249	0.0245068	2.24909	0.0955696	Generic
2.17e-111	rs10065637	5	55474608	5340451	5	55431855	ANKRD55	0	0.0245531	-2.24836	0.0956284	Generic
2.39e-07	rs12597429	16	11969897	1240554	16	11969080	RP11-166B2.1;TNFRSF17	9.43e-05	0.0245846	-2.24787	0.0956296	Generic
9.81e-198	rs12151742	2	85786514	6580041	2	85775033	GNLY	0	0.0245838	2.24788	0.0956872	Generic
3.89e-60	rs10484561	6	32773398	2650156	6	32906483	TAP2	0	0.024763	2.24508	0.0958374	Generic
2.46e-16	rs931671	17	8270690	6770639	17	8311552	NDEL1	0	0.0247289	2.24561	0.0958872	Generic
7.09e-74	rs4812048	20	57021166	6250017	20	57002658	TH1L	0	0.0246674	-2.24657	0.0958911	Generic
3.75e-11	rs838446	2	232318112	1500491	2	232305649	PDE6D	0	0.0246997	2.24607	0.095895	Generic
9.81e-198	rs2025126	9	35686625	160370	9	35672098	TPM2	0	0.0247628	-2.24508	0.0958973	Generic
7.8e-06	rs4294134	7	134943668	1450524	7	134983829	NUP205	0.00359054	0.024686	-2.24628	0.0959025	Generic
4.9e-34	rs2836326	21	38643634	1050215	21	38595386	KCNJ15	0	0.0247207	2.24574	0.095916	Generic
4.56e-16	rs3093030	19	10258403	3870392	19	10259571	CTD-2369P2.8;ICAM4	0	0.0247562	2.24519	0.0959321	Generic
1.25e-68	rs3816751	8	75057641	70167	8	75103801	LY96	0	0.0248658	2.24348	0.0961746	Generic
9.81e-198	rs2252482	1	111561285	610598	1	111586486	CHI3L2	0	0.0249368	-2.24238	0.0962066	Generic
4.12e-49	rs2279313	12	131939707	6250093	12	131855820	POLE;GOLGA3	0	0.0249569	2.24207	0.0962238	Generic
1.51e-115	rs11654436	17	39748988	6940634	17	39750470	RUNDC3A	0	0.0249335	2.24243	0.0962543	Generic
3.15e-11	rs2601828	16	4043872	3060100	16	3953006	ADCY9	0	0.0249048	-2.24288	0.0962648	Generic
9.59e-08	rs7127900	11	2190150	770575	11	2295872	TSPAN32	1.61e-05	0.0249327	-2.24244	0.0963118	Generic
2.39e-35	rs527143	18	53456485	3940202	18	53477612	RP11-35G9.3;RP11-35G9.5;ATP8B1	0	0.0250037	-2.24135	0.0963436	Generic
4.08e-20	rs2858884	6	32808061	6450692	6	32935379	PSMB9	0	0.0251842	2.23857	0.096978	Generic
7.59e-137	rs17265703	3	123531334	110372	3	123543447	CSTA	0	0.0252786	2.23712	0.0970979	Generic
7.35e-58	rs8040868	15	76698236	6020328	15	76578273	IREB2	0	0.0252651	2.23732	0.0971069	Generic
1.75e-07	rs10045431	5	158747111	2260603	5	158517446	RNF145	4.75e-05	0.0253014	-2.23677	0.0971245	Generic
1.07e-27	rs4785763	16	88594437	7210674	16	88598952	DBNDD1	0	0.0252544	-2.23749	0.0971266	Generic
1.86e-28	rs11113426	12	106580726	6510608	12	106577374	BTBD11	0	0.0252478	2.23759	0.097162	Generic
2.23e-08	rs11849538	14	95245731	70110	14	95246395	TCL1A	0	0.025334	-2.23627	0.0971889	Generic
9e-06	rs874628	19	18165700	4200475	19	18123222	MAST3;AC007192.6	0.0042348	0.0254382	2.23468	0.097345	Generic
1.85e-17	rs678812	19	60018406	3290110	19	59976742	CTB-61M7.1;KIR3DL1;KIR2DL4;KIR2DL3;KIR2DL1	0	0.0254264	2.23486	0.0973609	Generic
3.92e-54	rs870745	7	156664342	1690709	7	156754413	-	0	0.0254156	2.23503	0.0973802	Generic
9.81e-198	rs2239535	20	42949570	7380709	20	42949768	YWHAB	0	0.025402	2.23523	0.0973889	Generic
7.09e-08	rs11831480	12	131120655	1070692	12	131189500	DDX51	1.62e-05	0.0255545	-2.23292	0.0977294	Generic
1.4e-21	rs13070575	3	45509977	4280767	3	45565061	LARS2	0	0.0256297	-2.23178	0.0979557	Generic
8.4e-05	rs1799969	19	10255792	3870392	19	10259571	CTD-2369P2.8;ICAM4	0.0331704	0.0256487	2.23149	0.0979672	Generic
7.23e-26	rs345187	17	55588298	6380672	17	55591609	CA4	0	0.0256652	2.23124	0.0979692	Generic
1.81e-127	rs9918079	4	15154508	450114	4	15215483	FBXL5	0	0.0256968	2.23076	0.098029	Generic
1.54e-22	rs1743519	14	95221507	770255	14	95228611	RP11-1070N10.6;TCL1B	0	0.0257741	-2.2296	0.0982626	Generic
1.25e-06	rs1168089	1	62886307	1170689	1	62689776	USP1	0.00039	0.0258331	2.22871	0.0983656	Generic
2.03e-08	rs6586188	10	91099323	2600747	10	91058402	LIPA;IFIT2	0	0.0258278	2.22879	0.0984064	Generic
1.16e-24	rs2718812	3	134882392	4480224	3	135022061	SRPRB	0	0.0259228	2.22737	0.0986457	Generic
1.62e-16	rs3008336	10	134949523	780725	10	134926211	ADAM8	0	0.025942	2.22708	0.0986577	Generic
8.55e-42	rs589811	18	72198776	6860471	18	72198803	ZNF516	0	0.0260167	2.22596	0.0988193	Generic
1.31e-35	rs11177	3	52696345	1300497	3	52716775	SPCS1	0	0.0260131	2.22602	0.0988667	Generic
2.05e-07	rs2268241	21	33702920	3460307	21	33743480	IFNGR2;TMEM50B	9.46e-05	0.0261581	-2.22386	0.0991106	Generic
3.12e-90	rs10812610	9	27523984	7570022	9	27537134	C9orf72	0	0.0261135	2.22452	0.0991255	Generic
2.5e-13	rs2454909	16	31318449	3390424	16	31345285	ITGAD	0	0.0261298	-2.22428	0.0991261	Generic
1.36e-12	rs2647012	6	32772436	6450692	6	32935379	PSMB9	0	0.0261865	2.22343	0.0991573	Generic
4.66e-14	rs10132409	14	79955209	3830164	14	80032705	CEP128	0	0.0262032	-2.22319	0.099159	Generic
1.99e-05	rs1057510	12	6553548	430224	12	6549849	CHD4	0.0093463	0.026157	2.22387	0.0991677	Generic
8.33e-79	rs2297441	20	61798026	6420450	20	61840872	ZGPAT;LIME1;SLC2A4RG	0	0.0262253	2.22286	0.0991816	Generic
9.08e-41	rs2275435	1	31671123	3390484	1	31679794	SERINC2	0	0.0262436	2.22259	0.0991897	Generic
1.57e-17	rs278037	13	29322627	1230544	13	29236872	-	0	0.0262832	2.222	0.0992171	Generic
4.27e-05	rs3731640	2	26006297	2360450	2	25811122	-	0.0182635	0.0262797	2.22205	0.099265	Generic
4.48e-28	rs512115	11	125146086	4260100	11	125269078	HYLS1;PUS3	0	0.0264714	-2.21923	0.0994988	Generic
1.14e-24	rs8038619	15	81489830	3460296	15	81598267	TM6SF1;HDGFRP3	0	0.0264095	-2.22014	0.09951	Generic
5.43e-08	rs2103711	11	34373719	940148	11	34129483	ABTB2	1.63e-05	0.0263948	2.22035	0.0995159	Generic
5.58e-85	rs2621416	6	32849846	3940477	6	32901562	TAP2	0	0.0264304	2.21983	0.0995277	Generic
9.2e-36	rs2267864	20	43238693	2710465	20	43271762	SEMG1	0	0.0264645	2.21933	0.0995338	Generic
6.78e-90	rs1143006	17	78599676	1570086	17	78495176	B3GNTL1	0	0.0263836	2.22052	0.0995347	Generic
9.05e-05	rs7239738	18	670520	5910364	18	663044	TYMS;ENOSF1	0.0355719	0.026457	2.21944	0.0995667	Generic
1.74e-74	rs17734799	12	10114053	6590451	12	10174036	CLEC7A	0	0.0265481	2.2181	0.0997263	Generic
9.45e-56	rs607389	11	64310154	1400747	11	64300633	SF1	0	0.0265844	-2.21757	0.0997404	Generic
7.28e-180	rs9748016	17	357201	6450039	17	387081	VPS53;RP5-1029F21.4	0	0.0266007	2.21733	0.0997406	Generic
7.82e-06	rs3731555	3	48181106	3890240	3	48311225	ZNF589;NME6	0.00361768	0.0265704	2.21777	0.0997487	Generic
2.02e-08	rs404005	2	40249582	2490564	2	40178486	SLC8A1-AS1	0	0.0266979	2.21591	0.100044	Generic
5.1e-109	rs7188573	16	3051204	6020630	16	3050548	MMP25	0	0.0268124	2.21424	0.100411	Generic
2.53e-67	rs2808519	1	198628537	1240064	1	198642212	-	0	0.0268335	2.21393	0.100429	Generic
2.15e-10	rs12533280	7	36138478	50286	7	36307389	EEPD1	0	0.0269552	2.21217	0.100578	Generic
3.11e-30	rs1318606	6	6276935	2230241	6	6089905	F13A1	0	0.0268935	-2.21306	0.100593	Generic
2.15e-43	rs17142067	6	6286286	2230241	6	6089905	F13A1	0	0.0269461	-2.2123	0.100605	Generic
2.9e-47	rs6985703	8	56947687	7400487	8	56954248	-	0	0.0269363	2.21244	0.10063	Generic
3.77e-11	rs541862	6	32024930	3850433	6	31905687	HSPA1B	0	0.0269252	-2.2126	0.100649	Generic
1.07e-143	rs4970941	1	149335170	4540288	1	149290656	C1orf56;CDC42SE1	0	0.0270201	2.21123	0.100697	Generic
5.48e-19	rs7700289	5	60700113	1450349	5	60710675	ZSWIM6	0	0.0270037	2.21146	0.100697	Generic
3.04e-05	rs17360351	15	67329101	6380639	15	67533488	RPLP1	0.0135396	0.0271355	2.20956	0.101066	Generic
9.63e-06	rs503262	12	91372197	1500181	12	91402677	RP11-693J15.5	0.0044005	0.0272125	2.20846	0.101292	Generic
1.08e-10	rs11192008	10	106079416	130678	10	106204509	CCDC147	0	0.0273275	2.20681	0.101412	Generic
1.6e-47	rs12530946	7	148518875	160364	7	148554016	ZNF282	0	0.0272714	2.20761	0.101449	Generic
6.18e-53	rs606458	11	64302967	1400747	11	64300633	SF1	0	0.0273231	-2.20687	0.101457	Generic
3.08e-19	rs42414	5	179301287	7550411	5	179221843	TBC1D9B	0	0.0273739	-2.20614	0.101461	Generic
7.5e-08	rs4758960	12	53034893	6330309	12	53031488	COPZ1	1.62e-05	0.0272926	2.20731	0.101466	Generic
3.81e-14	rs1015362	20	32202273	3400577	20	32140101	RALY;EIF2S2	0	0.0273132	2.20701	0.101482	Generic
7.82e-19	rs2011616	2	27156065	540164	2	27176842	CGREF1;KHK	0	0.0273739	2.20614	0.101523	Generic
3.65e-05	rs476290	5	172301280	4730343	5	172394388	ATP6V0E1	0.015958	0.0274256	2.20541	0.10153	Generic
8.7e-11	rs266717	3	188013178	7210435	3	187993062	RFC4	0	0.0274224	-2.20545	0.10158	Generic
2.54e-10	rs11239930	1	145027188	5870148	1	145233821	CHD1L	0	0.0275845	2.20314	0.101873	Generic
3.65e-11	rs4982987	14	24227440	2370010	14	24145636	RP11-104E19.1;GZMH	0	0.0275387	2.2038	0.101887	Generic
1.13e-25	rs529866	16	11280821	4540072	16	11352710	RMI2	0	0.0275633	-2.20345	0.101917	Generic
2.59e-05	rs4395444	3	126210437	3290347	3	126167810	HEG1	0.0116518	0.027581	-2.2032	0.101921	Generic
1.02e-10	rs681900	2	74928475	7150661	2	74973452	HK2	0	0.0277502	2.2008	0.102423	Generic
9.66e-08	rs2266928	16	520125	2320079	16	390502	NME4	1.61e-05	0.0277757	-2.20044	0.102455	Generic
4.54e-44	rs2070729	5	131847820	6040398	5	131701894	AC034220.3;SLC22A4	0	0.0277949	2.20017	0.102464	Generic
9.81e-198	rs17761467	17	1752427	1510440	17	1747913	-	0	0.0279124	2.19852	0.102528	Generic
1.37e-26	rs2540877	14	90779969	5270674	14	90768885	GPR68	0	0.0278515	-2.19937	0.10255	Generic
9.81e-198	rs8130507	21	34225830	6580703	21	34271699	LINC00649	0	0.0278863	-2.19888	0.102555	Generic
1.17e-50	rs615672	6	32682149	2570564	6	32520515	HLA-DRA	0	0.0279084	2.19857	0.102575	Generic
7.82e-11	rs12537284	7	128505142	3360241	7	128382606	TNPO3	0	0.0278486	2.19941	0.102601	Generic
4.97e-93	rs12153912	6	27287808	6110630	6	27214100	HIST1H2BK	0	0.0278824	2.19894	0.102602	Generic
6.07e-05	rs2849729	21	43362182	5420435	21	43324534	PKNOX1	0.0252301	0.0280208	2.19699	0.102865	Generic
1.72e-50	rs12053254	2	190315398	6960242	2	190240792	ASNSD1	0	0.0280719	2.19628	0.10299	Generic
7.3e-68	rs13180	15	76576543	6020328	15	76578273	IREB2	0	0.0281594	2.19506	0.103126	Generic
1.02e-16	rs17746734	2	101904234	240441	2	101974838	IL1R2	0	0.0281286	2.19549	0.103137	Generic
9.42e-06	rs2180341	6	127642323	7650053	6	127651988	RP11-73O6.4;ECHDC1	0.00434965	0.0281827	2.19473	0.10315	Generic
1.24e-08	rs4422454	4	184827744	7160196	4	184871176	TRAPPC11	0	0.0281514	2.19517	0.103159	Generic
4.34e-05	rs1168013	1	62769426	1170689	1	62689776	USP1	0.0185647	0.0282024	2.19446	0.103161	Generic
1.67e-15	rs3104402	6	32789654	3940477	6	32901562	TAP2	0	0.0282382	2.19396	0.10323	Generic
5e-34	rs12617390	2	42838899	520053	2	42843380	OXER1	0	0.0283545	2.19235	0.103532	Generic
2.46e-94	rs1025438	11	8862037	7550608	11	8925530	TMEM9B	0	0.0283472	2.19245	0.103567	Generic
1.11e-20	rs2257020	17	71588010	1340750	17	71547071	SRP68	0	0.0283853	-2.19192	0.103583	Generic
2.77e-45	rs12339855	9	85066219	6840767	9	85052572	FRMD3	0	0.0284266	2.19135	0.103672	Generic
2.11e-20	rs11868035	17	17655826	6840044	17	17656676	SREBF1	0	0.0284823	2.19058	0.103752	Generic
9.66e-66	rs2036527	15	76638670	6020328	15	76578273	IREB2	0	0.0284787	2.19063	0.1038	Generic
0.000128	rs13315591	3	58531881	4540725	3	58388604	PDHB	0.0484609	0.028536	2.18984	0.103885	Generic
1.19e-06	rs2502731	9	130016378	1170019	9	129965781	C9orf16	0.000391	0.0285624	-2.18947	0.10392	Generic
1.59e-53	rs8176273	17	38465179	540411	17	38449959	BRCA1	0	0.0286414	2.18839	0.104022	Generic
6.76e-07	rs11118607	1	219050987	6590563	1	219065807	U6atac	0.000214	0.0286697	2.188	0.104063	Generic
2.71e-21	rs6977940	7	2881904	7150465	7	2737470	AMZ1;GNA12	0	0.028638	2.18843	0.104071	Generic
2.44e-09	rs4302748	7	36158224	50286	7	36307389	EEPD1	0	0.0286231	2.18864	0.104079	Generic
3.27e-06	rs2851391	21	43360473	2100537	21	43326561	PKNOX1	0.00132095	0.0287193	-2.18732	0.104182	Generic
1.68e-137	rs13033012	2	99161581	1780161	2	99145458	C2orf15;LIPT1;MRPL30;MITD1	0	0.0287909	2.18634	0.10438	Generic
4.19e-119	rs17552047	13	52500463	6770131	13	52524132	OLFM4	0	0.0289102	2.18471	0.10475	Generic
3.04e-05	rs10889353	1	62890784	1170689	1	62689776	USP1	0.0137229	0.0289878	2.18365	0.104846	Generic
1.58e-06	rs752092	15	99599457	3060128	15	99533596	CHSY1	0.00055	0.0289799	2.18376	0.104879	Generic
1.83e-25	rs2272847	22	48988329	6770754	22	48997990	RP3-402G11.5	0	0.0289764	2.18381	0.104928	Generic
7.02e-56	rs27993	5	96381359	2690544	5	96390373	LNPEP	0	0.0290573	2.18271	0.105035	Generic
8.82e-20	rs10871454	16	30955580	7380164	16	30958863	STX4	0	0.0291175	-2.18189	0.105129	Generic
9.81e-198	rs10187424	2	85647808	5910128	2	85662579	VAMP8	0	0.0291007	2.18212	0.10513	Generic
9.81e-198	rs4073568	18	70416581	2120280	18	70411421	RP11-231E4.4	0	0.029199	2.18079	0.105361	Generic
2.83e-25	rs10136692	14	34587361	4260561	14	34585427	FAM177A1	0	0.0292532	2.18006	0.105371	Generic
1.15e-05	rs1529102	2	64349131	3450092	2	64174192	PELI1	0.00521655	0.029311	-2.17928	0.105393	Generic
1.25e-164	rs10819317	9	129708778	3780608	9	129687667	RP11-203J24.9;ST6GALNAC6	0	0.0292518	-2.18008	0.105428	Generic
8.64e-08	rs6836637	4	47162235	1770400	4	47148329	COMMD8	1.61e-05	0.0293036	2.17938	0.105428	Generic
9.58e-41	rs2279195	4	8277474	2490309	4	8293426	SH3TC1	0	0.0292932	-2.17952	0.105453	Generic
9.81e-198	rs7226408	18	32625859	3140110	18	32630458	TPGS2	0	0.0292441	2.18018	0.105462	Generic
7.66e-05	rs593982	11	65269683	3830433	11	65295264	RP11-770G2.2	0.0307266	0.0294795	2.17701	0.105937	Generic
3.26e-11	rs10506328	12	52973499	2070646	12	53042787	RP11-753H16.3;RP11-753H16.5;GPR84	0	0.0295418	2.17618	0.105975	Generic
3.78e-31	rs2289511	14	87524663	6550273	14	87547577	RP11-300J18.2;GPR65	0	0.0295151	2.17654	0.106003	Generic
9.89e-160	rs10461245	4	159143955	2650605	4	159266322	FAM198B	0	0.0295332	2.17629	0.106006	Generic
5.63e-07	rs518073	11	107168051	5720445	11	107167420	SLC35F2	0.000169	0.0295875	2.17557	0.106077	Generic
1.7e-59	rs11200629	10	124188575	3930541	10	124179427	PLEKHA1	0	0.0296102	-2.17527	0.106096	Generic
6.51e-33	rs4793097	17	39771253	6840184	17	39785865	GRN	0	0.0297249	2.17374	0.106321	Generic
5.34e-43	rs7555634	1	114168639	6580044	1	114158174	RP5-1073O3.2;PTPN22	0	0.0297229	-2.17376	0.106375	Generic
3.8e-123	rs3208968	16	82769470	6380131	16	82769044	DNAAF1;TAF1C	0	0.0297062	2.17399	0.106378	Generic
1.62e-88	rs7655493	4	103432694	2320358	4	103402223	SLC39A8	0	0.029825	-2.17241	0.106616	Generic
3.65e-41	rs5750562	22	36950003	1940100	22	36945632	TMEM184B	0	0.029927	2.17105	0.106919	Generic
1.21e-22	rs1981483	16	570666	7050193	16	619210	RAB40C	0	0.0300627	2.16926	0.107341	Generic
4.02e-48	rs7583236	2	70036309	4860255	2	70040951	ASPRV1	0	0.0301933	2.16755	0.107745	Generic
1.57e-137	rs4778	5	112383567	6960349	5	112384314	DCP2	0	0.0303701	2.16523	0.107749	Generic
9.81e-198	rs205781	7	130301755	3830070	7	130265687	-	0	0.0303541	2.16544	0.107754	Generic
1.58e-06	rs7250623	19	18568973	4050372	19	18563788	CRLF1;C19orf60	0.00055	0.030351	2.16548	0.107806	Generic
3.73e-05	rs3817334	11	47607569	70689	11	47595644	-	0.0161316	0.0302337	-2.16701	0.107826	Generic
2.02e-06	rs6124684	20	43154907	4250398	20	43141860	STK4	0.000724	0.030292	-2.16625	0.107846	Generic
4.32e-163	rs4074037	14	100080962	360537	14	100073482	BEGAIN	0	0.0303481	2.16552	0.107858	Generic
1.37e-175	rs789859	3	195887177	1690630	3	195891015	FAM43A	0	0.0302803	2.1664	0.107867	Generic
8.71e-07	rs6909279	6	151937149	4640398	6	151983445	CCDC170	0.000242	0.0302646	2.16661	0.107874	Generic
9.81e-198	rs9530244	13	73270932	3830497	13	73285201	KLF12	0	0.0303199	-2.16589	0.107883	Generic
2.59e-100	rs11688004	2	99101484	2900600	2	99133658	TSGA10;C2orf15	0	0.0303376	-2.16565	0.107883	Generic
6.95e-65	rs1040403	1	166430821	4670468	1	166437708	-	0	0.0305893	2.16237	0.108027	Generic
7.34e-120	rs1047912	12	49425129	510064	12	49428076	DIP2B	0	0.0305385	2.16303	0.108034	Generic
5.46e-21	rs198846	6	26215442	7210333	6	26335240	-	0	0.0304725	2.16389	0.10805	Generic
9.81e-198	rs10419707	19	989445	5550037	19	989950	CNN2;AC011558.5	0	0.0305789	2.16251	0.108052	Generic
2.66e-151	rs2053924	19	56815361	6650064	19	56807279	SIGLEC5	0	0.0305634	2.16271	0.10806	Generic
2.85e-05	rs2131925	1	62798530	1170689	1	62689776	USP1	0.0129824	0.0305308	2.16313	0.108069	Generic
7.54e-37	rs12029623	1	117401993	2190220	1	117446505	TTF2	0	0.0304988	2.16355	0.108081	Generic
2.36e-18	rs2784041	9	138806377	5130113	9	138807480	TMEM141	0	0.0306252	2.16191	0.108091	Generic
2.06e-15	rs16940909	12	109538974	1090546	12	109456669	PPTC7	0	0.0305269	2.16319	0.108118	Generic
3.4e-54	rs5769126	22	45513869	2230367	22	45459324	CERK	0	0.0307963	2.1597	0.10857	Generic
3.92e-09	rs10749167	10	116290031	6400243	10	116182159	ABLIM1	0	0.0307817	2.15988	0.108581	Generic
4.56e-176	rs3827330	22	29683825	2850553	22	29652453	MORC2-AS1	0	0.0309833	-2.15729	0.109104	Generic
1.3e-05	rs5749232	22	29929664	5220142	22	29951739	LIMK2	0.00579411	0.0309745	2.1574	0.109136	Generic
1.94e-07	rs1342038	1	171568139	6940474	1	171625795	-	6.31e-05	0.031059	2.15632	0.109308	Generic
1e-22	rs1799945	6	26199158	7210333	6	26335240	-	0	0.0311863	2.15469	0.109317	Generic
1.06e-24	rs9275390	6	32777134	3940477	6	32901562	TAP2	0	0.0310983	2.15581	0.109321	Generic
6.17e-11	rs11149787	16	73580622	5290403	16	73465222	WDR59	0	0.0310835	2.156	0.109332	Generic
9.81e-198	rs7216389	17	35323475	5390608	17	35315661	GSDMB	0	0.0311549	-2.15509	0.109332	Generic
6.52e-54	rs2549794	5	96270305	2690544	5	96390373	LNPEP	0	0.0311388	2.15529	0.109338	Generic
2.59e-08	rs6781013	3	150476878	2190403	3	150367610	HPS3;CP	0	0.0311777	2.1548	0.109349	Generic
8.14e-08	rs17367504	1	11785365	2900768	1	11825539	NPPA-AS1;CLCN6	1.61e-05	0.0311316	2.15539	0.109375	Generic
9.81e-198	rs11080620	18	13019068	4490154	18	13114657	CEP192	0	0.0313431	2.15269	0.109678	Generic
1.58e-28	rs7855855	9	100023387	2680021	9	100001323	TBC1D2	0	0.0313326	2.15282	0.109704	Generic
1.77e-07	rs11079983	17	39553696	4570224	17	39595317	C17orf53	4.75e-05	0.0313285	2.15287	0.109753	Generic
3.49e-21	rs7908476	10	75518470	3130450	10	75581062	ADK	0	0.0314041	2.15191	0.109829	Generic
9.81e-198	rs10425451	19	59644325	6590689	19	59641795	AC008746.12	0	0.0314842	-2.1509	0.109859	Generic
9.63e-05	rs10889332	1	62723446	1170689	1	62689776	USP1	0.0378009	0.0314815	2.15093	0.109912	Generic
1.1e-08	rs4062178	17	76291500	6100468	17	76055378	-	0	0.031466	-2.15113	0.10992	Generic
6.56e-05	rs1167998	1	62704220	1170689	1	62689776	USP1	0.0269211	0.0314656	2.15113	0.109982	Generic
7e-24	rs12470505	2	219616613	940382	2	219734559	SLC23A3	0	0.0315769	2.14973	0.11012	Generic
1.47e-36	rs2234962	10	121419623	5050112	10	121579020	MCMBP	0	0.0316317	2.14903	0.110248	Generic
3.73e-126	rs9393692	6	26384629	2970019	6	26393396	HIST1H4H	0	0.03169	2.1483	0.110326	Generic
1.43e-14	rs6465825	7	77254375	3140364	7	77107043	PTPN12	0	0.0316752	2.14849	0.110337	Generic
7.82e-05	rs1541252	1	201918550	6900630	1	201979163	ATP2B4	0.0312626	0.0317462	2.14759	0.110459	Generic
9.81e-198	rs11150614	16	31273517	4490500	16	31301530	ITGAX	0	0.0319457	2.14509	0.11109	Generic
3.44e-06	rs9314453	8	2084414	2350064	8	2134834	-	0.00143437	0.0320045	2.14435	0.111232	Generic
2.54e-54	rs1363907	5	96278559	2690544	5	96390373	LNPEP	0	0.0320241	2.14411	0.111237	Generic
1.31e-05	rs7702374	5	80795287	6480349	5	80751634	SSBP2	0.0058864	0.0321409	-2.14265	0.111516	Generic
8.86e-23	rs2017567	16	577213	7050193	16	619210	RAB40C	0	0.032138	2.14269	0.111569	Generic
3.2e-05	rs17040409	3	14879731	6100349	3	14789486	C3orf20	0.014101	0.0321785	2.14219	0.111583	Generic
8.32e-05	rs2115916	2	73206113	4560192	2	73022930	SFXN5	0.0329322	0.0322192	2.14168	0.111661	Generic
1.64e-87	rs3745528	19	55993878	2850630	19	55992803	C19orf48	0	0.0322837	-2.14088	0.111696	Generic
3.92e-71	rs7257867	19	59023704	520470	19	58989104	NLRP12	0	0.0322489	-2.14131	0.111701	Generic
9.81e-198	rs1757171	6	37595022	1340400	6	37558944	CCDC167	0	0.0322736	-2.14101	0.111724	Generic
1.94e-11	rs17696736	12	110971201	2070736	12	110853847	TMEM116	0	0.0323575	2.13997	0.111762	Generic
4.2e-08	rs11968400	6	31912708	4540349	6	31873199	LSM2	1.64e-05	0.0323237	2.14039	0.111771	Generic
9.81e-198	rs2290019	16	86299163	4180176	16	86299024	KLHDC4	0	0.0323466	-2.1401	0.111787	Generic
2.09e-07	rs2934701	14	50203037	2070025	14	50170690	SAV1	9.46e-05	0.0323938	-2.13952	0.111824	Generic
1.3e-23	rs763014	16	615681	7050193	16	619210	RAB40C	0	0.0324372	2.13898	0.111911	Generic
2.67e-21	rs9263739	6	31219335	3800358	6	31279515	HCG27	0	0.0324761	2.1385	0.111919	Generic
1.88e-05	rs9881860	3	49327526	540100	3	49428644	TCTA	0.00877454	0.0324729	-2.13854	0.111971	Generic
3.8e-66	rs1209867	8	146059971	5810168	8	146034381	ZNF7	0	0.0325194	2.13797	0.112006	Generic
1.29e-91	rs1900664	12	32015678	7570477	12	32030133	KIAA1551	0	0.0325499	2.13759	0.112048	Generic
1.52e-36	rs5415	17	7125205	1240551	17	7068709	ACADVL	0	0.0326023	2.13695	0.112165	Generic
1.4e-17	rs778228	1	10630729	2450047	1	10629912	CASZ1	0	0.0326752	-2.13605	0.11229	Generic
9.88e-37	rs138785	22	34054659	2710711	22	34073463	TOM1	0	0.0326708	2.13611	0.112338	Generic
1.16e-32	rs4916491	3	197395025	2940435	3	197260777	-	0	0.032737	-2.13529	0.112439	Generic
9.81e-198	rs11156734	14	20417072	2640068	14	20494098	RNASE2	0	0.0327967	-2.13456	0.112456	Generic
2.93e-12	rs2000999	16	70665594	2060546	16	70704002	DHX38;PMFBP1	0	0.0327638	-2.13497	0.112469	Generic
9.81e-198	rs1757173	6	37594930	1340400	6	37558944	CCDC167	0	0.0327888	-2.13466	0.112491	Generic
2.37e-32	rs3747994	1	6604331	5720154	1	6571901	ZBTB48	0	0.0329049	2.13324	0.112764	Generic
6.97e-187	rs1262184	6	2779415	3190112	6	2779088	SERPINB1	0	0.0329339	-2.13289	0.1128	Generic
2.63e-61	rs422531	9	100559375	1510280	9	100589575	ANKS6	0	0.0329913	-2.13219	0.112934	Generic
2.4e-177	rs945635	1	155936914	70754	1	155915105	FCRL3	0	0.0330194	-2.13185	0.112967	Generic
0.000112	rs1260326	2	27584444	5960546	2	27440911	AC074117.10;EIF2B4	0.0432691	0.0330432	-2.13156	0.112985	Generic
4.51e-67	rs1051730	15	76681394	6020328	15	76578273	IREB2	0	0.0330755	2.13117	0.113033	Generic
1.28e-103	rs37348	5	64993183	4050066	5	64999237	SGTB	0	0.0333293	2.12809	0.113143	Generic
2.19e-20	rs4907237	2	96554224	7200301	2	96581683	ARID5A	0	0.0332882	2.12859	0.113192	Generic
2.99e-10	rs16970794	19	41179599	650754	19	41308509	TBCB	0	0.0333273	2.12812	0.113199	Generic
6.95e-39	rs7296418	12	122023572	6900241	12	121979546	ABCB9	0	0.0331637	-2.1301	0.113208	Generic
2.48e-177	rs3761959	1	155935902	70754	1	155915105	FCRL3	0	0.0332031	-2.12962	0.113216	Generic
2.29e-137	rs1053612	16	65981440	2650706	16	65745970	TRADD	0	0.0333145	2.12827	0.113219	Generic
5.38e-24	rs7567849	2	65014992	6350392	2	65104249	SLC1A4	0	0.0331889	-2.12979	0.113231	Generic
1.51e-26	rs1328918	9	5097394	3940189	9	5117671	JAK2	0	0.0332287	2.12931	0.113241	Generic
4.85e-10	rs8063	16	1314819	780719	16	1339213	BAIAP3	0	0.0332858	2.12862	0.113247	Generic
1.19e-59	rs2284553	21	33698565	4480647	21	33733446	IFNGR2;TMEM50B	0	0.0331628	-2.13011	0.113268	Generic
1.09e-26	rs13298768	9	129529564	650228	9	129533462	TTC16	0	0.0332847	-2.12863	0.113306	Generic
6.47e-20	rs2839625	21	43320416	2100537	21	43326561	PKNOX1	0	0.0332683	-2.12883	0.113313	Generic
2.02e-105	rs3891126	22	37814124	1190026	22	37812290	APOBEC3G	0	0.0333988	2.12726	0.113317	Generic
3.49e-06	rs10768122	11	35237428	5860152	11	35210379	CD44	0.0014476	0.0334822	2.12625	0.113537	Generic
7.72e-82	rs12110	19	40352348	3400278	19	40338267	FXYD5	0	0.0335444	2.12551	0.113559	Generic
8.18e-12	rs4935969	11	125801799	1240309	11	125653112	FOXRED1	0	0.0335103	2.12592	0.113569	Generic
2.64e-11	rs17396340	1	10208763	3450452	1	10278815	KIF1B	0	0.0335334	2.12564	0.113585	Generic
3.55e-05	rs267734	1	149218101	2190040	1	149049638	ARNT	0.015609	0.0336192	-2.12461	0.11375	Generic
6.93e-26	rs7174755	15	66384181	2340689	15	66286748	RP11-315D16.2;CLN6	0	0.0336628	2.12409	0.113835	Generic
4.46e-08	rs4546330	5	62027125	6770202	5	61960062	IPO11	1.64e-05	0.0337295	2.12329	0.113997	Generic
9.09e-43	rs2322599	8	27267827	2810632	8	27372596	PTK2B	0	0.0338667	2.12166	0.114272	Generic
9.81e-198	rs2651838	11	2276107	770575	11	2295872	TSPAN32	0	0.0338903	-2.12137	0.114289	Generic
7.54e-66	rs2965292	19	841844	4120131	19	871798	KISS1R	0	0.0338614	-2.12172	0.114317	Generic
4.09e-06	rs12922317	16	11985133	1240554	16	11969080	RP11-166B2.1;TNFRSF17	0.00179934	0.0338583	-2.12176	0.11437	Generic
1.52e-06	rs531592	1	229463257	1580343	1	229477835	GNPAT	0.000551	0.0339583	-2.12057	0.114455	Generic
2.97e-06	rs11919886	3	25693922	3890255	3	25614894	TOP2B	0.00109186	0.0340246	2.11978	0.114553	Generic
2.95e-16	rs17696736	12	110971201	840253	12	110731794	ALDH2	0	0.0340122	2.11993	0.114574	Generic
9.81e-198	rs7127188	11	118398233	1230639	11	118399328	TRAPPC4	0	0.0341365	-2.11846	0.114741	Generic
9.81e-198	rs2249888	17	78269027	4010021	17	78278982	FN3KRP	0	0.034101	-2.11888	0.114747	Generic
8.8e-05	rs2741863	11	3655419	3440528	11	3690407	NUP98	0.0345727	0.0341211	2.11864	0.114752	Generic
6.16e-22	rs9913546	17	77181831	1470154	17	77134641	NPLOC4	0	0.0342152	2.11753	0.114942	Generic
5.49e-55	rs2239313	16	4046207	3060100	16	3953006	ADCY9	0	0.0342862	-2.11669	0.115118	Generic
9.77e-10	rs6545977	2	63154668	1740438	2	63137662	OTX1	0	0.0343329	2.11614	0.115148	Generic
2.16e-10	rs4805162	19	41366145	2600301	19	41360522	-	0	0.0343225	-2.11626	0.115177	Generic
2.15e-16	rs2003491	5	137272210	5900544	5	137301738	PKD2L2;FAM13B	0	0.0344173	2.11515	0.11518	Generic
6.35e-12	rs11204735	1	149108291	2640338	1	149048937	ARNT	0	0.0344761	2.11446	0.115188	Generic
3.76e-18	rs798497	7	2762483	7150465	7	2737470	AMZ1;GNA12	0	0.0344951	2.11424	0.115189	Generic
9.81e-198	rs6995402	8	145077549	3800392	8	145139447	PARP10;GRINA	0	0.0344082	2.11526	0.115212	Generic
1.56e-08	rs7995240	13	41811933	4570717	13	41782335	AKAP11	0	0.0343945	-2.11542	0.115229	Generic
2.09e-62	rs197427	1	112067889	4730711	1	112067022	FAM212B	0	0.0344722	2.1145	0.115238	Generic
1.62e-60	rs6958795	7	101852060	1710746	7	101853997	PRKRIP1	0	0.0343814	2.11557	0.115248	Generic
1.95e-191	rs11650158	17	44314207	4860458	17	44361055	UBE2Z	0	0.0345333	2.11379	0.115253	Generic
2.24e-35	rs1418426	1	111299634	4610154	1	111295709	RP11-96K19.2;LRIF1	0	0.0345526	2.11356	0.115255	Generic
2.41e-05	rs2240335	1	17547124	2650035	1	17563006	PADI4	0.0109419	0.0344643	2.1146	0.115274	Generic
9.81e-198	rs581623	19	60018551	4640553	19	60033745	KIR3DL1	0	0.0346283	-2.11268	0.115382	Generic
2.7e-08	rs12166475	22	27190167	5260685	22	27420049	CHEK2	0	0.0346196	-2.11278	0.115416	Generic
2.32e-147	rs12537894	7	6433976	2680020	7	6415319	DAGLB	0	0.0346648	-2.11225	0.115441	Generic
8.71e-108	rs494620	6	31946692	3850433	6	31905687	HSPA1B	0	0.0347755	2.11096	0.115747	Generic
0.000121	rs1004631	3	44567983	6980674	3	44685462	RP11-944L7.4	0.0462572	0.034825	-2.11039	0.115849	Generic
2.05e-05	rs6425948	1	35809809	1430039	1	35677332	KIAA0319L	0.00955466	0.0348986	2.10953	0.116031	Generic
1.45e-06	rs4537545	1	152685503	5870685	1	152706691	IL6R	0.000537	0.0350522	-2.10776	0.116101	Generic
5.59e-183	rs9410942	9	89528325	4260386	9	89535908	CTSL1	0	0.0349597	-2.10882	0.116108	Generic
1.05e-98	rs2261988	19	4861889	2370270	19	4842072	ARRDC5	0	0.0350747	-2.1075	0.116113	Generic
7.48e-06	rs17161669	7	98746599	3180196	7	98854768	BUD31;PTCD1	0.00344341	0.0349434	2.10901	0.116117	Generic
1.84e-99	rs8006163	14	98938414	2940706	14	98933936	SETD3	0	0.0350249	2.10807	0.116136	Generic
6.17e-159	rs8060686	16	66469018	1510630	16	66670652	RP11-67A1.2;DUS2L	0	0.035048	2.1078	0.11615	Generic
1.24e-46	rs1048203	6	109868929	2190437	6	109871526	SMPD2	0	0.0349994	2.10837	0.116177	Generic
7.38e-07	rs10494041	1	109833513	160019	1	109654078	SORT1	0.000229	0.0350202	2.10812	0.116183	Generic
9.9e-25	rs8067833	17	40323868	6770463	17	40336007	CCDC103;FAM187A	0	0.035162	2.10649	0.116339	Generic
2.44e-43	rs11243081	6	6282505	2230241	6	6089905	F13A1	0	0.0352246	-2.10577	0.116483	Generic
2.8e-05	rs12993599	2	219271846	6420161	2	219275646	STK36	0.0126776	0.0353066	2.10482	0.116691	Generic
1.84e-12	rs6569648	6	130390812	290750	6	130507522	-	0	0.0353352	-2.1045	0.116723	Generic
2.59e-120	rs7549319	1	53430155	5720414	1	53452751	C1orf123	0	0.0354383	-2.10331	0.117001	Generic
8.08e-35	rs304498	10	91137779	3780452	10	91134687	LIPA;IFIT1B	0	0.0354912	2.10271	0.11705	Generic
2.14e-08	rs7756521	6	30956232	3710196	6	30975586	DDR1	0	0.0355405	2.10215	0.117086	Generic
3.44e-74	rs43038	7	94905247	7150167	7	94872644	PON2	0	0.0354837	2.10279	0.117088	Generic
7.78e-12	rs4918516	10	112182102	5390161	10	112261089	DUSP5	0	0.035562	2.1019	0.117094	Generic
6.03e-32	rs736408	3	52810394	1300497	3	52716775	SPCS1	0	0.0355824	2.10167	0.117098	Generic
9.99e-97	rs11229030	11	56959585	3310376	11	57052617	TIMM10	0	0.0355339	2.10222	0.117127	Generic
1.42e-20	rs4489787	12	47097367	6650747	12	47022375	ZNF641	0	0.0357534	2.09972	0.117535	Generic
1.5e-88	rs4760636	12	46459619	2900139	12	46461396	SLC48A1	0	0.0357475	2.09979	0.117579	Generic
3.79e-38	rs654213	6	126190820	630091	6	126293581	NCOA7;RP11-73O6.4	0	0.0358276	-2.09888	0.117716	Generic
4.4e-98	rs17630607	3	159872554	60670	3	159867202	GFM1;LXN	0	0.0358552	2.09857	0.117744	Generic
1.97e-05	rs10800309	1	159738782	1450139	1	159860173	-	0.00918919	0.0359066	-2.09798	0.117849	Generic
1.58e-38	rs742208	6	15776640	4590450	6	15632123	DTNBP1	0	0.0359643	2.09733	0.117975	Generic
3.81e-21	rs7624610	3	129899983	1340689	3	129821864	RPN1	0	0.0360808	-2.09602	0.118231	Generic
2.88e-80	rs17162315	1	27049018	540274	1	27054510	ZDHHC18	0	0.0360675	2.09617	0.118251	Generic
3.04e-143	rs1334138	1	86689412	730315	1	86592835	ODF2L	0	0.0361504	-2.09523	0.118396	Generic
4.31e-134	rs1772148	1	203971203	1450753	1	203954041	NUCKS1	0	0.036194	-2.09474	0.118475	Generic
2.05e-64	rs3772130	3	122826830	4490403	3	122972010	IQCB1	0	0.0362342	2.09429	0.118544	Generic
4.81e-09	rs7248363	19	18328886	5310397	19	18362997	LRRC25	0	0.0362821	2.09375	0.118637	Generic
7.57e-121	rs801399	5	140015028	5700669	5	140030479	WDR55	0	0.036338	2.09312	0.118757	Generic
1.95e-11	rs12139158	1	10248197	3450452	1	10278815	KIF1B	0	0.0365878	2.09033	0.119129	Generic
4.98e-27	rs3783637	14	54417868	240053	14	54379076	GCH1	0	0.0365022	2.09129	0.119167	Generic
1.03e-154	rs12139364	1	45662742	5670037	1	45567673	-	0	0.0365838	-2.09038	0.119179	Generic
1.27e-09	rs9892909	17	71884670	6130747	17	71818814	PRPSAP1	0	0.0365475	2.09078	0.119187	Generic
0.000116	rs2215047	19	62514858	6620037	19	62496007	ZNF460	0.0446921	0.0366287	2.08988	0.119199	Generic
2.8e-07	rs6556416	5	158751323	2260603	5	158517446	RNF145	9.39e-05	0.036499	-2.09132	0.119219	Generic
5.76e-115	rs1801725	3	123486447	110372	3	123543447	CSTA	0	0.0365403	2.09086	0.119227	Generic
4.14e-25	rs6136	1	167830575	6940358	1	167926946	C1orf112;SELL	0	0.0365802	2.09042	0.119231	Generic
7.14e-09	rs162982	6	155676306	3190598	6	155546201	TIAM2	0	0.0366833	2.08927	0.119313	Generic
2.41e-08	rs6708166	2	30380284	840369	2	30308078	LBH	0	0.0367722	2.08828	0.119476	Generic
5.14e-122	rs10256972	7	1005529	870379	7	1159129	ZFAND2A	0	0.0367659	2.08835	0.119519	Generic
2.1e-39	rs998909	3	52780133	1300497	3	52716775	SPCS1	0	0.0368073	2.0879	0.119526	Generic
3.43e-08	rs1005835	22	29164250	6450184	22	29153363	RP4-539M6.19;MTFP1	0	0.0369058	-2.0868	0.119719	Generic
2.45e-08	rs12375820	9	70312487	3360021	9	70341665	TMEM252	0	0.0368917	2.08696	0.119737	Generic
2.82e-15	rs899653	12	56170068	830619	12	56197051	MARS;DDIT3	0	0.0369959	2.08581	0.119948	Generic
1.07e-11	rs12367822	12	55490427	2060139	12	55275927	BAZ2A	0	0.0370873	2.0848	0.120181	Generic
5.34e-126	rs9303399	17	54027308	5910215	17	54127426	RAD51C	0	0.0371663	2.08393	0.120183	Generic
1.65e-28	rs1835	6	142583462	1980022	6	142583285	VTA1	0	0.0371618	2.08398	0.120232	Generic
6.36e-135	rs10851737	15	62744151	5960682	15	62819223	RBPMS2	0	0.0372587	2.08292	0.120292	Generic
2.34e-57	rs12914385	15	76685778	6020328	15	76578273	IREB2	0	0.0371607	2.08399	0.120292	Generic
4.13e-61	rs2571391	6	30031817	5220070	6	29800135	HLA-F	0	0.037228	2.08326	0.120319	Generic
1.26e-09	rs6503525	17	35348700	1980382	17	35429084	MED24	0	0.0372906	2.08257	0.120331	Generic
8.69e-05	rs6519866	22	44386287	3520181	22	44417118	-	0.0341826	0.0371556	-2.08405	0.120339	Generic
8.65e-37	rs2501611	1	178241125	5340553	1	178348741	CEP350	0	0.0372579	-2.08293	0.120352	Generic
1.96e-78	rs7914558	10	104765898	1850524	10	104604141	C10orf32	0	0.0373413	2.08201	0.120432	Generic
3.49e-77	rs12686736	9	110928560	2940687	9	110817585	TMEM245	0	0.0374281	-2.08106	0.120521	Generic
8.5e-17	rs4870529	6	150079265	70593	6	150087812	NUP43	0	0.0374215	-2.08114	0.120563	Generic
1.96e-08	rs2919999	18	27038340	3420100	18	26903080	DSC2	0	0.0374654	2.08066	0.120578	Generic
2.11e-06	rs3764021	12	9724895	3520129	12	9731985	CLEC2D	0.000796	0.0374106	-2.08125	0.120592	Generic
2.54e-114	rs17251221	3	123475937	110372	3	123543447	CSTA	0	0.0375321	2.07993	0.12073	Generic
2.62e-25	rs173235	3	32489041	4290403	3	32471094	CMTM7	0	0.0376065	-2.07912	0.120906	Generic
1.49e-24	rs1986661	6	52760299	1090561	6	52765663	GSTA1	0	0.0377843	-2.07719	0.121413	Generic
2.96e-43	rs12505690	4	38845440	6510397	4	38963631	WDR19	0	0.0378852	-2.07609	0.121674	Generic
3.84e-10	rs7575	22	17803250	5860156	22	17811185	HIRA;C22orf39	0	0.0379091	-2.07584	0.121687	Generic
3.93e-15	rs2770957	5	180589340	540239	5	180595210	TRIM41	0	0.0379489	-2.07541	0.121751	Generic
4.98e-15	rs2888893	12	105862761	3290379	12	105891732	C12orf23	0	0.0379757	-2.07512	0.121773	Generic
1.33e-08	rs11654527	17	74215111	4730703	17	74182079	CYTH1	0	0.0380218	-2.07462	0.121857	Generic
4.47e-64	rs2664558	20	48173952	4050072	20	48173773	TMEM189-UBE2V1;TMEM189	0	0.0380955	2.07383	0.12203	Generic
5.35e-27	rs11806859	1	160619565	5390168	1	160632247	SH2D1B	0	0.0381382	-2.07337	0.122103	Generic
2.4e-18	rs7259646	19	58565418	6860450	19	58580904	ZNF525	0	0.0381948	-2.07276	0.122157	Generic
1.57e-18	rs17401966	1	10308058	7040707	1	10364189	KIF1B	0	0.0381829	2.07289	0.122182	Generic
9.81e-198	rs3818762	1	11773590	3990477	1	11769609	C1orf167;MTHFR	0	0.0382506	2.07216	0.122271	Generic
1.03e-41	rs4820425	22	39761288	7570068	22	39904845	RP1-85F18.6;RP1-85F18.5;EP300	0	0.0383486	2.07111	0.122521	Generic
3.11e-22	rs2440743	17	965242	620240	17	853716	ABR	0	0.0383715	-2.07086	0.12253	Generic
9.81e-198	rs6597220	6	6534476	6840408	6	6600031	LY86	0	0.0384203	-2.07034	0.122622	Generic
4.32e-71	rs10845103	12	10329925	3390594	12	10353287	KLRD1	0	0.0384892	-2.06961	0.122778	Generic
1.1e-06	rs2569507	19	10659904	6290253	19	10901584	C19orf52	0.000332	0.0385322	2.06915	0.122851	Generic
1.4e-05	rs1043903	4	71891517	5290703	4	72114535	DCK	0.00633484	0.0385695	2.06875	0.122906	Generic
1.14e-11	rs2703377	8	110635360	4900270	8	110621828	EBAG9	0	0.0386137	2.06828	0.122983	Generic
1.06e-16	rs134674	22	27831681	4290731	22	27893940	KREMEN1	0	0.0386441	2.06796	0.123016	Generic
1.52e-40	rs4743150	9	99779945	3440446	9	99706855	C9orf156	0	0.0386999	-2.06736	0.123066	Generic
6.35e-11	rs3759861	15	53260484	4390561	15	53369266	RAB27A	0	0.038682	2.06755	0.123073	Generic
5.55e-21	rs13298082	9	130289580	6330368	9	130302851	ODF2	0	0.03879	-2.06641	0.123289	Generic
4.48e-64	rs6782630	3	99990252	5260440	3	99995721	ST3GAL6	0	0.038903	2.06521	0.123584	Generic
4.55e-12	rs2483058	1	204693451	2450762	1	204736623	IKBKE;C1orf147	0	0.0390724	-2.06342	0.12393	Generic
9.81e-198	rs1062010	18	53366571	7200315	18	53366643	FECH	0	0.0390354	2.06381	0.12394	Generic
2.77e-09	rs2647046	6	32776314	3940477	6	32901562	TAP2	0	0.0390578	2.06358	0.123947	Generic
4.99e-34	rs3806189	1	158017426	1710674	1	158018868	DUSP23	0	0.0392242	2.06183	0.124347	Generic
2.79e-46	rs3817082	3	15702012	2760563	3	15684019	ANKRD28	0	0.0392938	2.0611	0.124503	Generic
1.74e-07	rs4970988	1	149216686	4390372	1	149286582	BNIPL	4.75e-05	0.0393477	2.06053	0.124545	Generic
7.87e-19	rs1065541	17	18418134	2760070	17	18382023	USP32P2;CCDC144B	0	0.0393698	-2.0603	0.124551	Generic
3.92e-41	rs9487094	6	109848708	2190437	6	109871526	SMPD2	0	0.0393426	2.06059	0.124593	Generic
3.6e-78	rs12332329	5	118749593	5340521	5	118762865	-	0	0.0394481	2.05948	0.124734	Generic
9.46e-07	rs10089517	8	60341275	7100367	8	60195881	RP11-25K19.1	0.000272	0.0395398	2.05852	0.124895	Generic
1.85e-78	rs921361	10	73537460	830528	10	73526439	ASCC1	0	0.0395296	-2.05863	0.124928	Generic
2.9e-69	rs8031948	15	76603112	6020328	15	76578273	IREB2	0	0.039582	2.05808	0.124964	Generic
9.65e-05	rs9471576	6	41411783	2000553	6	41215623	-	0.0378536	0.0397163	2.05669	0.125195	Generic
1.78e-59	rs6585827	10	124155605	3930541	10	124179427	PLEKHA1	0	0.0396769	-2.0571	0.1252	Generic
9.23e-68	rs7299940	12	129956707	7400343	12	129840307	STX2	0	0.039707	2.05678	0.12523	Generic
2.71e-68	rs3761847	9	122730060	4570768	9	122705130	TRAF1	0	0.0397595	-2.05624	0.125267	Generic
2.5e-72	rs17609240	17	35364215	5390608	17	35315661	GSDMB	0	0.0398012	-2.05581	0.125334	Generic
4.43e-13	rs7188697	16	57179679	3180576	16	57135143	CNOT1	0	0.0398771	-2.05502	0.125508	Generic
9.32e-07	rs3774800	3	49309772	3400367	3	49323976	USP4	0.000257	0.040046	2.05327	0.125718	Generic
3.42e-05	rs232142	17	61126154	4070592	17	61031879	CTD-2535L24.2	0.0150737	0.0400083	-2.05366	0.125728	Generic
2.37e-25	rs708547	4	57516066	3400538	4	57594195	RP11-738E22.2;IGFBP7	0	0.0399882	-2.05387	0.125729	Generic
2.58e-143	rs131788	22	49323620	7510537	22	49309017	NCAPH2;SCO2	0	0.0399715	2.05404	0.125741	Generic
1.08e-08	rs10917468	1	19715941	5090156	1	19857358	NBL1	0	0.0400405	-2.05333	0.125765	Generic
1.89e-72	rs1018326	2	181716045	2760196	2	181628994	-	0	0.0401016	-2.0527	0.125828	Generic
1.52e-43	rs7205278	16	29662184	7040471	16	29662464	-	0	0.0401771	2.05192	0.125936	Generic
1.73e-06	rs7246953	19	10482108	3420497	19	10458345	KEAP1	0.000653	0.0401625	2.05207	0.125954	Generic
2.05e-10	rs4820582	22	22827624	110592	22	22915024	SUSD2	0	0.0403034	2.05063	0.126267	Generic
2.81e-05	rs1748195	1	62822181	1170689	1	62689776	USP1	0.0127454	0.040434	2.04929	0.126547	Generic
1.06e-07	rs7625529	3	122968583	6770600	3	123074233	EAF2	3.21e-05	0.0404325	-2.0493	0.126607	Generic
8.42e-06	rs2281636	10	101482393	2360392	10	101360371	SLC25A28	0.0039579	0.0405446	-2.04816	0.126828	Generic
1.2e-36	rs6708166	2	30380284	2810246	2	30336069	AC104698.1;LBH	0	0.0405731	2.04787	0.126853	Generic
1.61e-17	rs422421	5	176449932	2360022	5	176660973	RAB24	0	0.0406137	2.04745	0.126915	Generic
1.27e-12	rs6782813	3	71904180	7650164	3	71896392	-	0	0.0406514	2.04707	0.126968	Generic
1.01e-33	rs7710	19	10087256	3930379	19	10086994	P2RY11;EIF3G	0	0.0406916	-2.04666	0.127029	Generic
9.81e-198	rs840432	13	47500604	1710132	13	47548457	MED4	0	0.0407201	2.04637	0.127054	Generic
1.22e-30	rs10491287	5	133726836	6960619	5	133755655	-	0	0.0407756	2.0458	0.127097	Generic
1.24e-09	rs1250736	9	127477826	60102	9	127323675	MAPKAP1	0	0.0407675	-2.04589	0.127137	Generic
3.07e-11	rs280519	19	10333933	6900424	19	10322261	TYK2	0	0.0408169	-2.04538	0.127162	Generic
4.12e-25	rs11713310	3	58296024	6250458	3	58385799	PXK	0	0.0409091	2.04445	0.127384	Generic
1.16e-65	rs2293579	11	47397334	6940768	11	47309687	MYBPC3	0	0.0409974	2.04356	0.127594	Generic
1.25e-32	rs6060369	20	33370575	1850681	20	33330331	RP4-614O4.11;EIF6	0	0.0410284	2.04324	0.127626	Generic
8.09e-37	rs806794	6	26308656	2970019	6	26393396	HIST1H4H	0	0.0410944	2.04258	0.127637	Generic
1.08e-06	rs131788	22	49323620	4150168	22	49410367	ARSA	0.000332	0.0410766	2.04276	0.127646	Generic
3.02e-59	rs151361	20	57047397	6250017	20	57002658	TH1L	0	0.0410725	-2.0428	0.127698	Generic
6.19e-10	rs6810075	3	188031259	7210435	3	187993062	RFC4	0	0.0411624	-2.04189	0.127784	Generic
3.32e-07	rs11591712	10	72300335	3850600	10	72312209	PCBD1	0.000109	0.0411975	-2.04154	0.127828	Generic
2.81e-09	rs11869880	17	70709726	380014	17	70780770	RP11-649A18.12;SLC25A19	0	0.0412863	-2.04064	0.128039	Generic
2.01e-22	rs10908458	1	153393572	1260039	1	153432051	THBS3	0	0.0413803	2.0397	0.128265	Generic
2.23e-09	rs9835973	3	135072014	4780463	3	135025957	SRPRB;RAB6B	0	0.0414312	2.03919	0.128358	Generic
3.8e-30	rs2270616	1	245334291	1570189	1	245330400	ZNF669	0	0.0414595	2.03891	0.128381	Generic
1.69e-139	rs1801311	22	40816669	990014	22	40810141	C22orf32	0	0.0415241	-2.03826	0.128516	Generic
9.81e-198	rs1699487	15	88268796	2340240	15	88245199	C15orf38-AP3S2;C15orf38	0	0.0416322	2.03718	0.128591	Generic
8.77e-43	rs6445975	3	58345217	4540725	3	58388604	PDHB	0	0.0416132	2.03737	0.128597	Generic
3.02e-17	rs798502	7	2756406	7150465	7	2737470	AMZ1;GNA12	0	0.0415747	2.03775	0.128608	Generic
1.26e-09	rs12322604	12	6587906	430224	12	6549849	CHD4	0	0.0416012	2.03749	0.128625	Generic
2.01e-09	rs2719040	12	8374243	1940544	12	8279567	FAM86FP;RP11-266K4.9	0	0.0417835	-2.03567	0.128994	Generic
4.53e-21	rs7531045	1	96961147	7150154	1	97052468	-	0	0.0418888	-2.03462	0.129254	Generic
9.04e-36	rs4969260	17	76739760	5550132	17	76705998	AATK	0	0.0420157	2.03336	0.12945	Generic
1.87e-16	rs1569476	1	167875541	6940358	1	167926946	C1orf112;SELL	0	0.0419743	2.03377	0.129452	Generic
1.42e-20	rs9303029	17	78002104	6560767	17	77994098	C17orf62	0	0.0420136	2.03339	0.129509	Generic
5.51e-168	rs4808667	19	17539451	7380279	19	17554710	GLT25D1	0	0.0420726	2.0328	0.12956	Generic
1.04e-32	rs6060373	20	33377622	1850681	20	33330331	RP4-614O4.11;EIF6	0	0.0421569	2.03197	0.129689	Generic
4.99e-05	rs10917431	1	24046680	6860041	1	24073314	-	0.0210662	0.0421999	2.03154	0.129692	Generic
3.35e-20	rs4234644	3	51670905	430369	3	51713231	TEX264	0	0.0422375	-2.03117	0.129742	Generic
5.16e-72	rs805297	6	31730585	3850433	6	31905687	HSPA1B	0	0.0421956	2.03159	0.129743	Generic
3.48e-12	rs1042058	10	30768107	1470215	10	30790352	MAP3K8	0	0.0421536	2.032	0.129745	Generic
6.8e-11	rs11579396	1	229434842	4760692	1	229426477	C1orf131	0	0.0422947	-2.03061	0.129853	Generic
[truncated: 11,126 more rows]
