# Supplementary material for: Cell Specific eQTL Analysis without Sorting Cells
Source: PLoS Genet. 2015 May 8;11(5):e1005223. doi: 10.1371/journal.pgen.1005223 (PMC4425538; doi:10.1371/journal.pgen.1005223)
Supplement: S4 Table — (XLSX) [file pgen.1005223.s014.xlsx]

## Sheet: Supplementary Table 3 - Replica
Supplementary Table 4
SNP	Illumina HT12v3 Probe Array Address	Gene Symbol	Mediated by cell type	InteractionP-value	CD4+ T-Cells Effect size	CD8+ T-Cells Effect size	Lymphoblastoid cell lines Effect size	B Cells Effect size	Monocytes Effect size	Neutrophils Effect size	Average Lymphoid Effect size	Average Myeloid Effect size
rs12057769	2000128	C4BPA	Neutrophils	8.57e-171	-	-	-	-	-	-	NaN	NaN
rs3813948	2000128	C4BPA	Neutrophils	3.41e-135	-	-	-	-	-	0.871435	NaN	0.871435
rs9302752	940220	NOD2	Neutrophils	7.37e-122	-	-	0.0261162	0.0359716	0.299449	-	0.0310439	0.299449
rs4700774	1470102	BTNL3	Neutrophils	2.99e-113	0.253608	0.123972	0.0551795	0.0601217	0.179452	0.923093	0.12322	0.551272
rs2431321	4210670	PAM	Neutrophils	2.16e-108	0.193518	0.115218	-	0.127306	0.806866	-	0.145347	0.806866
rs17724205	6280224	CYP26B1	Neutrophils	7.74e-86	0.0506733	0.0328676	-	-	-	0.831903	0.0417705	0.831903
rs12229020	3170601	CLEC12A	Neutrophils	5.94e-65	0.581737	0.608044	0.40733	0.40598	0.74873	-	0.500773	0.74873
rs10845821	5960136	CLEC4C	Neutrophils	4.04e-64	0.109966	0.0517352	0.0268591	0.092049	0.457395	0.870675	0.0701523	0.664035
rs1179620	580484	HIP1	Neutrophils	5.87e-58	0.0665021	0.0894409	-	-	-	0.763935	0.0779715	0.763935
rs12229020	3780358	PAPSS1	Neutrophils	2.46e-56	0.456065	0.45302	-	0.342786	0.816078	-	0.41729	0.816078
rs2522420	130187	CLEC12A	Neutrophils	2.66e-56	0.211795	0.195033	0.121754	0.157153	0.440342	0.774141	0.171434	0.607242
rs883180	4120367	LPCAT2	Neutrophils	4.07e-53	0.116	0.278198	0.0112459	0.148444	0.795155	0.873542	0.138472	0.834348
rs10075142	7150563	-	Neutrophils	9.46e-53	0.416944	0.281199	0.184327	-	-	0.246586	0.294157	0.246586
rs706208	1230047	CBS	Neutrophils	3.38e-50	0.134564	0.237971	-	-	-	0.760698	0.186268	0.760698
rs2336384	5550253	MFN2	Neutrophils	9.63e-50	0.106151	0.159588	-	-	-	-	0.13287	NaN
rs6499766	4120367	NFXL1	Neutrophils	1.78e-48	0.116023	0.278141	0.0564149	0.148311	0.795136	-	0.149722	0.795136
rs6858440	1230731	LPCAT2	Neutrophils	1.8e-48	0.319716	0.338729	0.00817404	0.126853	0.678144	0.763443	0.198368	0.720793
rs12229020	6020544	CLEC12A	Neutrophils	9.17e-48	0.124936	0.169372	0.0102774	0.0796894	0.710482	-	0.0960686	0.710482
rs11879589	4890707	PVRL2	Neutrophils	1.14e-46	0.248011	0.351998	0.0563329	0.0407218	0.386407	0.0837116	0.174266	0.235059
rs873458	5550253	MFN2	Neutrophils	1.47e-44	0.103593	0.140516	0.201185	0.0037529	0.485508	0.751736	0.112262	0.618622
rs4707468	4120300	RP11-459O1.2	Neutrophils	9.6e-41	-	-	-	-	-	-	NaN	NaN
rs4745101	4480112	PGM5	Neutrophils	3.89e-37	0.0511191	0.175547	-	-	-	-	0.113333	NaN
rs11042883	2320750	MRVI1-AS1;LYVE1;MRVI1	Neutrophils	2.63e-36	0.0112944	0.0961529	0.070708	0.133025	0.411441	0.588193	0.077795	0.499817
rs4479442	6520180	IL18RAP	Neutrophils	2.9e-35	-	-	-	-	-	-	NaN	NaN
rs10870228	5820605	-	Neutrophils	2.01e-33	-	-	0.113614	-	-	-	0.113614	NaN
rs10931515	7320678	-	Neutrophils	4.23e-33	0.406497	0.268879	0.483922	0.173175	0.320068	0.680733	0.333118	0.5004
rs4745101	380494	PGM5	Neutrophils	6.43e-33	0.00911313	0.132907	-	-	-	-	0.07101	NaN
rs12100841	6560427	KIAA0391	Neutrophils	1.8e-32	0.22199	0.0689129	0.0373073	0.116744	0.12936	0.665785	0.111239	0.397573
rs11672399	2140746	PVRL2	Neutrophils	3.07e-32	0.11134	0.122468	-	0.0444054	0.433745	0.0963749	0.0927379	0.26506
rs32674	840156	PAM	Neutrophils	1.23e-30	0.159277	0.142034	-	-	-	-	0.150655	NaN
rs726330	2490315	RP11-476D10.1	Neutrophils	9.75e-28	-	-	0.251195	0.124051	0.254197	0.0769919	0.187623	0.165594
rs11751062	7210333	-	Neutrophils	1.27e-27	0.0438411	0.0565063	-	0.146333	0.197098	0.623558	0.0822269	0.410328
rs6921835	1690670	TREML4	Neutrophils	1.1e-25	0.0133677	0.0792572	-	0.575226	0.753861	0.875722	0.222617	0.814792
rs2839619	1230047	CBS	Neutrophils	2.06e-25	0.0979612	0.210413	0.0245579	0.0827471	0.0733062	0.466243	0.10392	0.269775
rs1854849	4810341	CST7	Neutrophils	1.69e-24	0.108857	0.0512337	0.102011	0.0334873	0.0983094	0.380793	0.0738971	0.239551
rs2960785	5340519	HOTAIRM1	Neutrophils	3.31e-24	0.0309955	0.0485637	0.0820074	0.00736237	0.113551	0.422051	0.0422322	0.267801
rs6460216	5720288	ZNF117;ERV3-1	Neutrophils	3.52e-24	0.174968	0.0829083	-	-	-	0.811813	0.128938	0.811813
rs2634667	6650747	ZNF641	Neutrophils	4.29e-24	0.022307	0.0294858	-	-	-	-	0.0258964	NaN
rs13015714	6520180	IL18RAP	Neutrophils	1.35e-23	-	-	0.0339795	0.0426976	0.0560874	0.812743	0.0383385	0.434415
rs917997	6520180	HRK	Neutrophils	2.62e-23	-	-	0.147181	0.0521003	0.0554487	0.820168	0.0996405	0.437808
rs7294919	290437	IL18RAP	Neutrophils	2.63e-23	0.118158	0.0542308	-	0.0320649	0.503438	0.782423	0.0681514	0.64293
rs2058660	6520180	IL18RAP	Neutrophils	5.02e-23	-	-	0.147181	0.0522045	0.0554563	0.82578	0.0996926	0.440618
rs2453176	2000292	SCGB3A1	Lymphocytes	5.16e-23	0.616474	0.602116	0.0118768	0.338291	0.0932406	-	0.39219	0.0932406
rs1437891	6960242	ASNSD1	Neutrophils	7.87e-23	0.653919	0.585503	-	0.0789939	0.256779	0.810371	0.439472	0.533575
rs6690139	6270138	TACSTD2	Neutrophils	9.75e-23	0.0853531	0.158547	-	0.216774	0.716675	0.657404	0.153558	0.68704
rs12145377	5870746	PPP2R5A	Neutrophils	7.73e-22	0.134864	0.147474	-	-	-	-	0.141169	NaN
rs12119009	4890324	RP5-1007M22.2;RP5-1007M22.3;LRRC8B	Neutrophils	4.27e-21	0.00999579	0.0327145	0.1319	0.125834	0.758464	-	0.0751111	0.758464
rs3762281	2640086	TMEM79;C1orf85	Neutrophils	7.16e-21	0.377556	0.328889	-	-	-	0.840607	0.353223	0.840607
rs1750040	4200593	SYNJ2	Neutrophils	8.62e-21	0.11671	0.117949	-	0.0450345	0.105704	-	0.093231	0.105704
rs3182911	1030551	COPS3	Neutrophils	1.09e-20	0.091224	0.0298295	0.0873808	0.00884369	0.573791	0.797413	0.0543195	0.685602
rs2839999	3170730	XKR3	Neutrophils	1.98e-20	-	-	0.0274236	-	-	-	0.0274236	NaN
rs11047696	7650524	BCAT1	Neutrophils	2.66e-20	0.0989746	0.148347	-	-	-	0.680173	0.123661	0.680173
rs10836230	4040364	CAT	Neutrophils	8.69e-20	0.036178	0.15308	-	-	-	-	0.0946292	NaN
rs1338516	1030367	-	Neutrophils	1.19e-19	0.369059	0.236321	0.0260754	0.400761	0.271234	0.625528	0.258054	0.448381
rs2246012	5270753	ARG1;MED23	Neutrophils	3.44e-19	0.110294	0.134005	0.0359049	0.0399984	0.104842	0.586753	0.0800506	0.345797
rs39663	3130154	AMACR;C1QTNF3	Neutrophils	3.57e-19	0.0169028	0.0386892	-	-	-	-	0.027796	NaN
rs2030137	7160360	SKAP2	Neutrophils	3.65e-19	0.0950458	0.198162	-	-	-	-	0.146604	NaN
rs1552673	6580168	ARRDC4	Neutrophils	4.71e-19	0.00483728	0.10045	0.0859597	0.068518	0.407774	0.678421	0.0649411	0.543098
rs4804209	6200315	DNASE2	Neutrophils	7.04e-19	0.0703107	0.0542501	-	-	-	-	0.0622804	NaN
rs10110735	2350477	LRRC6	Neutrophils	9.9e-19	0.642969	0.559766	0.0803989	0.182125	0.745893	-	0.366315	0.745893
rs6433294	2370300	CYBRD1	Neutrophils	1.02e-18	0.0290874	0.0287294	0.033703	0.00994819	0.181114	0.790239	0.025367	0.485677
rs9299216	450020	ORM2	Neutrophils	2.56e-18	0.00102067	0.0693318	0.068778	0.0479949	0.224819	-	0.0467813	0.224819
rs11209243	6940280	GNG12-AS1;WLS	Neutrophils	4.04e-18	-	-	-	-	-	0.407842	NaN	0.407842
rs2303729	3800307	SHKBP1	Neutrophils	5.19e-18	0.185097	0.206834	0.142432	0.174473	0.162975	0.49419	0.177209	0.328582
rs13193229	4570451	NQO2	Neutrophils	6.68e-18	0.418739	0.388345	-	-	-	0.888728	0.403542	0.888728
rs1004736	4280273	GM2A	Neutrophils	4.36e-17	0.00996438	0.0730003	-	0.586278	0.403147	0.701396	0.223081	0.552272
rs4145929	770091	TREML5P	Neutrophils	6.19e-17	0.0263926	0.0390137	-	-	-	0.443659	0.0327031	0.443659
rs2851391	1230047	CBS	Neutrophils	7.56e-17	0.101028	0.228487	0.163291	0.0868427	0.0160924	0.490593	0.144912	0.253343
rs6433294	2450465	CYBRD1	Neutrophils	1.22e-16	0.0452991	0.159086	-	0.0690977	0.170989	0.803479	0.0911608	0.487234
rs11243480	6270037	RAPGEF1	Neutrophils	1.47e-16	0.0908798	0.136254	0.0953901	0.0168121	0.0884868	0.723356	0.084834	0.405922
rs11903757	7320678	-	Neutrophils	1.97e-16	0.339537	0.181534	-	-	-	-	0.260536	NaN
rs234720	1230047	CBS	Neutrophils	3.25e-16	0.101537	0.18885	0.0711748	0.0824761	0.098869	0.251273	0.11101	0.175071
rs851278	3890017	CTNNA1	Neutrophils	4.83e-16	0.438699	0.383818	-	-	-	0.402159	0.411259	0.402159
rs2770150	1500180	TLR4	Neutrophils	6.06e-16	0.029225	0.132241	0.0721852	0.0383916	0.0311593	-	0.0680108	0.0311593
rs519113	4890707	PVRL2	Neutrophils	1.26e-15	0.156676	0.238898	0.0811922	0.0175233	0.244206	0.0548611	0.123573	0.149534
rs7810472	540091	AC003991.3;STEAP4	Neutrophils	1.44e-15	0.0723866	0.000262	0.0131244	0.0503896	0.432199	-	0.0340406	0.432199
rs34677	520544	AMACR;C1QTNF3	Neutrophils	1.52e-15	-	-	0.18221	0.145157	0.159798	0.415373	0.163684	0.287585
rs9457413	6350634	DYNLT1	Neutrophils	1.6e-15	-	-	0.333277	0.18604	0.103509	0.166767	0.259658	0.135138
rs1551183	730671	ACAD8	Neutrophils	1.69e-15	0.0743307	0.13399	-	0.106387	0.279096	0.606294	0.104903	0.442695
rs519113	2140746	PVRL2	Neutrophils	1.86e-15	0.104165	0.111545	-	0.0582444	0.182787	0.233186	0.091318	0.207987
rs9610690	240348	PPM1F	Neutrophils	3e-15	0.279702	0.283152	-	0.0325835	0.303318	0.353108	0.198479	0.328213
rs6545800	3800050	CENPO;ADCY3	Lymphocytes	4.14e-15	0.533819	0.338917	0.430558	0.252059	0.506809	-	0.388838	0.506809
rs6545814	3800050	CENPO;ADCY3	Lymphocytes	9.17e-15	0.535311	0.346695	0.430558	0.255508	0.489227	-	0.392018	0.489227
rs966544	1500131	CPEB4	Neutrophils	1.73e-14	0.208338	0.103475	0.429561	0.461202	0.505005	-	0.300644	0.505005
rs2274226	5090020	SMG5	Neutrophils	2.04e-14	0.100045	0.140516	-	0.113128	0.649405	0.739677	0.117897	0.694541
rs17695092	1500131	CPEB4	Neutrophils	2.27e-14	0.208338	0.103475	0.429561	0.46034	0.485767	-	0.300428	0.485767
rs11606262	4900747	C11orf75	Neutrophils	2.36e-14	-	-	-	-	-	-	NaN	NaN
rs6464101	5420440	ABP1	Neutrophils	3.09e-14	0.128894	0.20411	2.66e-17	0.043488	0.461749	-	0.0941231	0.461749
rs26232	4210670	PAM	Neutrophils	3.63e-14	0.0406619	0.0133166	-	-	-	0.0697483	0.0269893	0.0697483
rs713586	3800050	CENPO;ADCY3	Lymphocytes	3.77e-14	0.589906	0.340421	0.282245	0.251465	0.429708	-	0.366009	0.429708
rs6752378	3800050	CENPO;ADCY3	Lymphocytes	3.79e-14	0.597287	0.352463	0.415947	0.243247	0.451016	0.00658533	0.402236	0.228801
rs7147394	5700520	-	Neutrophils	4.06e-14	0.0619547	0.0699876	0.0605357	-	-	-	0.0641593	NaN
rs909832	5220615	C1orf63;RHD	Neutrophils	4.56e-14	0.0699946	0.00810197	-	-	-	-	0.0390483	NaN
rs10993160	4640427	HIATL1	Neutrophils	5.84e-14	-	-	-	-	-	0.601157	NaN	0.601157
rs10435926	4640427	HIATL1	Neutrophils	7.55e-14	0.0526078	0.0286286	-	-	-	0.633713	0.0406182	0.633713
rs4665736	3800050	CENPO;ADCY3	Lymphocytes	2.79e-13	0.516636	0.33028	-	-	-	0.107266	0.423458	0.107266
rs2189587	6400189	RPH3A	Neutrophils	2.82e-13	-	-	-	-	-	-	NaN	NaN
rs7255045	6200315	DNASE2	Neutrophils	2.93e-13	0.0888165	0.042541	-	-	-	-	0.0656787	NaN
rs6861681	1500131	CPEB4	Neutrophils	4.67e-13	0.208338	0.103475	-	-	-	-	0.155907	NaN
rs2277304	3830433	RP11-770G2.2	Neutrophils	5.46e-13	0.0335218	0.157234	-	0.102492	0.240738	0.0621279	0.0977492	0.151433
rs11156875	1820072	FAM177A1;PPP2R3C	Neutrophils	6.93e-13	0.108691	0.0830234	0.400997	0.0280749	0.310226	0.86448	0.155197	0.587353
rs3758833	2640768	CTSC	Neutrophils	7.44e-13	0.0215311	0.00230474	0.090086	0.0279095	0.0885636	0.799861	0.0354578	0.444212
rs4794975	840431	LGALS9	Neutrophils	8.11e-13	0.0260814	0.0774439	-	0.219533	0.517515	0.619159	0.107686	0.568337
rs1865840	4880370	JUP	Neutrophils	9.54e-13	0.435312	0.50025	0.11191	0.471905	0.608401	-	0.379844	0.608401
rs10889147	7200041	PPT1	Neutrophils	1.06e-12	0.152627	0.0429418	0.216359	0.0588802	0.455946	0.766444	0.117702	0.611195
rs10399931	6860465	MYBPH	Neutrophils	1.31e-12	0.161243	0.171829	0.113974	0.0136596	0.00119867	0.329156	0.115177	0.165177
rs3183702	3390343	C19orf35	Neutrophils	1.78e-12	0.100568	0.0911995	0.0297762	0.102506	0.224725	-	0.0810125	0.224725
rs2074458	2490142	SREBF1	Neutrophils	1.78e-12	0.0250463	0.0567857	-	-	-	0.495661	0.040916	0.495661
rs3771166	6520180	IL18RAP	Neutrophils	2.34e-12	-	-	0.039368	0.00360408	0.0487986	0.442062	0.021486	0.24543
rs3822262	1510424	S100P	Neutrophils	3.21e-12	0.555633	0.580861	0.00878314	0.0943332	0.612263	0.828834	0.309903	0.720548
rs12151621	3840376	ATOH8	Neutrophils	3.43e-12	0.00214157	0.0412338	0.0273272	0.0666988	0.516246	-	0.0343504	0.516246
rs429083	2850100	RP11-514O12.4;RNASET2	Neutrophils	3.56e-12	-	-	0.0942274	0.0632365	0.056362	0.741104	0.0787319	0.398733
rs10894148	430541	TMEM45B	Neutrophils	5.09e-12	0.0775375	0.0818211	-	-	-	-	0.0796793	NaN
rs2516417	1440603	-	Neutrophils	5.52e-12	-	-	-	-	-	0.324202	NaN	0.324202
rs10894147	430541	TMEM45B	Neutrophils	7.74e-12	0.0777214	0.0815979	0.00608599	0.0345251	0.00732591	0.29633	0.0499826	0.151828
rs2540316	4880553	MFSD9	Neutrophils	8.08e-12	-	-	0.0378541	0.0259471	0.0581323	-	0.0319006	0.0581323
rs4634868	630142	FHL3	Neutrophils	8.48e-12	0.170557	0.26894	0.260489	0.0936613	0.609669	0.728335	0.198412	0.669002
rs9393680	1440044	TMEM14B;SYCP2L;MAK	Neutrophils	8.9e-12	0.190342	0.12595	-	0.174227	0.509321	0.204598	0.163506	0.356959
rs1819333	2850100	RP11-514O12.4;RNASET2	Neutrophils	9.92e-12	-	-	0.115189	0.068544	0.0552755	-	0.0918664	0.0552755
rs2240773	3990403	MXRA7	Neutrophils	1.06e-11	-	-	0.574728	0.475537	0.659173	0.725882	0.525133	0.692527
rs6569835	2450364	VNN3	Neutrophils	1.21e-11	0.132	0.0642931	-	-	-	0.194876	0.0981465	0.194876
rs415890	2850100	RP11-514O12.4;RNASET2	Neutrophils	1.34e-11	-	-	0.115189	0.0532495	0.0710933	-	0.0842192	0.0710933
rs1040759	510673	CDS2	Neutrophils	1.63e-11	0.409066	0.3711	-	0.18207	0.459033	0.579252	0.320745	0.519143
rs314361	1260730	EPHB4	Neutrophils	2.89e-11	-	-	-	0.0910754	0.346853	-	0.0910754	0.346853
rs870210	7610561	OAT	Neutrophils	3.04e-11	0.0557033	0.112351	-	-	-	0.276864	0.0840274	0.276864
rs578327	7570176	TEK	Neutrophils	5.17e-11	0.0953499	0.0507087	-	-	-	0.31026	0.0730293	0.31026
rs3793735	6110519	ADARB2	Neutrophils	6.1e-11	-	-	0.0429626	0.166681	0.0761722	0.547011	0.104822	0.311592
rs17407696	1740438	OTX1	Neutrophils	8.48e-11	0.0100966	0.00148375	-	-	-	-	0.00579016	NaN
rs7147394	3850520	RP11-465N4.4;RNPEP	Neutrophils	8.78e-11	0.0552958	0.0432109	-	0.141459	0.0543851	-	0.0799886	0.0543851
rs4950806	5570601	PRMT5-AS1;PRMT5	Neutrophils	8.82e-11	0.273789	0.210639	0.11872	0.319927	0.508442	0.810255	0.230769	0.659349
rs11586632	5570601	RP11-465N4.4;RNPEP	Neutrophils	8.97e-11	0.273808	0.21071	-	-	-	0.810255	0.242259	0.810255
rs17112674	3460687	RRP12	Neutrophils	9.29e-11	-	-	0.00707543	0.0454868	0.603982	0.41899	0.0262811	0.511486
rs3181077	7320301	CCR3;CCR1	Neutrophils	9.51e-11	0.0175354	0.0928257	0.0549611	0.0901002	0.144419	0.177736	0.0638556	0.161078
rs4956126	1820528	SERPINA1	Neutrophils	1.16e-10	0.206384	0.0815805	-	0.0800596	0.034187	-	0.122675	0.034187
rs1243160	6020097	PAPSS1	Neutrophils	1.16e-10	0.0909631	0.072032	-	-	-	0.221106	0.0814975	0.221106
rs4950928	6860465	MYBPH	Neutrophils	1.19e-10	0.142244	0.146286	-	-	-	-	0.144265	NaN
rs1867573	6220441	CISD1	Neutrophils	1.35e-10	0.45362	0.4449	-	0.1638	0.494417	-	0.354107	0.494417
rs2223286	6940358	GRAMD1A	Neutrophils	1.38e-10	0.0617372	0.000908	0.0964304	0.281054	0.500306	0.505282	0.110032	0.502794
rs2790216	6220441	CISD1	Neutrophils	1.39e-10	0.453566	0.44513	-	0.160219	0.493455	0.812488	0.352972	0.652971
rs2290647	3140438	C1orf112;SELL	Neutrophils	1.39e-10	0.082158	0.0284806	-	-	-	0.286267	0.0553193	0.286267
rs10826176	650326	RAPGEF1	Neutrophils	1.51e-10	0.151755	0.0842744	0.288284	0.0579821	0.421473	0.797095	0.145574	0.609284
rs11243480	7330343	TFAM	Neutrophils	1.52e-10	0.048012	0.0219208	0.0336916	0.0487244	0.224584	0.439801	0.0380872	0.332192
rs11209243	4250711	GNG12-AS1;WLS	Neutrophils	1.66e-10	0.0186975	0.0525021	-	-	-	0.405046	0.0355998	0.405046
rs2854643	1090427	CLTCL1	Neutrophils	1.83e-10	0.0159584	0.00540312	-	-	-	-	0.0106808	NaN
rs40601	5870286	AMACR;C1QTNF3	Neutrophils	2.08e-10	0.0420049	0.0290578	0.0295475	0.0517047	0.00814719	0.443684	0.0380787	0.225915
rs4897612	5310754	VNN1	Neutrophils	2.81e-10	0.0358595	0.113506	-	0.0416744	0.761693	0.214993	0.0636798	0.488343
rs407257	7400537	GSTT1	Neutrophils	3.13e-10	-	-	-	-	-	-	NaN	NaN
rs1060330	7150253	PPM1M	Lymphocytes	3.23e-10	0.669808	0.633241	0.0462858	0.385423	0.00154626	0.130038	0.433689	0.0657923
rs9932977	4560541	MLKL	Neutrophils	4.28e-10	0.656371	0.51259	0.0751724	0.477521	0.150823	0.379204	0.430414	0.265013
rs8058133	5340167	RFWD3	Neutrophils	4.31e-10	0.0155516	0.243231	-	-	-	-	0.129391	NaN
rs578327	1300326	-	Neutrophils	4.78e-10	0.0326623	0.0996192	-	-	-	0.269228	0.0661407	0.269228
rs7020669	5700220	DAPK1	Neutrophils	4.86e-10	0.0687726	0.0137613	0.00934584	0.0145322	0.292425	-	0.026603	0.292425
rs9921587	4280669	RBL2	Lymphocytes	6.72e-10	0.73397	0.683831	0.00241636	0.339189	0.0160169	0.0815757	0.439851	0.0487963
rs972579	7550333	PACSIN2	Neutrophils	8.79e-10	0.0292644	0.0169299	0.421411	0.220509	0.160937	0.245208	0.172028	0.203072
rs2286585	4220743	JMJD6	Neutrophils	8.94e-10	0.0106284	0.258716	-	0.0231664	0.111024	0.147081	0.0975035	0.129053
rs7072606	6620022	WDFY4	Neutrophils	1.06e-09	-	-	-	-	-	-	NaN	NaN
rs1009181	6200669	HIST1H2BD	Neutrophils	1.26e-09	0.0144688	0.0266105	0.0434401	0.108759	0.0754511	0.293147	0.0483196	0.184299
rs6674499	7550215	FCGR2B	Neutrophils	1.35e-09	-	-	-	-	-	-	NaN	NaN
rs6857766	1070451	ANXA5	Neutrophils	1.4e-09	-	-	0.0496342	0.0332413	0.255723	0.706654	0.0414378	0.481188
rs17034	2650156	TAP2	Neutrophils	1.5e-09	0.174441	0.107857	0.660989	0.32364	0.435031	0.551278	0.316732	0.493155
rs933994	7040735	CYP27A1	Neutrophils	1.56e-09	0.107836	0.237981	0.0219606	0.0335588	0.513336	0.642992	0.100334	0.578164
rs2106294	4120561	AC004231.2;KRT23	Neutrophils	1.83e-09	0.321449	0.296623	0.197248	0.0494062	0.0191375	-	0.216181	0.0191375
rs2315603	630152	LIMK2	Neutrophils	1.84e-09	0.11626	0.085047	0.0463524	0.00290093	0.073745	-	0.06264	0.073745
rs2079431	4120561	LIMK2	Neutrophils	1.86e-09	0.305066	0.280414	-	-	-	-	0.29274	NaN
rs4965121	6580168	ARRDC4	Neutrophils	2.35e-09	0.0267804	0.0160228	-	-	-	-	0.0214016	NaN
rs6674499	6650341	FCGR2B	Neutrophils	2.51e-09	-	-	-	-	-	-	NaN	NaN
rs1051476	4220605	ETS2	Neutrophils	2.67e-09	0.122631	0.13046	-	-	-	0.232164	0.126546	0.232164
rs1817538	3310091	TREM1	Neutrophils	2.95e-09	0.100875	0.0437352	-	-	-	-	0.0723049	NaN
rs870210	7040241	OAT	Neutrophils	3.41e-09	0.0243471	0.0405714	-	-	-	0.220121	0.0324592	0.220121
rs4409675	3420561	RPA2	Neutrophils	4.08e-09	0.0216625	0.00590818	-	-	-	-	0.0137854	NaN
rs2236472	5290132	COL18A1;SLC19A1	Neutrophils	4.17e-09	0.533297	0.435106	0.059927	0.211407	0.515406	-	0.309934	0.515406
rs601256	4010072	C7orf25;DKFZP686D09174	Neutrophils	4.37e-09	-	-	-	-	-	-	NaN	NaN
rs17221417	940220	NOD2	Neutrophils	4.43e-09	-	-	0.0898717	0.0277874	0.0239813	-	0.0588296	0.0239813
rs3856650	4050768	CHST13;C3orf22	Neutrophils	4.56e-09	0.213183	0.390105	0.00237611	0.165769	0.740483	-	0.192858	0.740483
rs3746674	6220110	-	Neutrophils	5.12e-09	0.136273	0.141845	0.23718	0.270599	0.277701	0.357553	0.196474	0.317627
rs2278089	2140242	Metazoa_SRP;TNFAIP6	Neutrophils	5.27e-09	-	-	0.0265319	0.0519588	0.357926	0.34068	0.0392454	0.349303
rs2281638	6660731	RASSF2	Neutrophils	5.64e-09	0.101895	0.0144929	-	-	-	-	0.0581939	NaN
rs3802088	5860315	DNAJB6	Neutrophils	5.75e-09	0.0925689	0.0504517	0.133029	0.0598469	0.107613	0.631674	0.0839741	0.369644
rs11045982	2070114	CLEC4D	Neutrophils	7.96e-09	-	-	-	0.127577	0.458581	0.214208	0.127577	0.336395
rs1009181	290730	HIST1H2BD	Neutrophils	8.71e-09	0.0659697	0.0629849	0.0798068	0.165846	0.375329	0.51646	0.0936518	0.445894
rs11065504	2000020	CAMKK2	Neutrophils	9.11e-09	-	-	-	0.145809	0.540855	-	0.145809	0.540855
rs11019400	5270367	CTSC	Neutrophils	9.77e-09	0.0641899	0.154742	0.118499	0.0317637	0.178787	0.00430803	0.0922985	0.0915473
rs11853186	6330132	ISG20	Neutrophils	1.11e-08	0.099977	0.221697	0.105761	0.022038	0.105612	0.305813	0.112368	0.205712
rs7290980	3870408	SLC35E4;DUSP18	Neutrophils	1.26e-08	0.1577	0.10733	0.319592	0.206618	0.476887	-	0.19781	0.476887
rs10902678	3420561	RPA2	Neutrophils	1.42e-08	0.0817241	0.0588085	-	0.0369092	0.485178	0.332988	0.0591472	0.409083
rs13179181	7570139	FBXO38	Neutrophils	1.76e-08	0.0601994	0.0696329	0.147541	0.0970829	0.0354783	-	0.0936141	0.0354783
rs6938061	5690445	MDGA1	Lymphocytes	1.77e-08	0.426145	0.362988	0.386174	0.501316	0.0183782	0.193263	0.419156	0.105821
rs4377440	2370128	DIRC2	Neutrophils	1.91e-08	-	-	-	-	-	-	NaN	NaN
rs2739330	7400537	GSTT1	Neutrophils	2.33e-08	0.506974	0.422605	-	-	-	-	0.46479	NaN
rs3802088	1230224	DNAJB6	Neutrophils	2.47e-08	0.0548091	0.114711	-	0.211066	0.117796	0.268988	0.126862	0.193392
rs2439302	5900246	-	Neutrophils	2.74e-08	0.00442233	0.0130305	-	0.058205	0.464397	-	0.0252193	0.464397
rs6119771	7100619	TM9SF4	Neutrophils	2.79e-08	0.289034	0.153487	-	-	-	-	0.22126	NaN
rs158086	730168	NDST1	Neutrophils	2.85e-08	-	-	-	-	-	-	NaN	NaN
rs17799481	2470215	-	Neutrophils	2.85e-08	-	-	0.184918	0.0674676	0.389976	-	0.126193	0.389976
rs2855812	1440603	-	Neutrophils	3.07e-08	0.0854556	0.0383013	0.335857	0.249445	0.237796	0.02166	0.177265	0.129728
rs12170331	6200161	CECR6	Neutrophils	3.49e-08	-	-	0.0462245	3.02e-05	0.416038	0.153589	0.0231274	0.284813
rs2544809	6760008	DBN1	Neutrophils	3.69e-08	0.0408983	0.0931756	0.160383	0.115199	0.625527	0.542653	0.102414	0.58409
rs7197453	2640025	TXNL4B;HP;HPR	Neutrophils	4.04e-08	0.188555	0.113713	-	-	-	-	0.151134	NaN
rs8065144	1190327	CPEB4	Neutrophils	4.22e-08	0.0653717	0.0246926	0.00765195	0.0332967	0.276636	0.194207	0.0327532	0.235421
rs359457	1500131	ACOX1	Neutrophils	4.24e-08	0.133445	0.165549	0.0281873	0.230466	0.325312	0.245756	0.139412	0.285534
rs4849843	50446	INHBB	Neutrophils	4.57e-08	0.0624613	0.0208912	-	-	-	-	0.0416763	NaN
rs1819658	6220441	CISD1	Neutrophils	5.03e-08	0.38826	0.403654	-	0.132936	0.414218	0.770318	0.308283	0.592268
rs4660481	5810142	CITED4	Neutrophils	5.53e-08	0.0307512	0.152821	-	-	-	0.45309	0.091786	0.45309
rs3748314	6770333	SERPINA1	Neutrophils	6.02e-08	0.0509387	0.00382117	-	-	-	-	0.0273799	NaN
rs11732759	5130176	NAAA	Neutrophils	6.15e-08	0.477075	0.478827	-	-	-	-	0.477951	NaN
rs7616215	7320301	CCR3;CCR1	Neutrophils	6.27e-08	0.00614476	0.151708	0.054935	0.0794877	0.14837	0.223914	0.073069	0.186142
rs10841856	5690753	CLEC4E	Neutrophils	6.49e-08	0.0464479	0.0455262	0.0207614	0.0339693	0.268236	0.248637	0.0366762	0.258436
rs1772810	2340008	PDZD8	Neutrophils	6.58e-08	0.0727014	0.211362	0.0359006	0.209208	0.153587	0.28306	0.132293	0.218324
rs11177370	7380152	SLC35E3	Neutrophils	7.26e-08	0.00546066	0.116392	0.0417669	0.0156451	0.151255	0.376117	0.0448161	0.263686
rs2790216	20392	-	Neutrophils	7.52e-08	-	-	-	0.244071	0.659819	0.783689	0.244071	0.721754
rs3132468	1440603	CISD1	Neutrophils	7.55e-08	0.0564509	0.0014196	0.331776	0.157391	0.0480122	0.45539	0.136759	0.251701
rs1199103	20392	CISD1	Neutrophils	7.74e-08	-	-	-	0.240946	0.655742	-	0.240946	0.655742
rs894756	1190546	RALBP1	Neutrophils	8.53e-08	0.252638	0.181603	-	-	-	-	0.217121	NaN
rs969660	270240	SLC26A8	Neutrophils	8.91e-08	0.0204277	0.05008	-	-	-	-	0.0352539	NaN
rs2049233	5820273	-	Neutrophils	9.56e-08	-	-	0.0400688	-	-	0.138849	0.0400688	0.138849
rs2076756	940220	NOD2	Neutrophils	1.01e-07	-	-	0.0402905	0.0661615	0.0298408	0.0342424	0.053226	0.0320416
rs11064237	2680497	CLK4	Lymphocytes	1.06e-07	0.575711	0.552316	0.186651	0.315269	0.00156845	-	0.407487	0.00156845
rs6866344	5820403	NCAPD2	Neutrophils	1.07e-07	0.124842	0.0810257	0.0421793	0.0134326	0.0701861	0.317908	0.06537	0.194047
rs8056742	5870301	KIAA0513	Neutrophils	1.19e-07	0.227067	0.13074	0.000442	0.0333657	0.0173185	0.0692397	0.0979035	0.0432791
rs11949767	2360022	RAB24	Neutrophils	1.27e-07	0.127101	0.181257	2.23e-16	0.106852	0.350093	0.437249	0.103803	0.393671
rs2807278	5270753	ARG1;MED23	Neutrophils	1.3e-07	0.0201602	0.0661342	0.0468041	0.0306442	0.160774	-	0.0409357	0.160774
rs16975170	5870301	KIAA0513	Neutrophils	1.31e-07	0.227067	0.13074	0.00896684	0.0345778	0.0189133	0.0692397	0.100338	0.0440765
rs9332554	7610767	F5	Neutrophils	1.48e-07	0.452863	0.19113	-	-	-	0.16494	0.321997	0.16494
rs9596613	5550647	-	Lymphocytes	1.65e-07	-	-	-	-	-	-	NaN	NaN
rs8100241	3460253	OCEL1	Neutrophils	1.66e-07	0.294592	0.198258	0.0340249	0.168666	0.165295	-	0.173885	0.165295
rs11868035	3390343	SREBF1	Neutrophils	1.74e-07	0.084276	0.0674241	0.0223025	0.0877521	0.198049	-	0.0654387	0.198049
rs6540731	5870746	PPP2R5A	Neutrophils	1.76e-07	0.15281	0.151465	0.0616942	0.0803033	0.355137	0.2909	0.111568	0.323019
rs2526205	4670451	CFD	Neutrophils	1.84e-07	0.0231469	0.0232237	-	-	-	-	0.0231853	NaN
rs1683593	1240152	ISOC1	Neutrophils	1.84e-07	0.505756	0.494015	0.267859	0.121335	0.385924	0.0494198	0.347241	0.217672
rs2960785	6040008	TXNDC12	Neutrophils	1.93e-07	0.204612	0.27645	-	0.0644314	0.00511764	0.845523	0.181831	0.42532
rs6686632	7160274	SKAP2	Neutrophils	1.93e-07	-	-	-	0.0296233	0.133661	-	0.0296233	0.133661
rs1464750	4880626	GIMAP4	Neutrophils	1.95e-07	0.0831108	0.0485246	-	-	-	-	0.0658177	NaN
rs4661548	4640184	KAZN	Neutrophils	1.99e-07	0.0719692	0.00703178	0.0716271	0.0665016	0.0435486	0.34504	0.0542824	0.194294
rs2014725	4730746	PADI2	Neutrophils	2.26e-07	-	-	0.0948013	0.0153526	0.254379	0.6502	0.055077	0.452289
rs1541533	5490458	OCEL1	Lymphocytes	2.29e-07	0.507152	0.477105	0.596781	0.185982	0.295668	0.467106	0.441755	0.381387
rs2363956	3460253	SNORD14A;RPS13	Neutrophils	2.3e-07	0.293291	0.197547	0.00232275	0.16721	0.173411	0.302661	0.165093	0.238036
rs1617214	3180446	MED16	Lymphocytes	2.44e-07	-	-	-	-	-	-	NaN	NaN
rs9639788	5550360	STARD3NL	Neutrophils	2.45e-07	0.104809	0.0630051	-	-	-	-	0.0839069	NaN
rs310758	3420044	SYN2	Neutrophils	2.5e-07	0.048659	0.0220136	-	-	-	-	0.0353363	NaN
rs11964892	2000553	-	Neutrophils	2.64e-07	-	-	-	-	-	-	NaN	NaN
rs712964	1090427	CLTCL1	Neutrophils	2.9e-07	0.019579	0.0519597	0.00098	0.0332357	0.101199	0.22243	0.0264386	0.161814
rs807669	1090427	RP11-514O12.4;RNASET2	Neutrophils	3.07e-07	0.00312358	0.0226401	-	-	-	-	0.0128818	NaN
rs2301436	2850100	CLTCL1	Neutrophils	3.08e-07	-	-	0.174345	0.0503482	0.105846	0.552332	0.112346	0.329089
rs6028	7610767	F5	Neutrophils	3.22e-07	0.447142	0.200028	-	-	-	0.16494	0.323585	0.16494
rs8170	3460253	OCEL1	Neutrophils	3.67e-07	0.284408	0.279184	-	-	-	-	0.281796	NaN
rs7105851	6940768	MYBPC3	Neutrophils	3.8e-07	0.119244	0.00261778	-	-	-	-	0.060931	NaN
rs2273	5130176	NAAA	Neutrophils	4.01e-07	0.463715	0.485365	-	0.383268	0.416689	-	0.444116	0.416689
rs11924930	830615	ZDHHC19	Neutrophils	4.56e-07	-	-	0.0286606	0.0458418	0.0366204	0.0219803	0.0372512	0.0293003
rs4794820	1500112	ORMDL3	Lymphocytes	4.65e-07	0.553133	0.588841	-	-	-	-	0.570987	NaN
rs2236313	2850100	RP11-514O12.4;RNASET2	Neutrophils	4.72e-07	-	-	0.0456137	0.0231626	0.0913208	0.628332	0.0343882	0.359826
rs478881	730671	ACAD8	Neutrophils	5.1e-07	0.0538197	0.175107	-	-	-	0.297309	0.114463	0.297309
rs449043	6270743	AP4E1	Neutrophils	5.24e-07	0.111567	0.130958	-	0.0389401	0.546156	0.686011	0.0938219	0.616084
rs8036604	270343	FAM3B	Neutrophils	5.25e-07	0.157728	0.0385326	-	-	-	-	0.0981301	NaN
rs11724635	6270681	BST1	Neutrophils	5.86e-07	0.0412813	0.0125878	-	-	-	-	0.0269345	NaN
rs4698412	6270681	BST1	Neutrophils	6.3e-07	0.0331114	0.0182487	0.0439125	0.00152296	0.365036	0.46026	0.0241989	0.412648
rs4723738	5550360	STARD3NL	Neutrophils	6.33e-07	0.0407572	0.0200728	-	0.121792	0.274161	-	0.0608741	0.274161
rs2072449	840068	NECAP1;C3AR1	Neutrophils	6.85e-07	0.0155168	0.040048	0.043981	0.113859	0.662874	0.724924	0.0533512	0.693899
rs591728	870176	TFG	Neutrophils	7.26e-07	0.243911	0.154313	0.0755529	0.138982	0.170994	-	0.15319	0.170994
rs8082544	4730564	TRIM37	Neutrophils	8.71e-07	0.288606	0.128622	-	0.19994	0.375491	0.461511	0.205723	0.418501
rs4252424	1430386	C7orf34	Neutrophils	9.55e-07	-	-	-	-	-	0.134717	NaN	0.134717
rs2136600	4390390	PPIL3	Lymphocytes	1.03e-06	0.628613	0.53195	0.840521	0.690455	0.706533	0.13477	0.672885	0.420651
rs13262757	1240228	PAG1	Neutrophils	1.06e-06	0.0774388	0.116143	-	-	-	-	0.0967908	NaN
rs2227551	5360670	PLOD1	Neutrophils	1.07e-06	0.0881026	0.0837454	0.199798	0.078266	0.0578282	0.129246	0.112478	0.0935373
rs2336384	60437	PLAU;C10orf55	Neutrophils	1.07e-06	0.103514	0.198826	-	-	-	-	0.15117	NaN
rs4577037	1450008	IL16	Neutrophils	1.09e-06	0.476001	0.45568	-	0.563691	0.618916	-	0.498457	0.618916
rs11718115	1820746	DHRS9	Neutrophils	1.1e-06	0.116875	0.149853	0.328976	0.403846	0.248883	0.27053	0.249887	0.259707
rs1126452	6960397	EPHX2	Lymphocytes	1.1e-06	0.618239	0.501846	-	-	-	0.0455406	0.560043	0.0455406
rs3815574	7160468	NPHP3	Neutrophils	1.11e-06	-	-	-	0.0897972	0.0826269	0.190335	0.0897972	0.136481
rs3859192	1500112	ORMDL3	Lymphocytes	1.17e-06	0.3889	0.338542	0.248132	0.244178	0.0734461	0.0205876	0.304938	0.0470168
rs7204765	1260315	RP11-77H9.2;PMM2	Neutrophils	1.2e-06	0.0511039	0.0369938	-	-	-	0.291158	0.0440489	0.291158
rs9355610	2850100	RP11-514O12.4;RNASET2	Neutrophils	1.22e-06	-	-	0.28394	0.202404	0.194915	0.702529	0.243172	0.448722
rs9849684	1430435	PIGX;CEP19	Neutrophils	1.31e-06	0.132837	0.0710742	0.25914	0.00986604	0.0474421	0.0527865	0.118229	0.0501143
rs13279056	3610709	-	Neutrophils	1.36e-06	0.207236	0.0651311	-	-	-	-	0.136184	NaN
rs12527072	2760376	PSMB1	Neutrophils	1.38e-06	-	-	0.0943195	0.0217222	0.141706	-	0.0580208	0.141706
rs10415622	4560671	AC006538.4;SLC39A3	Neutrophils	1.49e-06	0.0534719	0.0552036	-	-	-	0.588887	0.0543377	0.588887
rs2303565	7040735	CYP27A1	Neutrophils	1.51e-06	0.0656621	0.208293	0.0424525	0.0600224	0.437328	0.677807	0.0941075	0.557568
rs3894194	1500112	-	Lymphocytes	1.57e-06	0.378005	0.448769	0.348014	0.44731	0.051396	0.151334	0.405524	0.101365
rs17299701	2030180	ORMDL3	Neutrophils	1.57e-06	0.0839432	0.146764	-	-	-	-	0.115353	NaN
rs211268	2710017	KIF5B	Neutrophils	1.64e-06	-	-	0.0459919	0.121371	0.0763422	0.04191	0.0836813	0.0591261
rs10229001	4260373	IRF5	Neutrophils	1.85e-06	-	-	-	-	-	0.273882	NaN	0.273882
rs6456735	5270689	HMGN4	Neutrophils	1.86e-06	0.242323	0.291701	-	-	-	0.453867	0.267012	0.453867
rs1362125	5220070	HLA-F	Neutrophils	1.87e-06	0.213578	0.173969	-	-	-	-	0.193773	NaN
rs2453994	2480241	ATP6V1C1	Neutrophils	2.03e-06	0.199099	0.167906	-	-	-	0.112971	0.183503	0.112971
rs202029	3170139	PHACTR1;TBC1D7	Neutrophils	2.08e-06	0.0161301	0.0339151	-	-	-	-	0.0250226	NaN
rs12449977	5090632	LGALS9	Neutrophils	2.14e-06	0.0103125	0.0236467	0.239133	0.191951	0.434147	-	0.116261	0.434147
rs7941030	1940524	UBASH3B	Neutrophils	2.34e-06	0.228664	0.106267	0.0321686	0.115268	0.00682247	0.193278	0.120592	0.10005
rs134647	5310445	KREMEN1	Neutrophils	2.46e-06	0.0988401	0.0100056	-	-	-	-	0.0544228	NaN
rs2227564	5360670	PLAU;C10orf55	Neutrophils	3.12e-06	0.0263684	0.0672601	0.105816	0.0400963	0.0809016	0.0563595	0.0598853	0.0686305
rs441810	6270743	KCNJ15	Neutrophils	3.2e-06	0.102342	0.127789	-	0.0230713	0.523582	0.512161	0.0844009	0.517872
rs2186344	1050215	FAM3B	Neutrophils	3.2e-06	0.00166948	0.0201855	0.0727246	0.0947274	0.030528	0.464097	0.0473268	0.247313
rs6090043	1440754	OPRL1	Neutrophils	3.33e-06	0.0826663	0.0410415	-	0.0462041	0.274995	0.549797	0.0566373	0.412396
rs10868323	2340347	PHF13	Neutrophils	3.38e-06	-	-	-	-	-	-	NaN	NaN
rs2072948	3060022	-	Neutrophils	3.39e-06	0.0522102	0.00738046	0.0614027	0.0600682	0.00701564	0.132175	0.0452654	0.0695953
rs3783449	4780671	ORMDL3	Neutrophils	3.43e-06	0.42637	0.35382	0.259202	0.102668	0.211023	-	0.285515	0.211023
rs17609240	1500112	ERO1L	Lymphocytes	3.44e-06	0.402225	0.430712	-	-	-	-	0.416469	NaN
rs17813964	7560594	2007-03-01	Neutrophils	3.47e-06	0.0757468	0.00586438	-	-	-	0.204566	0.0408056	0.204566
rs1819658	20392	CISD1	Neutrophils	3.51e-06	-	-	-	0.242641	0.603652	0.721484	0.242641	0.662568
rs3755264	520184	HPCAL1	Neutrophils	3.53e-06	-	-	0.116696	0.259502	0.142218	0.328089	0.188099	0.235153
rs3783346	3710068	RP11-638I2.8;WARS	Neutrophils	3.86e-06	-	-	-	-	-	0.588403	NaN	0.588403
rs10431294	3780372	RP11-133L14.5;CLEC12B	Neutrophils	3.94e-06	0.0177842	0.123872	-	-	-	-	0.0708282	NaN
rs2529588	5390497	C7orf53	Neutrophils	4.21e-06	0.138758	0.0677411	0.0126548	0.266932	0.0544837	0.200577	0.121522	0.127531
rs872914	1410278	PF4V1	Neutrophils	4.31e-06	0.0020444	0.0390131	0.0723257	0.305645	0.281866	-	0.104757	0.281866
rs10923890	4480017	SLC22A15	Neutrophils	4.37e-06	0.132976	0.222265	-	-	-	0.44984	0.17762	0.44984
rs2191636	1170709	CDH2	Neutrophils	4.45e-06	0.0314039	0.0235375	-	-	-	-	0.0274707	NaN
rs2108382	1400703	HLA-F	Neutrophils	4.56e-06	0.00798713	0.0493967	0.021824	0.10314	0.156683	-	0.0455869	0.156683
rs2523395	5220070	CPVL	Neutrophils	4.57e-06	-	-	0.278746	0.160588	0.399364	0.726401	0.219667	0.562883
rs941653	5270138	FAM177A1;PPP2R3C	Neutrophils	5.22e-06	0.0577971	0.104441	-	-	-	-	0.0811193	NaN
rs4796713	3400408	NT5C3L	Lymphocytes	5.28e-06	0.676105	0.587319	-	-	-	-	0.631712	NaN
rs1872116	6760471	-	Neutrophils	5.68e-06	0.120662	0.0575108	-	-	-	-	0.0890862	NaN
rs13220047	1300131	SCML4	Neutrophils	5.73e-06	0.0407122	0.0683724	-	-	-	0.405803	0.0545423	0.405803
rs9314445	5050093	KBTBD11	Neutrophils	5.84e-06	0.0418912	0.0559992	0.0227691	0.173571	0.138126	0.123713	0.0735576	0.13092
rs4735895	650692	ERICH1	Neutrophils	6.4e-06	-	-	-	0.273352	0.318453	0.469379	0.273352	0.393916
rs2072449	2640114	ABCC5	Neutrophils	6.63e-06	0.0351229	0.0714309	0.0654995	0.129211	0.261377	0.694882	0.0753159	0.47813
rs4074672	6580553	NECAP1	Neutrophils	6.64e-06	0.111202	0.10811	0.263165	0.1223	0.449809	0.562902	0.151194	0.506356
rs12416248	6250168	-	Neutrophils	6.89e-06	0.171481	0.157246	-	-	-	-	0.164364	NaN
rs939335	7610050	ABCC5	Neutrophils	6.96e-06	0.305541	0.241157	0.0323846	0.164947	0.444389	0.470313	0.186007	0.457351
rs531613	7510647	CACNA1E	Neutrophils	7.48e-06	0.0286392	0.118126	0.0745973	0.00343888	0.00359302	0.154072	0.0562003	0.0788325
rs398608	4540397	EIF4H	Neutrophils	7.58e-06	0.0692226	0.0141911	0.027191	0.0854654	0.0325587	0.269434	0.0490175	0.150996
rs886424	1190367	IER3	Neutrophils	7.63e-06	-	-	0.0188982	0.00846002	0.170454	-	0.0136791	0.170454
rs282850	3840753	HEY1	Neutrophils	7.75e-06	0.0781895	0.0152177	-	-	-	-	0.0467036	NaN
rs10097731	3610709	-	Neutrophils	7.86e-06	0.00414002	0.0787756	-	0.181392	0.143784	0.604144	0.0881025	0.373964
rs11209243	1570441	-	Neutrophils	7.93e-06	0.102857	0.0169359	-	-	-	0.338761	0.0598962	0.338761
rs6657616	20129	CD52	Neutrophils	8.75e-06	0.183618	0.129871	-	-	-	0.0117102	0.156744	0.0117102
rs1860591	3290292	FLVCR1-AS1	Neutrophils	8.8e-06	0.19082	0.191075	-	-	-	-	0.190947	NaN
rs12023052	5080201	AC006160.5;LAP3	Neutrophils	8.8e-06	0.302233	0.330028	-	-	-	-	0.316131	NaN
rs4752322	5220672	FAM160B1	Neutrophils	9.19e-06	0.131359	0.200111	-	-	-	-	0.165735	NaN
rs10097731	1240228	PAG1	Neutrophils	9.66e-06	0.0106135	0.00651129	0.26374	0.167107	0.105308	0.610207	0.111993	0.357757
rs6986779	7150753	SLC45A4	Neutrophils	1e-05	0.0139939	0.107687	-	-	-	0.424153	0.0608402	0.424153
rs1383270	6450692	PSMB9	Neutrophils	1.02e-05	-	-	-	-	-	0.552899	NaN	0.552899
rs17725839	2690181	NECAB2	Neutrophils	1.05e-05	0.00456124	0.0356725	-	-	-	-	0.0201169	NaN
rs6085283	3780717	SRXN1	Neutrophils	1.14e-05	0.289502	0.266127	0.245831	0.242075	0.440653	-	0.260884	0.440653
rs3026685	7040243	PICK1	Neutrophils	1.17e-05	0.0951744	0.121426	-	0.0677564	0.527097	0.758745	0.0947856	0.642921
rs7550536	60437	PLOD1	Neutrophils	1.2e-05	0.0828778	0.185978	0.0300965	0.0479255	0.0582712	0.57391	0.0867195	0.31609
rs2523393	5220070	HLA-F	Neutrophils	1.23e-05	-	-	-	-	-	0.726401	NaN	0.726401
rs3817397	5270709	ZNF429	Neutrophils	1.26e-05	0.141554	0.00955946	0.301414	0.206969	0.307677	-	0.164874	0.307677
rs12439575	7400619	SPATA5L1	Neutrophils	1.27e-05	0.292013	0.204467	-	-	-	-	0.24824	NaN
rs12600635	1090075	MPRIP;FLCN	Neutrophils	1.33e-05	0.0653936	0.0448529	-	0.0565952	0.148245	0.11526	0.0556139	0.131752
rs6069592	4200746	BPI	Neutrophils	1.42e-05	0.0494295	0.0576889	-	-	-	-	0.0535592	NaN
rs12229020	990674	AC091814.2	Neutrophils	1.55e-05	-	-	0.0980164	-	-	-	0.0980164	NaN
rs2246012	3370519	MED23	Neutrophils	1.58e-05	0.00683638	0.0845541	-	0.0762708	0.0600931	0.477183	0.0558871	0.268638
rs7572167	5670114	CHD7	Lymphocytes	1.59e-05	-	-	-	-	-	-	NaN	NaN
rs4237038	1580487	TTC32	Neutrophils	1.6e-05	0.0219483	0.148676	-	-	-	0.121449	0.085312	0.121449
rs8076131	1500112	ORMDL3	Lymphocytes	1.64e-05	0.553991	0.607484	0.588589	0.639591	0.0374485	0.312749	0.597414	0.175099
rs8057931	840053	SNTB2	Neutrophils	1.76e-05	0.134581	0.122994	0.306506	0.250859	0.0374515	0.112377	0.203735	0.0749144
rs7613595	670711	PLCL2	Neutrophils	1.84e-05	0.0690626	0.0263128	-	-	-	-	0.0476877	NaN
rs10836230	1240446	CAT	Neutrophils	1.84e-05	0.174641	0.110829	-	-	-	-	0.142735	NaN
rs11078927	1500112	ORMDL3	Lymphocytes	1.87e-05	0.566606	0.624522	0.634385	0.64836	0.0411068	-	0.618468	0.0411068
rs4951774	3170189	CYP27A1	Neutrophils	1.95e-05	0.00805878	0.00360063	-	-	-	0.327884	0.0058297	0.327884
rs10187066	7040735	S100PBP	Neutrophils	1.95e-05	0.0567473	0.191004	0.0843133	0.0725029	0.435734	-	0.101142	0.435734
rs2289172	940753	RALB	Neutrophils	2e-05	-	-	0.541905	0.177371	0.174612	-	0.359638	0.174612
rs10980280	870376	C9orf152	Neutrophils	2.02e-05	0.0226867	0.00347633	-	-	-	-	0.0130815	NaN
rs2304176	630470	CTB-102L5.4;C19orf33	Neutrophils	2.04e-05	0.211313	0.166812	0.0382727	0.0913362	0.249829	0.0149471	0.126934	0.132388
rs6733301	3800050	TGIF1	Lymphocytes	2.06e-05	0.337046	0.130746	0.00629941	0.136649	0.0586696	0.0246908	0.152685	0.0416802
rs238135	3140369	DGKQ	Neutrophils	2.06e-05	-	-	-	0.174988	0.28222	0.165257	0.174988	0.223739
rs11724804	7510356	CENPO;ADCY3	Neutrophils	2.07e-05	0.75814	0.705874	0.72292	0.478653	0.592471	-	0.666396	0.592471
rs1818759	2570180	KRT77	Neutrophils	2.1e-05	-	-	-	-	-	-	NaN	NaN
rs7618915	7150253	PPM1M	Lymphocytes	2.17e-05	0.449818	0.405292	0.118997	0.346534	0.107023	0.134644	0.33016	0.120834
rs2305480	1500112	ORMDL3	Lymphocytes	2.18e-05	0.566606	0.624522	0.634385	0.641287	0.0287301	0.328113	0.6167	0.178422
rs741702	6200315	TDRD9	Neutrophils	2.23e-05	0.0200557	0.0568573	0.067537	0.0234455	0.073598	0.49616	0.0419739	0.284879
rs2837002	3390370	DNASE2	Neutrophils	2.24e-05	0.0567841	0.0151746	0.0753471	0.0385932	0.145814	0.203396	0.0464748	0.174605
rs6576012	1410192	WRB	Neutrophils	2.24e-05	0.0736796	0.133839	-	-	-	0.363144	0.103759	0.363144
rs1110038	1400520	CNTNAP2	Lymphocytes	2.59e-05	0.0456175	0.0209792	0.12269	0.707655	0.2974	0.173728	0.224235	0.235564
rs3733829	1400408	RAB4B;EGLN2;CTC-490E21.12	Neutrophils	2.72e-05	0.0866515	0.00803003	0.0866907	0.154429	0.310195	0.208627	0.0839503	0.259411
rs3747026	1190022	BID	Neutrophils	2.75e-05	-	-	-	-	-	-	NaN	NaN
rs10767971	5810689	PRRG4	Neutrophils	2.82e-05	0.0630236	0.0299576	0.172899	0.0143152	0.163603	0.370017	0.0700489	0.26681
rs7595412	4780307	PLCL1	Neutrophils	2.85e-05	-	-	0.0299155	0.0130012	0.104646	-	0.0214584	0.104646
rs2738920	3890609	PLSCR1	Neutrophils	3.01e-05	0.0221686	0.00227431	-	-	-	-	0.0122214	NaN
rs806794	6200669	HIST1H2BD	Neutrophils	3.15e-05	0.00702715	0.0210377	-	-	-	0.0100748	0.0140324	0.0100748
rs4820988	2060608	PISD	Neutrophils	3.3e-05	0.0814303	0.0861344	-	-	-	-	0.0837824	NaN
rs7299091	7320717	POC1B;POC1B-GALNT4;GALNT4	Neutrophils	3.44e-05	-	-	-	-	-	-	NaN	NaN
rs1521	1440603	-	Neutrophils	3.57e-05	-	-	0.0546016	0.046087	0.00350992	0.121687	0.0503443	0.0625984
rs12753665	10458	SMG7	Neutrophils	3.61e-05	0.593095	0.528757	-	0.567621	0.639806	0.512711	0.563158	0.576258
rs12752833	6280411	ARID1A	Neutrophils	3.62e-05	0.44345	0.374358	0.32025	0.312931	0.313225	0.429856	0.362747	0.371541
rs3783346	4860224	RP11-638I2.8;WARS	Neutrophils	3.68e-05	0.543355	0.44151	-	-	-	0.591638	0.492433	0.591638
rs7908476	6200437	AP3M1	Neutrophils	3.7e-05	0.125643	0.0502875	0.0292099	0.00939573	0.187611	-	0.053634	0.187611
rs2546753	1340112	-	Neutrophils	3.86e-05	-	-	-	-	-	-	NaN	NaN
rs11622475	1410192	TDRD9	Neutrophils	3.89e-05	0.0736723	0.128777	0.157447	0.18984	0.412035	-	0.137434	0.412035
rs9890316	2360491	NARF	Neutrophils	3.96e-05	0.366529	0.107506	0.427094	0.243087	0.2715	0.226758	0.286054	0.249129
rs4758001	6900053	PPFIBP2	Lymphocytes	4.01e-05	0.574356	0.529013	0.150133	0.0536521	0.127202	0.00540283	0.326789	0.0663026
rs1883613	7100161	VNN2	Neutrophils	4.04e-05	0.0293637	0.146724	0.282002	0.0619954	0.157478	0.119295	0.130021	0.138386
rs3785912	270615	-	Neutrophils	4.12e-05	0.00497567	0.041646	0.0847767	-	-	0.100432	0.0437995	0.100432
rs10767985	1070753	TCP11L1	Neutrophils	4.34e-05	0.0522638	0.0364278	0.181628	0.0564868	0.37032	-	0.0817016	0.37032
rs2872507	1500112	ORMDL3	Lymphocytes	4.44e-05	0.56621	0.632285	0.638337	0.656101	0.0196171	0.328113	0.623234	0.173865
rs2124440	7200768	ORMDL3	Neutrophils	4.62e-05	-	-	0.0454856	0.15065	0.488285	0.214127	0.0980676	0.351206
rs907092	1500112	ITGA4	Lymphocytes	4.63e-05	0.551515	0.626021	0.539628	0.646851	0.0287292	0.293248	0.591004	0.160988
rs2409065	3390121	CASP5	Neutrophils	4.78e-05	0.0308144	0.0311201	-	-	-	-	0.0309673	NaN
rs4711229	1190367	CCBL2	Neutrophils	4.88e-05	-	-	0.0115916	0.0726664	0.0936379	0.124282	0.042129	0.10896
rs10801699	770630	IER3	Neutrophils	4.88e-05	0.0215887	0.0993719	-	-	-	-	0.0604803	NaN
rs920295	4290368	PSTPIP2	Neutrophils	4.93e-05	0.282251	0.159948	0.178941	0.0448418	0.0691741	0.402711	0.166496	0.235943
rs6995298	2190634	PLEKHF2	Neutrophils	5.48e-05	0.0244026	0.0558641	-	0.0519649	0.0166607	0.257543	0.0440772	0.137102
rs7616215	2190671	STOX1	Neutrophils	5.56e-05	0.0817925	0.059124	-	0.0895074	0.0875749	0.4469	0.0768079	0.267238
rs3740593	5560706	CCR3	Lymphocytes	5.56e-05	0.533774	0.465719	0.539044	0.308824	8.76e-05	0.0479012	0.46184	0.0239944
rs2274508	3890524	C9orf78	Neutrophils	5.62e-05	0.275244	0.234947	0.112687	0.123943	0.0195185	-	0.186705	0.0195185
rs1478309	2360164	NKG2-E;KLRC2	Lymphocytes	5.84e-05	0.175776	0.29144	-	0.172835	0.0993015	0.0142185	0.213351	0.05676
rs851180	830440	TLR5	Neutrophils	5.99e-05	-	-	0.022058	0.0917705	0.198859	0.0499999	0.0569143	0.12443
rs4749132	1820722	APBB1IP	Neutrophils	6.04e-05	-	-	-	-	-	-	NaN	NaN
rs778587	7000369	IER3	Neutrophils	6.09e-05	0.154619	0.115756	0.0289789	0.0142725	0.119745	0.0732981	0.0784066	0.0965217
rs2000999	2640025	TXNL4B;HP;HPR	Neutrophils	6.1e-05	0.110312	0.0368204	0.0149446	0.0432252	0.413153	0.288196	0.0513257	0.350674
rs12526186	1190367	CD14	Neutrophils	6.11e-05	-	-	-	-	-	-	NaN	NaN
rs764369	3440204	FBN2	Neutrophils	6.54e-05	0.0643051	0.191652	-	-	-	-	0.127978	NaN
rs12307997	5960136	Z83844.1;SH3BP1	Neutrophils	6.62e-05	0.0572356	0.0870879	-	-	-	-	0.0721617	NaN
rs9622677	130382	CLEC4C	Lymphocytes	6.63e-05	0.348445	0.37322	0.568553	0.217435	0.310148	0.31516	0.376913	0.312654
rs7120173	650678	TAGLN;PCSK7	Lymphocytes	6.71e-05	-	-	0.186864	0.205461	0.174592	-	0.196163	0.174592
rs10946808	6200669	HIST1H2BD	Neutrophils	6.84e-05	0.00300987	0.0455307	0.0852953	0.0173311	0.0559816	0.0100286	0.0377917	0.0330051
rs6887205	5960358	ITGA1;PELO	Neutrophils	6.96e-05	-	-	0.226159	0.150646	0.22977	0.324598	0.188403	0.277184
rs2839627	1230047	CBS	Neutrophils	7.11e-05	0.0334278	0.0462494	0.0853166	0.0194007	0.0947437	0.195787	0.0460986	0.145265
rs761100	4920112	KIAA0319	Neutrophils	7.34e-05	0.0670415	0.0448809	0.0256435	0.204757	0.0739001	0.106945	0.0855806	0.0904227
rs1388604	2190671	CCR3	Neutrophils	7.39e-05	0.0356241	0.0598014	-	-	-	0.451954	0.0477127	0.451954
rs2075671	580133	RBMS2	Neutrophils	7.58e-05	0.0229312	0.00878693	0.0110124	0.0549592	0.312299	0.362763	0.0244224	0.337531
rs2290400	1500112	MOSPD3	Lymphocytes	7.6e-05	0.457669	0.635152	-	-	-	0.311368	0.546411	0.311368
rs2657880	2750039	ORMDL3	Neutrophils	7.61e-05	-	-	0.367552	0.218945	0.225031	-	0.293248	0.225031
rs11076654	3870273	DBNDD1	Lymphocytes	7.68e-05	0.517545	0.461454	-	-	-	-	0.4895	NaN
rs10008376	450114	FBXL5	Neutrophils	8e-05	0.0960063	0.00156731	0.707172	0.132052	0.267779	0.451644	0.234199	0.359712
rs1046391	1470673	CTC-232P5.1;RFX2	Neutrophils	8.34e-05	0.037599	0.0251406	-	-	-	0.0258944	0.0313698	0.0258944
rs12600392	10240	PRKCZ;C1orf86	Neutrophils	8.75e-05	0.200837	0.27806	0.0907288	0.268505	0.654132	0.365697	0.209533	0.509915
rs262672	2750324	P2RX1	Neutrophils	8.76e-05	0.0365837	0.0810978	-	0.0628314	0.0710715	0.206386	0.060171	0.138729
rs16960758	6330494	DUT	Neutrophils	8.81e-05	0.115686	0.101336	-	0.151143	0.253416	0.308668	0.122722	0.281042
rs425277	2750324	PRKCZ;C1orf86	Neutrophils	8.84e-05	0.0189575	0.0648018	-	0.0522004	0.0667581	0.199618	0.0453199	0.133188
rs3842829	2850021	QSOX1	Neutrophils	9.09e-05	0.191262	0.20331	-	0.0313897	0.07918	0.606803	0.141987	0.342991
rs10903129	5220615	C1orf63;RHD	Neutrophils	9.47e-05	0.014086	0.0349923	0.047976	0.12251	0.00274444	0.0407709	0.0548912	0.0217577
rs11085824	6200315	DNASE2	Neutrophils	9.87e-05	0.025236	0.0617749	0.0968378	0.00292532	0.0934889	0.473123	0.0466935	0.283306
rs9303277	1500112	ORMDL3	Lymphocytes	0.000101	0.448822	0.629762	0.597792	0.69922	0.0446313	0.277327	0.593899	0.160979
rs197710	5810689	PRRG4	Neutrophils	0.000102	0.0504998	0.0376657	0.25363	0.0204322	0.196596	0.389404	0.0905569	0.293
rs10467935	1770035	PARP16	Neutrophils	0.000106	-	-	-	-	-	-	NaN	NaN
rs12027135	5220615	C1orf63;RHD	Neutrophils	0.000107	0.01994	0.0264131	-	-	-	-	0.0231765	NaN
rs3088238	1570014	OSBPL2	Neutrophils	0.000111	0.674364	0.592749	-	-	-	0.637753	0.633557	0.637753
rs7742211	7050612	RP11-405F3.4;GPR97	Neutrophils	0.000111	0.0336341	0.010149	-	0.00945948	0.101959	-	0.0177475	0.101959
rs11648336	5260424	TIAM2	Neutrophils	0.000111	0.0269507	0.0408771	0.103545	0.00874348	0.0644628	0.252362	0.0450291	0.158413
rs6510696	1300139	MAP1LC3A	Neutrophils	0.000114	-	-	0.0676726	0.0647335	0.11246	0.696706	0.0662031	0.404583
rs6058089	5490240	GNG7	Neutrophils	0.000114	-	-	-	0.189337	0.16251	-	0.189337	0.16251
rs2242601	7050484	ZYX;EPHA1	Neutrophils	0.00012	0.0170858	0.0158507	-	0.000394	0.181501	0.156932	0.0111101	0.169217
rs6958795	6400113	FAM212B	Neutrophils	0.000123	-	-	0.0327034	0.0751586	0.0623718	-	0.053931	0.0623718
rs7548973	5260008	ORAI2	Neutrophils	0.000124	0.0337365	0.0947296	-	0.083466	0.107509	0.298306	0.0706441	0.202907
rs2071421	4150168	ARSA	Neutrophils	0.000124	0.270803	0.290261	-	0.224258	0.325865	0.00335224	0.261774	0.164609
rs2238378	5130332	ZNF213	Neutrophils	0.000126	0.073095	0.0229194	-	-	-	0.229838	0.0480072	0.229838
rs2270460	7100386	RP11-566K11.7;TCF25	Lymphocytes	0.000128	-	-	-	-	-	-	NaN	NaN
rs4840568	4010184	C8orf12;FAM167A	Lymphocytes	0.000129	0.103836	0.0290811	0.564481	0.770817	0.0985005	0.0205905	0.367054	0.0595455
rs2960785	6620437	LRRC25	Neutrophils	0.000129	0.0745336	0.0924462	0.0164015	0.01166	0.153399	0.572822	0.0487603	0.363111
rs1560117	3850678	HOXA-AS3;HOXA3;HOXA5	Neutrophils	0.00013	-	-	0.19886	0.229806	0.01687	-	0.214333	0.01687
rs12936587	3390343	SREBF1	Neutrophils	0.000132	0.112753	0.0515679	-	-	-	0.0419519	0.0821607	0.0419519
rs7755143	6980129	PI16	Lymphocytes	0.000137	0.556798	0.140884	0.040955	0.518078	0.0471069	0.142639	0.314179	0.0948731
rs8012652	5820240	CHURC1-FNTB;FNTB;MAX	Neutrophils	0.00014	0.0206749	0.0195623	0.0491975	-	-	-	0.0298116	NaN
rs2453665	2680553	SPAG1	Neutrophils	0.00014	0.309358	0.178297	-	-	-	0.536828	0.243828	0.536828
rs12041623	1820682	RNASEL	Neutrophils	0.000141	0.00508077	0.000164	0.117524	0.140732	0.111064	0.215457	0.0658751	0.163261
rs2702178	6270706	SMG7	Neutrophils	0.000143	0.23734	0.199401	0.494513	0.254491	0.330646	0.493971	0.296436	0.412309
rs7216389	1500112	ORMDL3	Lymphocytes	0.000146	0.463747	0.630097	0.628166	0.692678	0.0610751	0.312749	0.603672	0.186912
rs7199157	4150563	MPG;NPRL3	Neutrophils	0.000151	0.026685	0.0114031	-	-	-	-	0.019044	NaN
rs6002985	5090056	ARFGAP3	Neutrophils	0.000159	0.203262	0.0798872	0.0870279	0.0308823	0.210834	0.218503	0.100265	0.214669
rs2277680	6280332	CXCL16	Neutrophils	0.00016	0.159822	0.188292	0.119724	0.158942	0.0510878	0.336338	0.156695	0.193713
rs6672371	1440300	SLC27A3	Neutrophils	0.000161	-	-	0.308913	0.32442	0.0718137	0	0.316666	0.0359068
rs3093023	2850100	RP11-514O12.4;RNASET2	Neutrophils	0.000162	-	-	0.0434545	0.0371851	0.0892708	0.307005	0.0403198	0.198138
rs10914624	6290593	S100PBP	Neutrophils	0.000165	0.00533547	0.0431522	-	-	-	-	0.0242438	NaN
rs748815	5690408	IRX3	Neutrophils	0.000166	0.0340538	0.0628261	0.0330768	0.0798714	0.107047	0.255681	0.052457	0.181364
rs11248850	4150563	MPG;NPRL3	Neutrophils	0.000167	0.0328135	0.0052681	0.00988426	0.0826644	0.0122189	0.060663	0.0326576	0.036441
rs140522	7510537	NCAPH2;SCO2	Neutrophils	0.000173	0.0519352	0.0451087	-	0.0308301	0.0110229	0.219686	0.0426247	0.115354
rs3091397	7510537	NCAPH2;SCO2	Neutrophils	0.000173	0.0908291	0.0920456	-	0.092407	0.153506	0.179808	0.0917605	0.166657
rs11185516	830615	ZDHHC19	Neutrophils	0.000174	-	-	0.0563219	0.217612	0.00376415	0.177361	0.136967	0.0905625
rs6557672	2900224	ENTPD4	Neutrophils	0.000176	0.291028	0.20163	0.267785	0.395806	0.470196	0.312323	0.289062	0.391259
rs3809161	2070646	RP11-753H16.3;RP11-753H16.5;GPR84	Neutrophils	0.000178	-	-	0.160285	0.0155822	0.297127	0.0103907	0.0879334	0.153759
rs7212538	2710735	RASD1	Neutrophils	0.00018	0.00871836	0.078193	-	-	-	-	0.0434557	NaN
rs1045248	2320722	DENND3	Neutrophils	0.000186	0.0809506	0.244077	-	-	-	0.387106	0.162514	0.387106
rs6768074	450554	CCNL1	Neutrophils	0.000188	0.0207764	0.0298057	-	-	-	-	0.025291	NaN
rs1026520	7510747	MBP	Neutrophils	0.000189	-	-	0.00406772	-	-	-	0.00406772	NaN
rs10417597	6370377	C19orf12	Lymphocytes	0.000192	0.515052	0.397182	-	-	-	0.0852035	0.456117	0.0852035
rs12591569	4120403	WDR61	Neutrophils	0.000193	0.079385	0.123642	-	-	-	-	0.101514	NaN
rs4757663	110291	LDHC	Lymphocytes	0.000196	0.334661	0.311853	-	0.567186	0.288696	0.0506709	0.404567	0.169683
rs750940	5340184	THBD	Lymphocytes	0.0002	-	-	-	-	-	-	NaN	NaN
rs10057405	3440204	FBN2	Neutrophils	0.0002	0.0259671	0.138886	-	-	-	-	0.0824267	NaN
rs844892	5720369	-	Neutrophils	0.0002	0.00437454	0.0204629	-	-	-	0.266325	0.0124187	0.266325
rs12039221	6560279	VAV3	Neutrophils	0.000202	0.387598	0.357729	-	0.444685	0.427898	0.137175	0.396671	0.282536
rs4460622	7400747	FAM89A	Neutrophils	0.000203	0.06387	0.0631063	-	-	-	-	0.0634881	NaN
rs10487157	580133	ORMDL3	Neutrophils	0.000207	0.074681	0.0191287	0.0465716	0.0764149	0.37452	-	0.054199	0.37452
rs6503525	1500112	MOSPD3	Lymphocytes	0.000207	0.349601	0.480023	0.462914	0.472043	0.0428349	-	0.441145	0.0428349
rs623860	2940754	NPAT	Lymphocytes	0.000209	0.204741	0.122157	-	0.0845647	0.245325	0.0178469	0.137154	0.131586
rs9917042	6960630	CTC-548K16.5;CD97	Neutrophils	0.00021	0.165194	0.184741	0.0801918	0.0115698	0.120582	0.0844255	0.110424	0.102504
rs3153	6550056	IFNAR2	Neutrophils	0.000211	0.154041	0.0715964	-	-	-	0.175348	0.112819	0.175348
rs7415657	7210477	C1orf87	Neutrophils	0.000214	0.0529595	0.0462357	-	-	-	0.0268601	0.0495976	0.0268601
rs10882889	6110332	ARHGAP19	Neutrophils	0.000218	0.0499936	0.0751217	-	-	-	-	0.0625577	NaN
rs2118207	5340162	ENO4;KIAA1598	Neutrophils	0.000228	0.0986344	0.163948	-	-	-	0.0614957	0.131291	0.0614957
rs8027587	6330132	ISG20	Neutrophils	0.00023	0.00875375	0.0998957	0.108722	0.056458	0.0143216	0.0804622	0.0684573	0.0473919
rs238135	4260189	TGIF1	Neutrophils	0.000231	0.246202	0.234299	0.164296	0.185883	0.360751	0.168612	0.20767	0.264682
rs2272983	4540215	FBXO2	Lymphocytes	0.000237	0.374556	0.377787	-	-	-	-	0.376171	NaN
rs11867934	1030551	COPS3	Neutrophils	0.000237	0.0226304	0.0783088	-	-	-	-	0.0504696	NaN
rs4932194	6330132	ISG20	Neutrophils	0.000238	0.0086296	0.0966949	0.0370495	0.0535526	0.00615131	0.0814274	0.0489816	0.0437894
rs1047912	7510392	DIP2B	Neutrophils	0.000239	0.207772	0.274005	-	0.0601936	0.268934	0.170099	0.180657	0.219516
rs8067378	1500112	ORMDL3	Lymphocytes	0.000241	0.45165	0.640409	0.700934	0.701074	0.0415179	0.328113	0.623517	0.184816
rs7648402	3930008	RPL14	Lymphocytes	0.000242	0.506871	0.498477	-	-	-	-	0.502674	NaN
rs11637235	6330494	DUT	Neutrophils	0.000252	0.105584	0.0867486	-	0.157233	0.17971	0	0.116522	0.0898552
rs262962	2680538	-	Lymphocytes	0.00026	0.456377	0.477397	-	-	-	-	0.466887	NaN
rs4702982	6020470	MAP6D1	Neutrophils	0.00026	0.108629	0.0425715	0.0215443	0.0760918	0.0107104	-	0.0622091	0.0107104
rs17300022	7150465	AMZ1;GNA12	Neutrophils	0.000261	0.109735	0.0903232	0.0709299	0.0147934	0.00062	0.00185565	0.0714455	0.00123773
rs6512121	3940333	ZNF266	Lymphocytes	0.000264	0.725296	0.648387	-	0.506276	0.34421	0.314201	0.626653	0.329206
rs2839619	2100537	PKNOX1	Lymphocytes	0.000273	0.142486	0.263624	0.275465	0.329811	0.19168	0.0471841	0.252847	0.119432
rs715544	6900440	SLC25A1	Neutrophils	0.000278	0.0409507	0.0972474	0.0878258	0.0464264	0.122472	0.39875	0.0681126	0.260611
rs8076632	5050520	SPATA20	Lymphocytes	0.000288	0.768283	0.748843	-	-	-	0.115693	0.758563	0.115693
rs2899164	2140020	LIMK2	Neutrophils	0.00029	0.0651537	0.0928353	-	-	-	-	0.0789945	NaN
rs1366240	2690315	RNF44	Neutrophils	0.000301	0.0957264	0.00958504	0.145681	0.126393	0.171799	-	0.0943464	0.171799
rs12273915	6650373	INSC	Neutrophils	0.000303	0.0477201	0.0368731	-	0.0356811	0.0518921	0.0558945	0.0400915	0.0538933
rs6684172	430356	ACOX1	Neutrophils	0.000305	0.0357931	0.0176961	-	-	-	-	0.0267446	NaN
rs8065144	6180324	OR2W3	Neutrophils	0.000306	0.0120488	0.0541296	-	0.172002	0.168712	0.173968	0.0793934	0.17134
rs7929077	1940524	RP11-281O15.3;ZNF354A	Neutrophils	0.000312	0.0989323	0.0759385	0.0449823	0.0772143	0.00546292	0.118879	0.0742668	0.062171
rs10516147	6060296	UBASH3B	Neutrophils	0.000312	0.0625231	0.0778504	0.251768	0.0481561	0.00359959	0.6932	0.110074	0.3484
rs642803	3830433	RP11-770G2.2	Neutrophils	0.000315	0.0642118	0.135149	-	0.0537502	0.173861	0.123638	0.0843702	0.14875
rs703842	870056	METTL21B;RP11-571M6.15	Lymphocytes	0.000318	0.510124	0.406538	0.698723	0.306254	0.683056	0.0502544	0.48041	0.366655
rs6976053	1260730	EPHB4	Neutrophils	0.000333	-	-	-	0.018141	0.234541	0.40072	0.018141	0.317631
rs17178006	6580349	LEMD3	Neutrophils	0.000337	0.0502554	0.10175	-	-	-	-	0.0760029	NaN
rs3091242	5220615	C1orf63;RHD	Neutrophils	0.000341	0.0255455	0.0232827	0.0383875	0.104985	0.02906	0.0347516	0.0480503	0.0319058
rs11927001	1410397	GPR27	Neutrophils	0.000357	0.0342983	0.0305561	-	-	-	-	0.0324272	NaN
rs1799964	1440603	-	Neutrophils	0.000358	0.0182733	0.00583464	0.129844	0.138875	0.116362	0.00121529	0.0732066	0.0587889
rs10185660	3180719	THNSL2	Neutrophils	0.000363	0.413385	0.338787	-	0.496029	0.670982	0.412727	0.416067	0.541854
rs2236164	1850681	ZNF549;ZNF550	Neutrophils	0.00037	0.0386241	0.0328617	0.0850327	0.00850287	0.0418008	0.140219	0.0412553	0.0910099
rs420389	380010	RP4-614O4.11;EIF6	Neutrophils	0.000372	0.0124011	0.0055888	-	-	-	-	0.00899494	NaN
rs3746222	1850364	CXCL5	Lymphocytes	0.000372	0.279519	0.112781	0.203966	0.217567	0.107903	0.0325157	0.203458	0.0702096
rs2832258	6770347	LINC00189	Neutrophils	0.000374	0.0264196	0.0346295	-	-	-	0.302073	0.0305245	0.302073
rs4407790	4860746	RP11-1220K2.2	Neutrophils	0.000375	0.0379685	0.000853	0.0504827	0.00809202	0.0616614	0.0801837	0.024349	0.0709225
rs3798713	5290100	TMEM14B;SYCP2L;MAK	Neutrophils	0.000377	0.0649556	0.0330722	-	-	-	-	0.0490139	NaN
rs2236212	5290100	TMEM14B;SYCP2L;MAK	Neutrophils	0.000378	0.0657246	0.0375284	0.0616499	0.0112698	0.0699458	-	0.0440432	0.0699458
rs11711946	3800671	CTNNB1	Neutrophils	0.000383	0.390758	0.257884	0.390029	0.0497812	0.097552	0.163214	0.272113	0.130383
rs10790286	4040377	PDZD3;CCDC153	Neutrophils	0.000384	0.0684447	0.0179258	-	0.0783166	0.00848403	0.190539	0.0548957	0.0995115
rs17418268	1510181	AL590369.1;PTGES	Neutrophils	0.000399	-	-	-	-	-	-	NaN	NaN
rs6058035	1050746	HM13	Neutrophils	0.000402	0.06195	0.0340928	0.016582	0.0134807	0.173204	0	0.0315264	0.0866018
rs17164847	1450056	CPA5	Lymphocytes	0.000414	0.324452	0.433149	0.166817	0.0468943	0.0700552	-	0.242828	0.0700552
rs3099844	1440603	-	Neutrophils	0.00042	-	-	0.28398	0.175514	0.164226	0.0339539	0.229747	0.0990902
rs4820988	1440278	PISD	Neutrophils	0.000424	0.00971623	0.103024	-	-	-	-	0.0563703	NaN
rs3734398	5290100	TMEM14B;SYCP2L;MAK	Neutrophils	0.000427	0.0792662	0.044092	0.00436113	0.0234337	0.0559618	0.0885125	0.0377882	0.0722371
rs8052560	4590390	PIEZO1	Lymphocytes	0.00043	0.0662826	0.141552	-	-	-	0.0257767	0.103917	0.0257767
rs12056143	1580400	TTC26	Neutrophils	0.000434	0.0479907	0.0546597	0.00370655	0.00816641	0.0230925	0.438788	0.0286308	0.23094
rs1859487	7400050	RASGRP4	Neutrophils	0.000439	-	-	-	-	-	0.465627	NaN	0.465627
rs3745964	6660576	CCM2	Neutrophils	0.000439	-	0.0704922	0.0174984	0.00263464	0.0840266	0.241844	0.0302084	0.162935
rs2075671	1260730	EPHB4	Neutrophils	0.000441	-	-	-	0.0223248	0.281714	0.273625	0.0223248	0.27767
rs6767690	3400097	MUC20;AC069513.3	Lymphocytes	0.000442	0.409169	0.383116	-	-	-	-	0.396142	NaN
rs4969481	6660132	DHRS9	Lymphocytes	0.000447	0.565384	0.57188	0.394463	0.539522	0.381281	0.273693	0.517812	0.327487
rs12050290	3420008	SNX6	Neutrophils	0.000448	0.022464	0.030626	0.00847217	0.111778	0.0195563	0.317976	0.0433351	0.168766
rs7566044	5290292	DCXR	Neutrophils	0.000448	0.0814664	0.10252	0.0413124	0.073452	0.0518648	0.110925	0.0746876	0.0813952
rs2736340	4010184	C8orf12;FAM167A	Lymphocytes	0.000456	0.099542	0.0354312	0.615401	0.74442	0.075706	0.0285003	0.373698	0.0521032
rs7322077	6100521	PHF11	Neutrophils	0.000469	0.138007	0.0707575	-	-	-	-	0.104382	NaN
rs1044762	2680079	RP11-154D6.1;OGFRL1	Neutrophils	0.000471	-	-	0.178353	0.151561	0.204295	0.248323	0.164957	0.226309
rs2283792	240348	ACAD8	Neutrophils	0.000479	0.139567	0.173186	-	0.0445162	0.213641	0.282659	0.11909	0.24815
rs1031381	730671	PPM1F	Neutrophils	0.00048	0.0443304	0.0701807	-	0.0227007	0.127	0.286206	0.0457373	0.206603
rs2697679	3610343	ACOX1	Neutrophils	0.000486	0.10801	0.109771	0.260988	0.0670942	0.134363	0.218269	0.136466	0.176316
rs2289371	4860634	CCM2	Neutrophils	0.000486	0.00620371	0.171636	-	-	-	-	0.0889198	NaN
rs1055129	6180324	NBN	Neutrophils	0.000487	0.1072	0.00572282	-	0.0441437	0.0550645	0.111133	0.0523557	0.0830987
rs3775792	4830504	PGM2	Neutrophils	0.00049	-	-	-	-	-	-	NaN	NaN
rs12610376	4540682	SPATA5L1	Neutrophils	0.000493	0.0791214	0.170723	-	-	-	0.0358859	0.124922	0.0358859
rs10923477	7320661	PALM	Neutrophils	0.000495	0.0487712	0.0479271	0.0190832	0.00743376	0.113473	0.181404	0.0308038	0.147439
rs2453533	7400619	GDAP2	Neutrophils	0.000495	0.203797	0.162532	-	-	-	-	0.183164	NaN
rs2621416	2650156	TAP2	Neutrophils	0.000501	-	-	-	-	-	0.491834	NaN	0.491834
rs2106294	2140020	LIMK2	Neutrophils	0.000502	0.0733207	0.0812738	-	0.0320112	0.00460588	-	0.0622019	0.00460588
rs1554669	3890689	-	Neutrophils	0.000506	-	-	-	-	-	0.149739	NaN	0.149739
rs131794	7510537	NCAPH2;SCO2	Neutrophils	0.000514	0.0944096	0.100911	-	-	-	0.139441	0.0976602	0.139441
rs3729639	3310546	GAD1	Lymphocytes	0.000517	0.0131118	0.152555	0.156025	0.0135176	0.11046	0.0313767	0.0838025	0.0709185
rs10803852	1440477	E2F4	Neutrophils	0.000518	-	-	0.083854	0.134345	0.0533228	0	0.1091	0.0266614
rs4771640	6110736	TTC38	Neutrophils	0.000521	0.00639167	0.0224059	0.0550698	0.0268354	0.0335226	0.0500988	0.0276757	0.0418107
rs10854854	6040017	IRS2	Lymphocytes	0.000521	0.0792258	0.231892	-	0.0303382	0.0300228	-	0.113819	0.0300228
rs1043879	5220615	PTPN1	Neutrophils	0.000526	0.00206129	0.108859	0.116134	0.00984743	0.0926595	0.0197871	0.0592255	0.0562233
rs4756042	6580164	PHF21A	Neutrophils	0.000527	0.0957063	0.0643753	0.0629312	0.0560101	0.0366561	-	0.0697557	0.0366561
rs17788127	4390703	C1orf63;RHD	Lymphocytes	0.000527	0.492398	0.429603	-	-	-	-	0.461001	NaN
rs7208487	1940747	PPP1R1B	Neutrophils	0.000533	0.00830833	0.0447357	-	0.0674104	0.00989943	0.171202	0.0401515	0.0905506
rs1570342	2190743	RBM23	Lymphocytes	0.000535	0.326507	0.272513	0.533221	0.246529	0.363174	0.352009	0.344692	0.357591
rs8102476	6020468	SPINT2;PPP1R14A	Neutrophils	0.000558	0.0164894	0.0673573	0.0377251	0.075333	0.0480005	0.0765482	0.0492262	0.0622744
rs12870	5220224	B3GNT4;DIABLO;RP11-512M8.5	Lymphocytes	0.000563	0.306562	0.28424	-	0.222844	0.400893	0.224555	0.271215	0.312724
rs7254378	4250427	ZNF493;CTD-2561J22.3	Neutrophils	0.000577	0.0220271	0.0745768	-	-	-	-	0.0483019	NaN
rs10987740	430767	CDK9	Neutrophils	0.000585	-	-	-	0.0069045	0.146036	0.0691071	0.0069045	0.107571
rs7412746	6330484	CTSS	Neutrophils	0.000592	0.214694	0.132797	0.409134	0.2014	0.277757	0.22958	0.239506	0.253669
rs12093643	7560471	MKNK1;MOB3C	Neutrophils	0.000594	0.00124375	0.0028901	-	-	-	-	0.00206692	NaN
rs2467853	7400619	-	Neutrophils	0.000598	0.20253	0.160101	-	-	-	-	0.181315	NaN
rs16938437	6580164	PHF21A	Neutrophils	0.000598	0.101303	0.0611706	0.063496	0.0563965	0.0360238	-	0.0705916	0.0360238
rs10040844	6020470	SPATA5L1	Neutrophils	0.000598	0.101481	0.056299	-	-	-	0.108763	0.07889	0.108763
rs3852537	3830647	RP11-463O12.3;VPS37B	Neutrophils	0.000604	0.107408	0.0342507	-	-	-	0.0515262	0.0708295	0.0515262
rs1342878	2850471	-	Lymphocytes	0.000607	0.0706841	0.00885228	-	-	-	-	0.0397682	NaN
rs9268924	270168	HLA-DRA	Neutrophils	0.00061	-	-	-	-	-	0.174157	NaN	0.174157
rs4239439	990719	TTC39C	Neutrophils	0.000614	-	-	0.18341	0.166843	0.792906	0.138511	0.175127	0.465709
rs4407790	2260725	-	Neutrophils	0.000626	0.0696263	0.0782746	0.110273	-	-	0.0438412	0.0860581	0.0438412
rs1075728	70634	RABAC1	Neutrophils	0.000629	0.24851	0.284592	-	0.239011	0.100862	-	0.257371	0.100862
rs11076933	4920162	FLYWCH2	Neutrophils	0.000631	0.0212475	0.0584439	0.501113	0.162774	0.261597	-	0.185895	0.261597
rs12526161	4230669	SMPDL3A	Neutrophils	0.000637	0.0204524	0.0512142	-	-	-	-	0.0358333	NaN
rs4407796	3420332	SLC37A3	Neutrophils	0.000646	0.339421	0.243966	-	0.095383	0.276228	0.153303	0.226257	0.214766
rs10438593	5290431	MMP25;RP11-473M20.7	Neutrophils	0.000656	0.00564749	0.0378369	-	0.0554122	0.0261546	-	0.0329655	0.0261546
rs11585570	1010730	SCP2	Neutrophils	0.000665	0.23617	0.203603	-	-	-	0.23387	0.219886	0.23387
rs8024471	2340689	SPAG1	Neutrophils	0.000669	0.0441863	0.0340167	0.101785	0.0157495	0.422701	0.52144	0.0489343	0.472071
rs6142618	7100619	RP11-315D16.2;CLN6	Neutrophils	0.000671	0.198328	0.126948	0.250638	0.327711	0.384843	-	0.225906	0.384843
rs1371867	2680553	TM9SF4	Neutrophils	0.000671	0.21953	0.132628	-	0.0665471	0.268876	-	0.139568	0.268876
rs9932319	3310546	E2F4	Lymphocytes	0.000674	0.0336922	0.123856	0.0348798	0.00102222	0.13431	0.149754	0.0483625	0.142032
rs1059264	2710463	AL157871.2;RP11-638I2.6;SLC25A29	Lymphocytes	0.000677	-	-	-	0.574294	0.0644048	0.155106	0.574294	0.109755
rs879606	1940747	PPP1R1B	Neutrophils	0.000685	0.0576794	0.0572901	-	0.0414461	0.00631494	0.500291	0.0521385	0.253303
rs7084324	5050112	MCMBP	Neutrophils	0.000687	0.299129	0.305113	-	-	-	-	0.302121	NaN
rs9305048	2140136	ZNF333;EMR2	Neutrophils	0.000705	0.136083	0.186135	0.409942	0.00797946	0.539423	0.403817	0.185035	0.47162
rs1916659	1660356	SERPINB10;AC009802.1	Neutrophils	0.000707	-	-	-	0.0669727	0.710026	0.0502108	0.0669727	0.380118
rs3782567	360689	RP11-392P7.6;HEBP1	Neutrophils	0.000721	0.530744	0.309829	0.0385403	0.254477	0.233776	-	0.283397	0.233776
rs7295294	2070736	TMEM116	Neutrophils	0.000725	0.135407	0.0830453	-	0.0886436	0.355072	0.177097	0.102365	0.266085
rs2712381	1340689	RPN1	Lymphocytes	0.000727	0.444889	0.339037	0.0627372	0.0382862	0.175801	0.0260448	0.221237	0.100923
rs11781699	4220431	RP11-514O12.4;RNASET2	Neutrophils	0.00073	0.112962	0.0580841	-	-	-	0.0829312	0.0855231	0.0829312
rs3093024	2850100	EXT1	Neutrophils	0.000731	-	-	-	-	-	0.307005	NaN	0.307005
rs721131	2490685	DIP2A	Lymphocytes	0.000739	0.342462	0.58362	-	-	-	-	0.463041	NaN
rs2160591	2710475	HAL	Neutrophils	0.000746	-	-	0.244363	0.082815	0.0984491	0.708698	0.163589	0.403574
rs2850542	6200408	DNTTIP1	Neutrophils	0.000749	0.349976	0.17756	-	0.188074	0.223694	0.241202	0.238537	0.232448
rs17623400	510291	CYP4F12	Neutrophils	0.000749	-	-	-	0.0261567	0.35101	-	0.0261567	0.35101
rs4619875	10753	PWP1	Neutrophils	0.00075	0.27163	0.28553	0.364279	0.31879	0.154319	0.581978	0.310057	0.368148
rs6065904	2100678	ARFIP1	Lymphocytes	0.000751	0.087355	0.131341	0.0204331	0.0883132	0.148251	0.0329289	0.0818607	0.0905897
rs12307364	6960274	DECR1	Neutrophils	0.000751	0.0670648	0.0959415	0.0163205	0.0860944	0.129717	0.443536	0.0663553	0.286626
rs1273516	6560239	ME2	Lymphocytes	0.000753	0.0888718	0.0938158	0.0353457	0.00481046	0.0344131	0.16591	0.0557109	0.100161
rs5750678	2640411	GTPBP1;SUN2;RP3-508I15.18;RP3-508I15.19	Neutrophils	0.000766	-	-	-	0.111758	0.271375	0.0552585	0.111758	0.163317
rs2734583	1440603	-	Neutrophils	0.000773	-	-	0.256547	0.171262	0.154661	0.0339539	0.213905	0.0943076
rs575959	2360593	DDTL;DDT	Neutrophils	0.000795	0.173394	0.0959425	-	-	-	-	0.134668	NaN
rs2739330	2360593	DDTL;DDT	Neutrophils	0.000802	0.395377	0.350371	-	-	-	-	0.372874	NaN
rs439401	4890707	PVRL2	Neutrophils	0.00081	0.106683	0.110927	0.0011215	0.0129545	0.0318616	0.100193	0.0579215	0.0660271
rs9666761	5360156	IFITM2;IFITM1	Neutrophils	0.000821	0.126873	0.165794	-	-	-	-	0.146333	NaN
rs2290775	7610184	FAM65A	Neutrophils	0.000823	0.150197	0.0677203	0.134501	0.0880031	0.193231	0.443006	0.110105	0.318118
rs6499137	6480092	PNKP	Neutrophils	0.000824	0.00180404	0.000344	0.0367238	0.0313788	0.0107339	0	0.0175626	0.00536696
rs494453	3400468	RAP1A	Neutrophils	0.000845	0.0853028	0.163006	-	-	-	-	0.124155	NaN
rs2657879	2750039	RBMS2	Neutrophils	0.000878	-	-	0.380313	0.261592	0.222894	0.288696	0.320952	0.255795
rs8108875	3290259	NAPSB;NR1H2	Neutrophils	0.000884	-	-	-	-	-	-	NaN	NaN
rs868866	4070091	IL18RAP	Lymphocytes	0.000887	0.0647517	0.07076	0.0556644	0.0573238	0.0565588	-	0.062125	0.0565588
rs17027258	6520180	MYO7B	Neutrophils	0.000888	-	-	-	-	-	-	NaN	NaN
rs2255177	2230600	RORC	Neutrophils	0.00089	-	-	-	0.313806	0.0278416	0.313675	0.313806	0.170758
rs10982156	450020	ORM2	Neutrophils	0.000898	-	1.29e-05	-	-	-	-	1.29e-05	NaN
rs1167406	6510189	VKORC1L1	Neutrophils	0.000909	0.00658586	0.026069	-	-	-	-	0.0163274	NaN
rs11755235	6590646	RP1-93H18.6;FAM26F	Lymphocytes	0.000916	0.200286	0.172286	-	-	-	-	0.186286	NaN
rs3732264	4860255	ASPRV1	Neutrophils	0.000919	-	-	0.229948	0.0276805	0.122089	0.468996	0.128814	0.295543
rs2638315	2750039	RBMS2	Neutrophils	0.000936	-	-	0.365605	0.261782	0.223238	0.288696	0.313694	0.255967
rs11639717	7050193	RAB40C	Neutrophils	0.000944	-	-	-	-	-	0.0749875	NaN	0.0749875
rs2295080	1410243	SGPL1	Neutrophils	0.000959	0.099022	0.105652	-	-	-	-	0.102337	NaN
rs11595680	3370273	CORO2A	Neutrophils	0.00096	0.129137	0.0358622	-	-	-	-	0.0824996	NaN
rs942165	1410609	MTOR	Neutrophils	0.000962	0.0525443	0.00724748	0.0658244	0.0318281	0.476775	0.0702316	0.0393611	0.273503
rs12303027	4490161	DHRS9	Neutrophils	0.00100565	-	-	-	-	-	-	NaN	NaN
rs10946808	290730	GAPDH	Neutrophils	0.00100756	0.0657794	0.0062707	0.12717	0.0242908	0.0987471	0.112899	0.0558777	0.105823
rs3815574	630315	ARHGEF17	Neutrophils	0.00100787	0.0504383	0.168455	0.200423	0.0758747	0.019964	0.315453	0.123798	0.167709
rs7125978	1660020	HIST1H2BD	Neutrophils	0.00101054	0.0480398	0.0665129	-	-	-	-	0.0572763	NaN
rs1982151	1990433	RMI1	Neutrophils	0.00101646	-	-	-	0.0349599	0.0765419	0.0765934	0.0349599	0.0765676
rs2275796	870138	ADORA3	Neutrophils	0.00102676	0.0384409	0.00673166	-	-	-	-	0.0225863	NaN
rs3867430	2190619	C5orf4	Neutrophils	0.00102898	0.0618303	0.0692636	-	-	-	-	0.065547	NaN
rs12575642	940669	TRPT1	Neutrophils	0.00103309	0.0471542	0.00960241	-	0.0195163	0.0998885	-	0.0254243	0.0998885
rs3117099	270168	FHIT	Neutrophils	0.00104343	-	-	0.0116049	0.0122076	0.00606652	0.0584006	0.0119062	0.0322335
rs2630167	7150142	HLA-DRA	Lymphocytes	0.0010447	0.291848	0.179733	0.0842235	0.208437	0.121959	0	0.19106	0.0609793
rs7786877	580133	MOSPD3	Neutrophils	0.00106044	0.0751203	0.00807348	-	-	-	0.132019	0.0415969	0.132019
rs4773208	1240358	RAB20	Neutrophils	0.001071	0.067386	0.115851	-	-	-	-	0.0916187	NaN
rs6537709	1300435	FAM212B	Neutrophils	0.00107326	0.00200141	0.182092	-	-	-	-	0.0920468	NaN
rs806794	290730	HIST1H2BD	Neutrophils	0.00107841	0.0434458	0.019254	-	-	-	0.0931776	0.0313499	0.0931776
rs11181384	1770224	PPHLN1;PRICKLE1	Lymphocytes	0.00110338	0.0728239	0.0286369	-	-	-	-	0.0507304	NaN
rs2442807	6100703	RAF1	Neutrophils	0.00111376	0.0528028	0.0485727	0.00369425	0.00403013	0.0250006	-	0.027275	0.0250006
rs12518386	5490019	GPX3	Neutrophils	0.00115314	0.000895	0.0256346	-	-	-	-	0.0132647	NaN
rs10906857	3930382	-	Lymphocytes	0.00116851	0.527425	0.439731	0.105003	-	-	0.202774	0.357386	0.202774
rs12170464	7000465	GUSBP11;RGL4	Neutrophils	0.00117381	-	-	0.0448211	0.0288573	0.0720699	0.207371	0.0368392	0.139721
rs6490294	2070736	TMEM116	Neutrophils	0.00119861	0.247855	0.162085	-	-	-	0.182468	0.20497	0.182468
rs2075650	2140746	PVRL2	Neutrophils	0.00120246	0.0332257	0.0777607	-	0.0812796	0.0778766	0.241411	0.0640887	0.159644
rs1424695	990349	MCTP2	Neutrophils	0.00121812	0.162301	0.051552	0.0674814	0.110633	0.0190217	0.313785	0.097992	0.166403
rs1990930	5890451	CTNNA1	Neutrophils	0.00122047	0.254287	0.189352	-	-	-	-	0.221819	NaN
rs12284352	1580296	CWF19L2	Neutrophils	0.00122457	0.203815	0.296535	-	-	-	-	0.250175	NaN
rs2830076	3370577	IL18RAP	Neutrophils	0.00122813	0.0250694	0.0127474	-	0.127804	0.199641	0.342332	0.055207	0.270987
rs3771180	6520180	IL18RAP	Neutrophils	0.00122838	-	-	0.0601579	0.0484065	0.0213912	0.389521	0.0542822	0.205456
rs13408661	6520180	APP	Neutrophils	0.00123092	-	-	-	-	-	0.389521	NaN	0.389521
rs969660	5360626	SLC26A8	Neutrophils	0.00123572	0.0152026	0.0377081	-	-	-	-	0.0264554	NaN
rs13277113	4010184	C8orf12;FAM167A	Lymphocytes	0.00123923	0.0967096	0.0224565	0.564481	0.740674	0.0757806	0.0205905	0.35608	0.0481856
rs7712162	10050	PAPD4	Neutrophils	0.0012454	-	-	0.0787886	0.028486	0.0337601	0.132626	0.0536373	0.0831929
rs5743289	940220	NOD2	Neutrophils	0.00125202	-	-	0.0613029	0.0293373	0.0140602	-	0.0453201	0.0140602
rs3820182	6770014	TPR	Lymphocytes	0.00128274	0.322389	0.139037	0.0395084	0.00771484	0.0271352	0.120853	0.127162	0.0739942
rs8029616	1010315	-	Lymphocytes	0.00128551	0.377753	0.256885	-	-	-	-	0.317319	NaN
rs10514609	2630523	LINS	Neutrophils	0.00128735	-	-	0.0588033	-	-	-	0.0588033	NaN
rs6569843	4010133	VNN3	Neutrophils	0.00129098	0.109457	0.0745551	0.0750785	0.00894829	0.498678	0.217155	0.0670098	0.357917
rs479844	3830433	RP11-770G2.2	Neutrophils	0.00130448	0.113165	0.000566	-	0.105227	0.0927649	0.149238	0.072986	0.121001
rs6586684	2030482	ASAH1	Neutrophils	0.00131533	0.0649285	0.0241712	0.505138	0.039627	0.313144	-	0.158466	0.313144
rs10849488	6620050	IFFO1	Neutrophils	0.00132378	0.166505	0.141072	-	0.11166	0.206543	0.408824	0.139746	0.307683
rs4667004	2760196	-	Lymphocytes	0.00133263	0.804765	0.761439	0.565155	-	-	0.642884	0.710453	0.642884
rs4702982	4230017	VPS53	Neutrophils	0.00133945	0.0986074	0.0230187	-	0.0991252	0.0807208	-	0.0735838	0.0807208
rs17616389	7210671	-	Neutrophils	0.0013407	0.144441	0.0353079	0.00983327	0.0369427	0.127791	0.0458382	0.0566313	0.0868148
rs540719	1030358	COG7	Lymphocytes	0.00136576	0.0913975	0.111922	-	-	-	0.225878	0.10166	0.225878
rs12307364	6840468	HAL	Neutrophils	0.00139736	0.000884	0.121341	-	0.12459	0.203656	0.496076	0.0822719	0.349866
rs227580	20131	CTB-175E5.4;ASB16;ASB16-AS1	Neutrophils	0.00141108	0.293461	0.186307	0.541202	0.277885	0.172298	0.110096	0.324714	0.141197
rs17694990	3400392	FPR1;FPR2	Neutrophils	0.00141866	0.0651293	0.0868064	-	-	-	0.365697	0.0759679	0.365697
rs6688931	1030768	LDLRAP1	Lymphocytes	0.00143432	0.652971	0.433672	-	-	-	-	0.543322	NaN
rs11745587	6040398	AC034220.3;SLC22A4	Neutrophils	0.00143754	0.0169734	0.00882799	0.0439754	0.101791	0.15059	0.0476412	0.0428919	0.0991156
rs6136	7610767	WDR11	Neutrophils	0.00144529	0.306251	0.155331	-	-	-	-	0.230791	NaN
rs4751800	5560136	F5	Lymphocytes	0.00144641	0.543466	0.483911	-	0.37522	0.291345	0.156015	0.467532	0.22368
rs10515306	4230017	-	Neutrophils	0.0014524	0.0984135	0.0250397	-	-	-	-	0.0617266	NaN
rs12896399	2260414	SLC24A4	Neutrophils	0.00149482	0.00164836	0.0309718	0.00402275	0.0741697	0.0670333	0.00649128	0.0277031	0.0367623
rs3750198	3310682	RP11-399O19.5;STAMBPL1;ACTA2	Neutrophils	0.00150243	0.00160423	0.072725	0.0547832	0.0218518	0.170183	0.179113	0.0377411	0.174648
rs1324551	6480059	DOCK5	Neutrophils	0.00150415	-	-	-	-	-	0.505265	NaN	0.505265
rs323719	630086	CCDC23	Neutrophils	0.00150756	-	-	-	0.332254	0.381176	0.333221	0.332254	0.357198
rs1532586	4780253	POLR3B;RP11-144F15.1	Neutrophils	0.00151057	0.111809	0.0328309	0.123191	0.0630403	0.000771	0.0167665	0.0827177	0.00876857
rs3594	5220762	ANKRD34B	Neutrophils	0.00151891	0.455275	0.352186	-	-	-	0.412526	0.40373	0.412526
rs2811893	4860435	QKI	Neutrophils	0.00151965	0.0175942	0.0265027	0.118431	0.12786	0.135415	0.000522	0.0725971	0.0679686
rs26282	3390451	DAB1;OMA1	Neutrophils	0.00151985	0.0965601	0.106401	-	-	-	-	0.10148	NaN
rs803612	4570440	GSR	Neutrophils	0.00152328	0.0582492	0.0412155	-	-	-	0.133336	0.0497324	0.133336
rs2618476	6330471	SF3A1	Lymphocytes	0.00155808	0.456424	0.420221	-	-	-	0.0308363	0.438323	0.0308363
rs4590164	1050544	SCAMP1	Neutrophils	0.00155976	0.213565	0.219449	-	-	-	-	0.216507	NaN
rs9608859	5910390	BLK	Neutrophils	0.00156026	0.111468	0.0249802	0.00549557	0.206464	0.214894	-	0.0871018	0.214894
rs12459410	3310725	DHX34	Neutrophils	0.00156634	0.226768	0.158835	-	-	-	-	0.192802	NaN
rs4713367	3780181	FLOT1	Neutrophils	0.00161088	-	-	0.0081842	0.0175309	0.0217979	0.47847	0.0128576	0.250134
rs7937	1400408	RAB4B;EGLN2;CTC-490E21.12	Neutrophils	0.00161961	0.0309378	0.0222869	0.0448239	0.100725	0.255657	0.297252	0.0496933	0.276455
rs1023252	60437	PLOD1	Neutrophils	0.00163135	0.0374893	0.0855787	0.0396215	0.0175246	0.0093225	-	0.0450535	0.0093225
rs386000	5890095	AC008984.2;LILRA5	Neutrophils	0.00163673	0.0240836	0.0124006	-	-	-	-	0.0182421	NaN
rs1230079	7330070	ARHGAP27	Neutrophils	0.00164357	-	-	-	-	-	0.491773	NaN	0.491773
rs10850094	7040035	RP1-71H24.1;OAS1	Neutrophils	0.00165695	0.0419564	0.111023	0.255325	0.256971	0.462635	-	0.166319	0.462635
rs11123148	7610040	NT5DC4	Neutrophils	0.00166271	-	-	-	-	-	-	NaN	NaN
rs7332115	990020	N4BP2L2	Neutrophils	0.00167127	0.756286	0.746886	0.586399	0.730367	0.666134	0.633028	0.704984	0.649581
rs759071	3890167	AC006538.4;SLC39A3	Neutrophils	0.00167468	0.0345085	0.00283362	0.157615	0.0161838	0.355338	0.190994	0.0527853	0.273166
rs6702	4290079	BCAS4	Lymphocytes	0.00169078	0.149029	0.195764	-	-	-	0.0820859	0.172397	0.0820859
rs9472113	2640224	VEGFA	Neutrophils	0.0016962	0.167221	0.0104739	-	0.00296071	0.0941158	0.0184224	0.0602184	0.0562691
rs12537823	4760747	TPST1	Neutrophils	0.00170511	-	-	0.176894	0.0652021	0.495799	0.342347	0.121048	0.419073
rs4473948	7100546	HOXB2	Neutrophils	0.00170852	0.331527	0.253936	-	-	-	-	0.292732	NaN
rs6504340	3460097	LRWD1	Lymphocytes	0.0017107	0.446827	0.390568	0.307146	0.369844	0.55151	0.175218	0.378596	0.363364
rs7097	6370484	POLR1D	Neutrophils	0.00171573	0.256498	0.393578	0.254803	0.270356	0.383033	0.302289	0.293809	0.342661
rs11198226	4860180	SLC24A4	Neutrophils	0.00173051	-	-	0.00319349	0.137965	0.200448	0.0319137	0.0705792	0.116181
rs4900109	2260414	RAB11FIP2	Neutrophils	0.00173146	0.00747669	0.0372161	-	-	-	0.0728227	0.0223464	0.0728227
rs11038295	6040653	AC015691.13;HBG2;TRIM6;TRIM6-TRIM34	Neutrophils	0.00173768	-	-	-	-	-	-	NaN	NaN
rs4590911	3610167	VSIG10	Neutrophils	0.00175222	0.00138381	0.0486032	-	-	-	0.210426	0.0249935	0.210426
rs2241918	6420164	ST6GALNAC2	Neutrophils	0.00176936	-	-	0.100308	0.20179	0.506248	0.0370339	0.151049	0.271641
rs10753578	3460187	UAP1	Lymphocytes	0.00178333	0.0772419	0.206644	-	-	-	0.0138314	0.141943	0.0138314
rs153821	4730154	-	Neutrophils	0.0017893	0.291305	0.242	0.204552	-	-	0.123496	0.245952	0.123496
rs17060601	4010564	TRPM6	Neutrophils	0.00179429	0.0682156	0.0494747	-	-	-	-	0.0588452	NaN
rs11051266	4890750	DDX11	Lymphocytes	0.00181739	-	-	-	-	-	0.0159241	NaN	0.0159241
rs8061864	5310674	MON1B	Neutrophils	0.00182229	0.185239	0.0365621	0.575207	0.0856025	0.232263	-	0.220653	0.232263
rs3782089	3830433	TMUB2	Neutrophils	0.00183339	-	-	-	0.0489348	0.0655884	0.0827894	0.0489348	0.0741889
rs228754	4280661	RP11-770G2.2	Neutrophils	0.00183391	0.259815	0.252599	-	0.170536	0.140833	0.138998	0.22765	0.139915
rs615284	6370484	POLR1D	Neutrophils	0.00185291	0.252545	0.380462	0.251008	0.271424	0.384522	-	0.288859	0.384522
rs12744386	2060121	NF1;CTD-2370N5.3;EVI2A	Neutrophils	0.00186175	0.0241612	0.031296	0.346507	0.235913	0.252971	0.447328	0.159469	0.35015
rs178844	2680162	FUCA1	Neutrophils	0.00186252	0.045218	0.0621078	-	0.0497024	0.492123	0.000667	0.0523427	0.246395
rs10914193	5360376	LAPTM5	Neutrophils	0.00191301	0.0310401	0.0825806	0.0659433	0.0641424	0.215051	0.156832	0.0609266	0.185941
rs2240203	6130674	HERC2	Neutrophils	0.001936	-	-	-	0.170053	0.260433	0.816929	0.170053	0.538681
rs4668	2760678	-	Neutrophils	0.00194914	0.0625817	0.170853	0.210239	0.0380603	0.343557	0.499728	0.120434	0.421643
rs1051643	870561	RCVRN	Neutrophils	0.00195152	0.0648231	0.0150931	0.0354506	0.0612613	0.0777536	0.0241122	0.044157	0.0509329
rs10038493	2000228	FEM1C	Neutrophils	0.00197327	0.198398	0.171074	-	-	-	0.302885	0.184736	0.302885
rs17165120	3170136	SNAPC4	Neutrophils	0.00199562	-	-	-	-	-	-	NaN	NaN
rs11145904	2070195	SAMD9L	Lymphocytes	0.00199834	0.293053	0.128437	-	-	-	-	0.210745	NaN
rs6574977	7570367	CTB-175E5.4;ASB16;ASB16-AS1	Neutrophils	0.00200588	0.351022	0.324044	-	0.101333	0.0891496	0.237495	0.2588	0.163322
rs227584	20131	RP11-300J18.2;GPR65	Neutrophils	0.0020083	0.293461	0.186307	0.546622	0.277885	0.172298	0.110096	0.326069	0.141197
rs9469220	6450692	PSMB9	Neutrophils	0.00201555	-	-	0.00419343	0.10584	0.0757719	0.0533113	0.0550168	0.0645416
rs322140	4480221	LPPR2	Neutrophils	0.00201957	0.00112366	0.0266954	-	-	-	0.20052	0.0139095	0.20052
rs238245	1580521	RNF167	Neutrophils	0.0020253	-	-	-	-	-	-	NaN	NaN
rs12936587	2710735	RASD1	Neutrophils	0.00202985	0.0158014	0.124664	-	-	-	0.0309996	0.0702329	0.0309996
rs3822262	2340372	RP3-525N10.2	Neutrophils	0.00203982	0.0020296	4.28e-18	0.0146562	0.0760519	0.0139265	0.343007	0.0231844	0.178467
rs9342730	730176	MRFAP1	Neutrophils	0.00204051	-	-	0.00873895	-	-	-	0.00873895	NaN
rs199656	4670100	MALSU1	Neutrophils	0.00204912	0.0273147	0.0118303	0.0816919	0.0364201	0.097271	0.0776905	0.0393143	0.0874807
rs2275274	1850681	RP4-614O4.11;EIF6	Neutrophils	0.00207099	0.0133252	0.0820292	0.20539	0.0431554	0.330579	0.209674	0.085975	0.270126
rs157580	4890707	PVRL2	Neutrophils	0.00209023	0.0520721	0.154621	0.0399868	0.0523658	0.123492	0.151818	0.0747615	0.137655
rs4823569	2030408	GRAMD4	Neutrophils	0.00210822	-	-	0.0232632	-	-	-	0.0232632	NaN
rs719127	60309	ASB3	Lymphocytes	0.00212111	0.221211	0.137366	-	-	-	-	0.179288	NaN
rs1254178	2140139	WDR11	Neutrophils	0.00212806	0.0147203	0.0533833	-	-	-	-	0.0340518	NaN
rs102275	630445	TRPT1	Lymphocytes	0.00213848	0.306948	0.255774	0.0882863	0.229821	0.175851	0.00627902	0.220207	0.0910652
rs477895	940669	RP11-467L20.9;C11orf10	Neutrophils	0.00214029	0.0250828	0.0294132	-	0.0300122	0.115705	0.0325269	0.0281694	0.0741159
rs10197940	4050554	SYNGR1	Neutrophils	0.0021455	0.100663	0.088776	0.0126534	0.0888084	0.022585	0.00598498	0.0727251	0.014285
rs909685	6770768	NMI	Lymphocytes	0.00214741	0.117369	0.471149	-	-	-	-	0.294259	NaN
rs2945412	840431	LGALS9	Neutrophils	0.00215598	0.00884305	0.00407556	-	0.0300641	0.0182635	0.0400039	0.0143276	0.0291337
rs1182968	5900286	RP11-615I2.7;ZFP90	Lymphocytes	0.0021714	0.548179	0.619436	0.485244	0.515981	0.478062	0.311296	0.54221	0.394679
rs6859	4890707	-	Neutrophils	0.00218419	0.034408	0.134234	0.0267805	0.030646	0.19432	0.173844	0.056517	0.184082
rs7379159	2260189	PVRL2	Neutrophils	0.00218572	0.0900708	0.067732	-	-	-	-	0.0789014	NaN
rs9846123	70707	WDR6;DALRD3	Neutrophils	0.00221734	0.190775	0.122013	0.118753	0.0773075	0.581358	0.0131414	0.127212	0.29725
rs6859	2140746	PVRL2	Neutrophils	0.00222192	0.0729576	0.0714177	-	0.0585832	0.236262	0.203728	0.0676528	0.219995
rs7786877	1260730	RP11-467L20.9;C11orf10	Neutrophils	0.00225016	-	-	-	-	-	0.0313563	NaN	0.0313563
rs174601	630445	EPHB4	Lymphocytes	0.00225079	0.318108	0.260416	-	-	-	-	0.289262	NaN
rs174546	630445	RP11-467L20.9;C11orf10	Lymphocytes	0.0022797	0.306518	0.249292	0.248027	0.247632	0.175393	0.00627902	0.262867	0.0908361
rs7247513	3800079	AC034220.3;SLC22A4	Neutrophils	0.00228605	0.0399309	0.0573892	0.0401151	0.000867	0.0708216	0.00348756	0.0345756	0.0371546
rs1050152	6040398	CTD-2192J16.24;WDR83;WDR83OS	Neutrophils	0.0022866	0.0489801	0.0559696	0.0289112	0.124756	0.381978	0	0.0646543	0.190989
rs2188962	6040398	AC034220.3;SLC22A4	Neutrophils	0.00229329	0.0659861	0.0472033	0.0782554	0.114906	0.368423	0	0.0765877	0.184211
rs2290400	5390608	GSDMB	Lymphocytes	0.00231757	0.475292	0.59588	-	-	-	0.125706	0.535586	0.125706
rs15740	4390372	BNIPL	Neutrophils	0.00233089	0.218086	0.150133	0.105683	0.0769798	0.129794	0.136666	0.137721	0.13323
rs4491032	2030209	MTF1	Neutrophils	0.0023584	0.165915	0.211956	0.0334387	0.093046	0.0416879	0	0.126089	0.020844
rs6810940	3400292	CXCL1	Neutrophils	0.00238077	-	-	0.0224512	0.0038262	0.0216511	-	0.0131387	0.0216511
rs4889954	1190634	GAA	Neutrophils	0.00239332	0.282112	0.383822	-	0.263044	0.416743	0.426814	0.309659	0.421779
rs13381709	940711	ATP5A1	Neutrophils	0.00240279	0.230824	0.140836	-	0.0801457	0.43182	0.0679191	0.150602	0.24987
rs715510	3390048	LIMK2	Neutrophils	0.00240811	-	-	-	-	-	-	NaN	NaN
rs11746090	2230603	AP3B1	Neutrophils	0.00241194	0.0375199	0.0808906	0.103503	0.0782113	0.316175	0.130526	0.0750312	0.223351
rs1008982	6480494	MGMT	Lymphocytes	0.00244707	0.390726	0.333375	0.375469	0.33093	0.516287	0.0623635	0.357625	0.289325
rs3813114	770044	FBXO15	Lymphocytes	0.00248427	0.171599	0.150349	0.0613865	0.0200786	0.0148848	0.0879821	0.100853	0.0514335
rs2858331	6450692	PSMB9	Neutrophils	0.00252901	-	-	0.0976815	0.192135	0.15937	0.151203	0.144908	0.155286
rs9896052	940039	AC011933.1;GRB2	Neutrophils	0.00253513	-	-	-	-	-	0.0929763	NaN	0.0929763
rs11025029	650324	DIP2A	Neutrophils	0.00254457	0.00888035	0.101895	-	-	-	-	0.0553875	NaN
rs2070435	6520577	ZDHHC13	Lymphocytes	0.00254771	0.395202	0.603221	-	0.0113097	0.189489	0.0417036	0.336578	0.115596
rs17774889	4830427	LRR1	Neutrophils	0.00256363	0.260969	0.269142	-	-	-	-	0.265055	NaN
rs11671118	2750148	ZNF333	Neutrophils	0.00256746	0.268015	0.12684	0.370959	0.0336397	0.167123	-	0.199863	0.167123
rs4962411	1410427	ZRANB1	Lymphocytes	0.00257631	-	-	-	-	-	-	NaN	NaN
rs2290159	360753	MKRN2	Neutrophils	0.00258508	0.148405	0.0570545	-	-	-	-	0.10273	NaN
rs138785	2360706	TOM1	Neutrophils	0.00262507	0.103678	0.0328956	-	0.0786841	0.366824	0.257545	0.0717526	0.312185
rs1715453	3890228	MPZL2	Neutrophils	0.00263383	0.226204	0.291689	-	-	-	0.399267	0.258946	0.399267
rs10861893	1440064	CMKLR1	Neutrophils	0.00265132	0.0733748	0.0597526	0.12668	0.0640175	0.480638	0.0723039	0.0809563	0.276471
rs2299587	2030482	ASAH1	Neutrophils	0.00265598	0.0351055	0.0145646	-	-	-	0.188048	0.0248351	0.188048
rs10878239	6580349	LEMD3	Neutrophils	0.00267374	0.143232	0.191881	-	-	-	0.241349	0.167557	0.241349
rs7088329	1030241	ADK	Neutrophils	0.00268245	0.0527243	0.0480814	-	0.16135	0.645059	-	0.0873852	0.645059
rs12216499	2650678	RSPH3	Neutrophils	0.00270283	0.0901947	0.000974	0.561103	0.17035	0.304553	0.443783	0.205656	0.374168
rs6062207	4280136	ADRM1;LAMA5	Lymphocytes	0.00271445	0.0483715	0.00249655	-	-	-	0	0.025434	0
rs4794822	1500112	ORMDL3	Lymphocytes	0.002726	0.313436	0.305255	-	-	-	-	0.309346	NaN
rs2857595	1440603	-	Neutrophils	0.00273243	-	-	0.283913	0.131487	0.130391	0.195065	0.2077	0.162728
rs1801133	5550253	MFN2	Neutrophils	0.00274784	0.0484562	0.0193825	0.0351049	0.0102069	0.189133	0.424701	0.0282876	0.306917
rs228769	20131	CTB-175E5.4;ASB16;ASB16-AS1	Neutrophils	0.00275303	0.298343	0.170548	-	-	-	-	0.234445	NaN
rs1511022	6520619	CYP4F12	Lymphocytes	0.00278232	0.298083	0.196389	-	-	-	0.0271787	0.247236	0.0271787
rs2071277	270168	AC008984.2;LILRA5	Neutrophils	0.00278391	-	-	0.0963436	0.00448004	0.000179	0.0980919	0.0504118	0.0491354
rs10407836	6560239	HLA-DRA	Neutrophils	0.00278546	0.335883	0.411578	0.0849788	0.00655007	0.00330427	0	0.209748	0.00165213
rs1645784	5890095	USP53	Neutrophils	0.00278982	0.162993	0.0376643	-	0.0253058	0.0233147	0.163223	0.075321	0.0932689
rs2336030	4540215	FBXO2	Lymphocytes	0.00281013	0.0978683	0.0425725	0.151042	0.0345488	0.0286875	0.0454155	0.081508	0.0370515
rs6670984	4590377	RPA1	Neutrophils	0.00284555	0.0506363	0.00651625	-	0.0473825	0.742717	0.0226932	0.034845	0.382705
rs8078723	1500112	ANKRD35	Lymphocytes	0.00285289	0.309072	0.301722	0.20633	0.0765068	0.0584726	0.0422983	0.223408	0.0503855
rs11869286	1940747	PPP1R1B	Neutrophils	0.00285501	0.016667	0.0328868	-	0.0171938	0.0218638	-	0.0222492	0.0218638
rs3744768	3120671	ORMDL3	Neutrophils	0.00285548	0.0616892	0.0202104	0.156402	0.0440191	0.0297926	0.0452504	0.0705801	0.0375215
rs1748343	430192	PDSS1	Neutrophils	0.0028867	0.143767	0.0349037	0.181334	0.058049	0.358231	0.0587308	0.104513	0.208481
rs4745101	2510021	PGM5	Neutrophils	0.00289939	0.0121712	0.0768398	-	-	-	-	0.0445055	NaN
rs2204732	5340504	RP11-753H16.3;RP11-753H16.5;GPR84	Neutrophils	0.00291202	0.144566	0.0589258	0.0114193	0.198683	0.55246	-	0.103399	0.55246
rs10876550	2070646	AKAP7	Neutrophils	0.00291282	-	-	0.0376767	0.0218689	0.263047	0.0580348	0.0297728	0.160541
rs174547	630445	RP11-467L20.9;C11orf10	Lymphocytes	0.00291992	0.306518	0.249292	-	-	-	0.00627902	0.277905	0.00627902
rs3134792	1440603	RP11-467L20.9;C11orf10	Neutrophils	0.00292408	-	-	0.110353	0.141886	0.157652	-	0.12612	0.157652
rs3799378	4610674	-	Neutrophils	0.00292958	0.454698	0.405759	0.340637	0.532097	0.626866	-	0.433298	0.626866
rs174550	630445	BTN3A2	Lymphocytes	0.00293102	0.306518	0.249292	-	-	-	0.00627902	0.277905	0.00627902
rs1284108	2470463	TAF1D;C11orf54	Neutrophils	0.00294417	0.00468169	0.00981233	-	0.145903	0.19434	0.168514	0.0534656	0.181427
rs13062	780465	SLC11A1	Lymphocytes	0.0029563	0.366494	0.363732	0.0345205	0.252467	0.636103	0.482779	0.254303	0.559441
rs1059440	940669	BLK	Neutrophils	0.00296917	0.0129156	0.026431	-	0.0125704	0.139259	0.297448	0.0173057	0.218354
rs998683	6330471	TRPT1	Lymphocytes	0.00296986	0.456634	0.406876	0.555866	0.369377	0.0365471	-	0.447188	0.0365471
rs12464589	7160719	CCT7	Neutrophils	0.00299968	0.0124854	0.0463167	-	-	-	-	0.029401	NaN
rs867186	1850681	RP4-614O4.11;EIF6	Neutrophils	0.00303486	0.0359874	0.0164395	0.10524	0.0485875	0.262724	0.037652	0.0515636	0.150188
rs174535	630445	RP11-467L20.9;C11orf10	Lymphocytes	0.0030401	0.308924	0.249778	0.195861	0.244584	0.160415	0.0107011	0.249787	0.0855581
rs610932	520360	MS4A6A	Neutrophils	0.00306259	-	-	0.0474399	0.10148	0.220859	0.653816	0.0744601	0.437338
rs10207298	2230730	-	Neutrophils	0.0030819	0.211328	0.160544	-	-	-	-	0.185936	NaN
rs1008328	6400377	AC002116.7;THAP8	Neutrophils	0.00311011	0.0447083	0.0716855	-	-	-	0.141502	0.0581969	0.141502
rs2071863	5130767	ACPP	Neutrophils	0.00311892	-	-	0.315872	0.0350089	0.277762	0.111288	0.17544	0.194525
rs17182707	2680725	MAPK14	Neutrophils	0.00312121	0.109275	0.052464	0.127343	0.0961532	0.326224	-	0.0963088	0.326224
rs386000	620136	RNASE6	Neutrophils	0.00314127	0.00901983	0.0427399	-	-	-	-	0.0258798	NaN
rs6571359	130681	AC008984.2;LILRA5	Neutrophils	0.00314187	0.0407926	0.144469	-	-	-	-	0.0926309	NaN
rs2863095	6620181	MRPL43;SEMA4G	Lymphocytes	0.00316416	0.421423	0.319848	0.837352	0.582394	0.439504	0.0500174	0.540254	0.244761
rs12521868	6040398	AC034220.3;SLC22A4	Neutrophils	0.00321537	0.0659861	0.0472033	0.0805713	0.120043	0.370635	0	0.0784509	0.185318
rs11160678	6590520	ZYX;EPHA1	Neutrophils	0.00322301	0.363617	0.312226	-	-	-	-	0.337922	NaN
rs2242601	7320594	ZNF839	Neutrophils	0.00322564	0.0514119	0.183776	0.091756	0.0724121	0.350099	0.289702	0.0998389	0.3199
rs1911159	60504	SPATA1;CTBS	Neutrophils	0.00325159	0.195385	0.0420203	-	-	-	-	0.118703	NaN
rs174549	630445	RP11-544M22.1;ITLN2	Lymphocytes	0.0032627	0.317234	0.24562	0.248027	0.256357	0.138714	-	0.26681	0.138714
rs174536	630445	RP11-467L20.9;C11orf10	Lymphocytes	0.0032651	0.308012	0.249756	-	-	-	-	0.278884	NaN
rs2039223	840187	RP11-467L20.9;C11orf10	Neutrophils	0.00326858	-	-	-	0.0555718	0.00718114	0.312706	0.0555718	0.159944
rs2822776	1410181	SAMSN1	Lymphocytes	0.00328048	0.306245	0.27067	0.160615	0.026827	0.0142415	-	0.191089	0.0142415
rs11154801	5860253	AHI1	Lymphocytes	0.00328967	0.62764	0.488542	0.599005	0.602116	0.257109	0.0756118	0.579326	0.166361
rs2459596	4640086	FOXQ1	Neutrophils	0.0033011	0.00775644	0.00838339	-	-	-	0.0685424	0.00806991	0.0685424
rs9472	4050121	AC006042.6;ICA1	Neutrophils	0.00330707	0.0978468	0.00428859	0.00593182	0.069996	0.0185027	0.15672	0.0445158	0.0876115
rs7759971	5860253	CMTM2	Lymphocytes	0.00331311	0.622231	0.495279	0.562444	0.602257	0.256575	0.0756118	0.570553	0.166094
rs16956585	4210113	AHI1	Lymphocytes	0.0033157	0.0514765	0.00649278	0.0274473	-	-	0.294996	0.0284722	0.294996
rs1980493	270168	-	Neutrophils	0.00332883	-	-	-	-	-	0.0219319	NaN	0.0219319
rs8137243	4390427	HLA-DRA	Neutrophils	0.00333132	-	-	-	-	-	-	NaN	NaN
rs2271811	7610309	RBM43	Lymphocytes	0.00335484	0.688013	0.558748	0.285948	0.380677	0.122585	0.110824	0.478347	0.116704
rs10131177	7200598	MED6	Neutrophils	0.00337401	0.00422198	0.00898811	-	-	-	-	0.00660504	NaN
rs8176297	2810465	BROX	Neutrophils	0.00340609	0.0146657	0.109016	-	-	-	-	0.0618407	NaN
rs12269901	650678	EFHB	Lymphocytes	0.00340904	-	-	0.0204642	0.158937	0.155533	-	0.0897005	0.155533
rs11128927	4810524	TAGLN;PCSK7	Lymphocytes	0.0034099	-	-	-	-	-	0.0893727	NaN	0.0893727
rs6683071	4390014	BRCA1	Neutrophils	0.0034108	-	-	0.350211	0.0853186	0.0260624	0.4208	0.217765	0.223431
rs4793097	1940021	GRN	Neutrophils	0.00342767	0.0548348	0.0615427	-	-	-	-	0.0581888	NaN
rs11202564	5890358	CTDP1	Lymphocytes	0.00344082	0.20826	0.25699	-	-	-	-	0.232625	NaN
rs3786228	4060167	-	Neutrophils	0.0034412	0.0779563	0.119294	0.189875	0.0586884	0.0351446	-	0.111453	0.0351446
rs11241752	2230082	-	Neutrophils	0.00344794	0.0349915	0.043079	0.156193	0.0319394	0.149966	0.134564	0.0665507	0.142265
rs2274578	4860356	MERTK	Neutrophils	0.0034648	0.200142	0.118509	-	-	-	0.0421035	0.159326	0.0421035
rs17174870	7550066	HOTAIRM1	Neutrophils	0.00346685	-	-	-	0.0795368	0.434511	0.101581	0.0795368	0.268046
rs7804356	5340519	BYSL	Neutrophils	0.00347268	0.0828818	0.0598053	0.0702134	0.0676568	0.0771685	0.32975	0.0701393	0.203459
rs1022804	6280487	-	Neutrophils	0.00349617	-	-	0.00359216	-	-	-	0.00359216	NaN
rs4672	940669	TRPT1	Neutrophils	0.00350298	0.264497	0.237355	-	0.0123597	0.136251	-	0.171404	0.136251
rs352149	6660446	HOTAIRM1	Lymphocytes	0.0035355	-	-	-	-	-	-	NaN	NaN
rs2051549	6450692	POC1A	Neutrophils	0.00354155	-	-	0.0800894	0.14777	0.134292	0.0369199	0.11393	0.0856058
rs10486483	5340519	PSMB9	Neutrophils	0.00354274	0.0828818	0.0598053	0.0702134	0.0676127	0.0772914	-	0.0701283	0.0772914
rs11258317	6250168	-	Neutrophils	0.00355118	0.199361	0.0796868	0.055538	0.0307654	0.0113149	0.117764	0.0913379	0.0645395
rs6817154	6020291	LRBA	Lymphocytes	0.00356117	0.102372	0.0531808	-	0.0542422	0.175442	0.0208711	0.0699318	0.0981565
rs2306589	3450253	ZNHIT3	Neutrophils	0.00357435	0.348634	0.2353	0.574922	0.185418	0.0253173	0.345405	0.336068	0.185361
rs982872	5490470	MX2	Neutrophils	0.00359098	0.0601151	0.0663477	-	0.0172219	0.116271	0.10819	0.0478949	0.11223
rs477692	6480494	MGMT	Lymphocytes	0.00359808	0.269966	0.22564	0.300479	0.215286	0.416807	0.114707	0.252843	0.265757
rs4978991	6400240	OR7D2	Neutrophils	0.00364657	-	-	-	0.196482	0.18233	-	0.196482	0.18233
rs9348876	3170064	MICB	Neutrophils	0.00364868	-	-	0.137761	0.240312	0.124161	0.138399	0.189037	0.13128
rs10415904	3450010	KIAA0368	Lymphocytes	0.00364972	0.453626	0.435475	0.221257	0.303465	0.237279	0.143803	0.353456	0.190541
rs415395	4640491	CDO1	Lymphocytes	0.00366831	0.514911	0.316627	-	0.0239156	0.0809157	0.0506848	0.285151	0.0658003
rs2872507	5390608	GSDMB	Lymphocytes	0.00367332	0.457165	0.574021	-	0.588204	0.0345663	0.115101	0.539797	0.0748335
rs3117582	1440603	TPST1	Neutrophils	0.00374575	-	-	-	0.175545	0.145625	-	0.175545	0.145625
rs875971	4760747	-	Neutrophils	0.00374905	-	-	0.157509	0.0268203	0.451415	0.29074	0.0921647	0.371077
rs6857680	2600296	WDR48	Lymphocytes	0.0037641	0.331944	0.13542	0.0223888	0.0146198	0.108034	-	0.126093	0.108034
rs2101613	50309	DPYSL4	Lymphocytes	0.00376715	0.325888	0.368768	-	-	-	0.0417591	0.347328	0.0417591
rs1822378	3780487	GNAL;MPPE1	Neutrophils	0.00377231	0.175455	0.188141	-	-	-	-	0.181798	NaN
rs3736573	2650110	RNF175	Lymphocytes	0.00377389	0.525196	0.532681	0.66124	0.702518	0.622855	0.464007	0.605409	0.543431
rs11231181	4810288	BLK	Lymphocytes	0.00378476	0.57407	0.561486	-	-	-	-	0.567778	NaN
rs42873	5130468	DCTN5	Neutrophils	0.00378807	0.684837	0.619127	-	-	-	-	0.651982	NaN
rs2736340	6330471	INTS5	Lymphocytes	0.00379088	0.460744	0.411151	0.55491	0.36301	0.0138155	0.0199667	0.447454	0.0168911
rs10498421	2120112	TRIM9	Neutrophils	0.00381238	-	-	0.118622	0.0559662	0.0104224	-	0.0872939	0.0104224
rs2074981	4830064	RASGRP4	Neutrophils	0.00382246	-	-	-	0.138227	0.162084	0.193545	0.138227	0.177815
rs1131709	3180189	ZNF271	Neutrophils	0.00383461	0.276797	0.196863	-	-	-	-	0.23683	NaN
rs174548	630445	RP11-467L20.9;C11orf10	Lymphocytes	0.00385774	0.317319	0.25202	0.185646	0.254601	0.137591	0.0163496	0.252397	0.0769702
rs7577642	5910128	VAMP8	Neutrophils	0.00386621	-	-	-	0.021732	0.111015	0.00783999	0.021732	0.0594276
rs596359	5130154	RGS17	Lymphocytes	0.00390169	-	-	0.147932	0.04588	0.0354363	0.0956776	0.0969058	0.0655569
rs2159214	6220273	STX10	Neutrophils	0.003925	0.0267758	0.00502656	0.227764	0.128543	0.184699	0.0369861	0.0970275	0.110842
rs2509963	450553	AHNAK	Lymphocytes	0.00393107	0.122521	0.125655	-	0.0764822	0.0475573	0.271593	0.108219	0.159575
rs10416967	6520026	NUCB1	Neutrophils	0.00393867	0.0856756	0.19675	-	-	-	-	0.141213	NaN
rs4463696	2470240	THEMIS2	Neutrophils	0.00394661	0.0917987	0.127699	-	-	-	0.241079	0.109749	0.241079
rs16961493	6980148	FLCN	Neutrophils	0.003956	0.0493023	0.0629634	-	-	-	-	0.0561329	NaN
rs2439312	5900246	-	Neutrophils	0.00396676	0.0782762	0.0370011	-	-	-	0.145694	0.0576387	0.145694
rs2847281	730343	RP11-973H7.5;RP11-973H7.4	Lymphocytes	0.00399598	-	-	0.0620103	-	-	-	0.0620103	NaN
rs11621265	4560154	ATG14	Lymphocytes	0.00405938	0.10612	0.0485211	0.0950562	0.0110979	0.123252	0.027189	0.0651987	0.0752205
rs9901146	5390608	GSDMB	Lymphocytes	0.00408401	0.482647	0.609594	-	0.652288	0.019768	0.0952725	0.581509	0.0575203
rs2281086	160181	FOXRED2	Lymphocytes	0.00410083	-	-	-	0.429036	0.433864	0.0885322	0.429036	0.261198
rs8176704	2600452	-	Neutrophils	0.00412016	-	-	-	0.209029	0.12808	-	0.209029	0.12808
rs1372519	7160202	MAPK14	Neutrophils	0.00412249	0.0793082	0.0481615	-	-	-	-	0.0637348	NaN
rs2071863	110639	SNCA	Neutrophils	0.0041227	0.0529967	0.0498012	0.412903	0.0308075	0.211607	0.0914163	0.136627	0.151512
rs3095254	1440603	SURF6	Neutrophils	0.00412653	-	-	-	-	-	0.0417114	NaN	0.0417114
rs6050198	4040204	APMAP	Neutrophils	0.0041411	-	-	-	-	-	0.188189	NaN	0.188189
rs11078927	5390608	GSDMB	Lymphocytes	0.00417853	0.450728	0.561888	-	0.573955	0.0234696	-	0.528857	0.0234696
rs8108064	2650474	FKRP	Lymphocytes	0.00419785	0.132708	0.140786	-	0.0163231	0.0280922	0.0666191	0.0966059	0.0473557
rs29009	5390333	CAPS	Neutrophils	0.00420301	0.024012	0.0558254	-	-	-	-	0.0399187	NaN
rs425105	2230189	TMEM98	Neutrophils	0.00420398	-	-	-	0.108928	0.0774929	0.103614	0.108928	0.0905535
rs7908994	5340129	AKR1C2	Lymphocytes	0.00426645	0.655155	0.32967	-	0.0840135	0.0582818	0.0732415	0.356279	0.0657616
rs4543864	1010487	BTG2	Neutrophils	0.00427633	0.00366542	0.0618685	0.0688262	0.130288	0.217837	-	0.066162	0.217837
rs4150990	3370474	CACNA1H	Neutrophils	0.00432492	0.279129	0.359801	0.182737	0.233363	0.226677	0.163419	0.263757	0.195048
rs2753325	7050414	SERTAD3	Neutrophils	0.00432784	0.00509495	0.0235503	-	0.0508084	0.0545604	0.0131775	0.0264845	0.033869
rs1058142	1660195	DHRS12	Neutrophils	0.00433719	0.26381	0.0691694	0.596501	0.199127	0.290064	0.280422	0.282152	0.285243
rs17106448	670609	ATP11B	Neutrophils	0.00436777	0.201342	0.0431697	0.126894	0.207252	0.369854	-	0.144664	0.369854
rs2030585	6060706	RAB2B	Neutrophils	0.00436907	0.0351703	0.0936326	-	-	-	-	0.0644015	NaN
rs4326844	2070646	RP11-753H16.3;RP11-753H16.5;GPR84	Neutrophils	0.0043955	-	-	0.0474252	0.0564124	0.27668	0.070205	0.0519188	0.173443
rs6433321	3420068	HAT1;SLC25A12	Neutrophils	0.00445213	0.0272475	0.0592246	0.0928431	0.0416508	0.119714	0.194716	0.0552415	0.157215
rs6499188	5900286	USP39	Lymphocytes	0.00446125	0.474434	0.522153	0.377127	0.462141	0.486723	0.304631	0.458964	0.395677
rs11544042	6020487	RP11-615I2.7;ZFP90	Neutrophils	0.00446269	0.211968	0.169474	0.0291579	0.187333	0.188782	-	0.149483	0.188782
rs13181	2340500	KLC3;ERCC2	Neutrophils	0.0045038	0.0460718	0.00272949	-	0.0802683	0.0408602	0.1137	0.0430232	0.0772802
rs914249	1110349	YBEY	Lymphocytes	0.004526	0.645832	0.50004	-	0.581275	0.60911	-	0.575716	0.60911
rs2186344	1980356	AP001434.2;KCNJ15	Neutrophils	0.00454657	-	-	0.0592178	-	-	-	0.0592178	NaN
rs10487157	3850703	MOSPD3	Neutrophils	0.00457321	-	-	-	0.13555	0.281361	-	0.13555	0.281361
rs745080	4780671	STX4	Neutrophils	0.00460765	0.196933	0.249357	0.12568	0.0123094	0.1099	0.00144164	0.14607	0.055671
rs11649653	7380164	ERO1L	Lymphocytes	0.00461082	-	-	-	-	-	0.0601589	NaN	0.0601589
rs11229080	2030309	VPS13C	Neutrophils	0.00465563	-	-	1.98e-16	0.0407396	0.00568907	0.243111	0.0203698	0.1244
rs1436955	6400376	SURF6	Lymphocytes	0.00465592	0.0688008	0.0165188	-	0.00467097	0.101735	0.0152466	0.0299969	0.0584906
rs3739890	2600452	SERPING1	Neutrophils	0.0046648	0.390594	0.361535	-	0.447468	0.647247	0.587245	0.399866	0.617246
rs2274852	150647	NTNG2	Neutrophils	0.00467435	0.0929107	0.0333091	-	-	-	0.0295421	0.0631099	0.0295421
rs9386904	2480072	SLC22A16	Neutrophils	0.00469058	-	-	0.00453901	0.0435944	0.647021	0.0803196	0.0240667	0.36367
rs727479	270343	AP4E1	Neutrophils	0.00470349	0.203275	0.0803176	0.0306974	0.0786996	0.0678359	0.00493181	0.0982474	0.0363839
rs4290029	5220632	ERCC6L2	Lymphocytes	0.00475458	0.371627	0.229808	-	-	-	-	0.300718	NaN
rs10985233	2510768	DEGS1	Neutrophils	0.004759	0.213598	0.190521	-	0.143797	0.115894	0.178936	0.182639	0.147415
rs747559	7400626	NFKB1	Neutrophils	0.00477444	0.0254014	0.000357	0.128064	0.153998	0.151938	0.396474	0.076955	0.274206
rs11785060	1050500	PLEC	Neutrophils	0.0047928	0.234581	0.13382	-	-	-	-	0.1842	NaN
rs16912145	6220441	CISD1	Neutrophils	0.00481391	0.222677	0.203098	-	0.0680854	0.268753	0.571287	0.16462	0.42002
rs7526603	840356	TRAPPC12	Neutrophils	0.00487021	0.0996267	0.207419	-	-	-	-	0.153523	NaN
rs2106294	3390048	-	Neutrophils	0.00488412	-	-	0.164933	0.147821	0.0478432	-	0.156377	0.0478432
rs8042680	6330243	PSMB9	Neutrophils	0.00488435	0.274812	0.178179	-	-	-	0.0177278	0.226495	0.0177278
rs9264374	7150630	RIPK2	Neutrophils	0.00488657	-	-	-	-	-	-	NaN	NaN
rs42490	4150520	NUAK2	Lymphocytes	0.00488715	0.0581308	0.185497	0.192752	0.0305552	0.00607651	0.0290265	0.116734	0.0175515
rs2621416	6450692	HLA-C	Neutrophils	0.0048876	-	-	-	-	-	0.359631	NaN	0.359631
rs840016	3890689	VPS33B	Neutrophils	0.00489176	0.129109	0.0648105	-	-	-	0.0461492	0.0969599	0.0461492
rs10865541	4070242	LIMK2	Lymphocytes	0.00489318	0.148203	0.0586772	-	-	-	0.00895436	0.10344	0.00895436
rs758970	650619	FAM125B	Lymphocytes	0.00501899	0.379851	0.332958	-	-	-	0.0888481	0.356404	0.0888481
rs6002527	2340753	TNFRSF13C	Lymphocytes	0.00508784	0.0430923	0.047985	0.251146	0.263505	0.00821351	0.0129795	0.151432	0.0105965
rs13112706	2340671	MAEA	Neutrophils	0.00510689	0.000287	0.0175679	-	-	-	-	0.00892758	NaN
rs8067378	5390608	GSDMB	Lymphocytes	0.00512428	0.480826	0.608794	-	0.657541	0.025458	0.115101	0.582387	0.0702793
rs174538	630445	RP11-467L20.9;C11orf10	Lymphocytes	0.00513603	0.323471	0.283557	-	-	-	0.0204501	0.303514	0.0204501
rs255052	3840519	DPEP3	Neutrophils	0.00515201	0.209199	0.157009	0.108367	0.230436	0.274308	0.132372	0.176253	0.20334
rs727428	1980762	SHBG;SAT2	Neutrophils	0.00516992	0.135356	0.0942798	0.170696	0.0300761	0.146469	0.239038	0.107602	0.192754
rs615672	270168	HLA-DRA	Neutrophils	0.00517931	0.148901	0.158018	0.00387972	0.0539989	0.0193242	0.167151	0.0911993	0.0932374
rs537070	5290100	TMEM14B;SYCP2L;MAK	Neutrophils	0.00522138	0.102109	0.0521886	-	-	-	-	0.077149	NaN
rs2305480	5390608	GSDMB	Lymphocytes	0.00522841	0.450728	0.561888	-	0.565206	0.0349421	0.115101	0.525941	0.0750213
rs6762	1940132	ALDH2	Neutrophils	0.00526518	0.0775033	0.0221704	0.602304	0.340599	0.563601	0.175805	0.260644	0.369703
rs2238151	840253	CD151	Neutrophils	0.00526834	0.0265187	0.072302	0.0818566	0.100994	0.285284	0.00998713	0.0704177	0.147636
rs2682547	3830661	PHLDB3	Lymphocytes	0.00531613	0.382091	0.36743	0.329778	0.277106	0.050333	0.00309303	0.339101	0.026713
rs302335	4570735	TMTC1	Neutrophils	0.00533371	0.058696	0.044959	0.0381956	0.0245068	0.283924	0.0194	0.0415894	0.151662
rs10164319	6650086	CTD-3137H5.1;AC010335.1;ELL	Neutrophils	0.00535027	0.279527	0.236384	-	-	-	-	0.257956	NaN
rs10900595	5420471	ZGPAT;LIME1;SLC2A4RG	Neutrophils	0.0053834	-	-	-	-	-	-	NaN	NaN
rs1520333	5910463	MAP3K2	Lymphocytes	0.00538691	0.330678	0.265067	0.0258523	0.0474326	0.115908	0.0925247	0.167257	0.104216
rs10946808	7210333	CHSY1	Neutrophils	0.00539375	0.0035024	0.000872	-	0.002934	0.0659444	0.180051	0.00243628	0.122997
rs7168592	3060128	BLM	Neutrophils	0.00539486	0.186489	0.198281	-	-	-	0.409621	0.192385	0.409621
rs5936	2370528	PKIA	Neutrophils	0.00539881	0.144567	0.0818628	0.0724094	0.0980426	0.0326505	0.114303	0.0992205	0.0734769
rs4809330	6420450	-	Neutrophils	0.00540203	0.360604	0.257201	-	0.129412	0.164136	0.0859097	0.249073	0.125023
rs389480	2450717	MDM4	Neutrophils	0.00541495	0.0324051	0.0728703	0.132036	0.161029	0.830247	0.451163	0.0995851	0.640705
rs17644994	6060367	AHR	Neutrophils	0.00543054	-	-	-	-	-	-	NaN	NaN
rs6500601	540524	NMRAL1	Neutrophils	0.00547716	0.407595	0.311772	-	-	-	-	0.359684	NaN
rs9819731	3800538	-	Neutrophils	0.00549269	0.366261	0.15131	-	-	-	0.244528	0.258786	0.244528
rs9337	990020	N4BP2L2	Neutrophils	0.00552324	0.759072	0.739975	-	-	-	0.63641	0.749524	0.63641
rs1183892	2360719	IRAK3	Neutrophils	0.00553159	-	-	0.240968	0.150116	0.111582	0.360407	0.195542	0.235995
rs4246215	630445	RP11-467L20.9;C11orf10	Lymphocytes	0.00555623	0.290215	0.245677	0.248027	0.246807	0.178615	-	0.257682	0.178615
rs4619875	4220484	ARFIP1	Neutrophils	0.00557049	0.036704	0.0123768	0.0829774	0.0437071	0.175699	0.273029	0.0439413	0.224364
rs1247635	1570553	IL8	Neutrophils	0.00558891	0.0977853	0.0694875	-	-	-	-	0.0836364	NaN
rs7959452	3710504	LYZ	Neutrophils	0.00559714	0.684916	0.546463	-	-	-	-	0.61569	NaN
rs13118159	2340671	MAEA	Neutrophils	0.00560859	0.045061	0.0783408	0.0719367	0.138069	0.115244	-	0.0833518	0.115244
rs2143607	2810082	RP11-316M1.12;CERS2	Neutrophils	0.005624	-	-	-	0.0382093	0.3622	0.205607	0.0382093	0.283903
rs10871290	5340167	RFWD3	Neutrophils	0.00562453	0.0328005	0.190081	0.162168	0.085517	0.0823868	0.113176	0.117642	0.0977812
rs8444	6380154	C20orf111	Lymphocytes	0.005628	0.477845	0.418478	0.252795	0.168189	0.0345586	0.227119	0.329327	0.130839
rs11643448	520292	CTSC	Lymphocytes	0.00567198	0.255803	0.466574	-	-	-	-	0.361188	NaN
rs7930237	3450138	AC092143.1;RP11-566K11.4;MC1R;TUBB3	Neutrophils	0.00567685	0.0859242	0.0972325	-	0.0680642	0.243094	0.492795	0.0837403	0.367945
rs10857884	1820196	OVGP1	Lymphocytes	0.00569575	0.427765	0.383738	-	-	-	-	0.405751	NaN
rs1617214	5820598	MED16	Lymphocytes	0.00570848	0.174763	0.117235	-	-	-	-	0.145999	NaN
rs864537	3890689	-	Neutrophils	0.00573149	0.120172	0.0599958	-	-	-	0.0454008	0.090084	0.0454008
rs11819341	4070598	CACUL1	Neutrophils	0.00575768	0.0911941	0.0689013	0.448986	0.0905865	0.192605	0.189428	0.174917	0.191017
rs1299525	240309	CTSB	Neutrophils	0.0057793	-	-	0.298174	0.221848	0.15483	0.579884	0.260011	0.367357
rs1476792	5310170	GTF2F2	Lymphocytes	0.0058049	0.407671	0.419636	0.103591	0.458671	0.0747426	0.15445	0.347392	0.114596
rs4941524	2360184	ZGPAT;LIME1;SLC2A4RG	Neutrophils	0.00580942	0.175687	0.159942	-	-	-	-	0.167815	NaN
rs2315008	6420450	CORO1B	Neutrophils	0.00581603	0.360604	0.257201	-	0.134909	0.171762	0.0856332	0.250905	0.128698
rs2575859	6980170	COPB1	Neutrophils	0.00584707	-	-	0.0826507	0.00960402	0.115557	0.466561	0.0461274	0.291059
rs7127900	4070097	TSPAN32	Lymphocytes	0.00591701	-	-	-	0.0673491	0.0866087	0.0286785	0.0673491	0.0576436
rs3815914	3800079	CTD-2192J16.24;WDR83;WDR83OS	Neutrophils	0.00593424	0.0382723	0.0498805	0.0637673	0.00786854	0.0536419	0.13077	0.0399472	0.0922061
rs8107606	2810605	ZNF266	Lymphocytes	0.0059558	0.820025	0.799497	-	-	-	-	0.809761	NaN
rs2618476	4010184	C8orf12;FAM167A	Lymphocytes	0.00596551	0.113447	0.0499063	-	-	-	0.0235855	0.0816769	0.0235855
rs9859854	4850592	MED12L;P2RY14	Neutrophils	0.00599928	0.0406838	0.0978998	-	-	-	-	0.0692918	NaN
rs2295888	1850681	RP4-614O4.11;EIF6	Neutrophils	0.00606149	0.0441916	0.0210078	-	-	-	0.0719599	0.0325997	0.0719599
rs4940745	1770386	RP11-126O1.4;MALT1	Lymphocytes	0.00609898	0.149188	0.136481	-	-	-	-	0.142835	NaN
rs3796278	460487	NXPE3	Neutrophils	0.00610753	0.18484	0.0384206	-	-	-	-	0.11163	NaN
rs6121396	2690338	LINC00476	Lymphocytes	0.00613378	-	-	0.480188	0.280993	0.384474	-	0.380591	0.384474
rs6478977	4180484	RPS21	Lymphocytes	0.00613862	0.606386	0.454859	-	-	-	-	0.530623	NaN
rs3909373	6130044	CTC-338M12.4;TRIM52;AC008443.1	Lymphocytes	0.00614954	0.0953837	0.0494498	0.390328	-	-	0.0445228	0.178387	0.0445228
rs6105165	7320328	GLB1L2	Neutrophils	0.00619091	0.23749	0.0743636	-	-	-	-	0.155927	NaN
rs1188633	630397	KIAA0319L	Neutrophils	0.00619416	0.0832849	0.125425	-	-	-	-	0.104355	NaN
rs7113199	3940014	NSFL1C	Lymphocytes	0.00619446	0.0184483	0.0982589	-	0.0143019	0.0270505	0.00393741	0.0436697	0.0154939
rs10077928	940221	LSM11	Lymphocytes	0.00622729	0.0360724	0.0149946	-	-	-	-	0.0255335	NaN
rs4696069	1780673	SAP30	Neutrophils	0.00625521	0.113556	0.123228	-	-	-	0.157028	0.118392	0.157028
rs3740593	4220674	QSOX1	Lymphocytes	0.00631962	-	-	-	0.255671	0.0101652	0.0900993	0.255671	0.0501322
rs3842829	4210634	STOX1	Neutrophils	0.0063197	0.0193469	0.0869189	0.0131529	0.0253921	0.0704711	0.0933389	0.0362027	0.081905
rs7199492	6580291	ABAT;TMEM186	Neutrophils	0.00637281	0.222198	0.160615	-	-	-	-	0.191407	NaN
rs7304105	630600	MDM2	Neutrophils	0.00641903	0.0275928	0.0300228	0.0381663	0.0484468	0.0723663	0.208794	0.0360572	0.14058
rs174541	630445	RP11-467L20.9;C11orf10	Lymphocytes	0.0064261	0.290215	0.245677	-	-	-	-	0.267946	NaN
rs907092	5390608	GSDMB	Lymphocytes	0.00643948	0.447745	0.579685	-	0.583282	0.0364086	0.0745472	0.536904	0.0554779
rs2651838	4070097	TSPAN32	Lymphocytes	0.00645009	-	-	-	-	-	-	NaN	NaN
rs752773	2370035	-	Lymphocytes	0.00645658	-	-	0.0202635	-	-	-	0.0202635	NaN
rs7007627	5910463	PKIA	Lymphocytes	0.00646395	0.594289	0.397068	0.0750034	0.0277733	0.125411	0.0554989	0.273534	0.0904549
rs9299	3460097	CRK	Lymphocytes	0.00647663	0.336032	0.254269	0.238847	0.225848	0.399186	0.0172764	0.263749	0.208231
rs12452627	7040014	HOXB2	Neutrophils	0.00648236	0.0236597	0.0581258	0.0227266	0.0140249	0.0800758	0.0409645	0.0296342	0.0605201
rs54211	6770768	SYNGR1	Lymphocytes	0.00650897	0.0372706	0.203707	0.008405	0.0431208	0.0584607	0	0.0731259	0.0292303
rs2377961	7560343	-	Neutrophils	0.00653912	0.102908	0.0290849	-	0.0239273	0.0261489	0.286722	0.0519734	0.156435
rs1728785	5900286	RP11-615I2.7;ZFP90	Lymphocytes	0.00655465	0.520839	0.596887	0.479763	0.510641	0.484248	-	0.527032	0.484248
rs5994434	1440278	PISD	Neutrophils	0.00659402	0.0638165	0.00468916	-	0.118639	0.0699743	0.161407	0.0623817	0.115691
rs2683236	4490278	C15orf26	Neutrophils	0.00660491	0.00552574	0.00889453	0.0711703	0.0285213	0.0439104	0.0262451	0.028528	0.0350778
rs6519955	4390427	-	Neutrophils	0.00663841	-	-	-	-	-	-	NaN	NaN
rs6792607	2190356	EIF5A2	Lymphocytes	0.00665075	0.329323	0.261322	0.384115	0.0939783	0.0382402	0.0962499	0.267185	0.067245
rs7183836	6400132	MEF2A	Neutrophils	0.00667897	0.155145	0.142082	0.0805265	0.0848132	0.0436033	0.147134	0.115642	0.0953686
rs4619306	5910382	AL163636.6;RP11-903H12.3;RNASE4	Neutrophils	0.00668649	0.0210058	0.0711256	-	-	-	-	0.0460657	NaN
rs760501	7610121	FAM120B	Lymphocytes	0.00673041	0.340791	0.291955	0.197938	0.359092	0.22863	0.137475	0.297444	0.183052
rs2075672	580133	MOSPD3	Neutrophils	0.0067711	0.00622146	0.00892335	0.0645734	0.0629412	0.238434	0.168682	0.0356648	0.203558
rs4925119	6840044	NLRP12	Neutrophils	0.00684133	0.0776832	0.0964754	-	0.0275856	0.0956693	0.213363	0.0672481	0.154516
rs7453920	6450692	KAZN	Neutrophils	0.00684473	-	-	0.0800894	0.159859	0.138934	0.0291232	0.119974	0.0840284
rs4661548	1990427	CTD-3088G3.8	Neutrophils	0.00684874	0.00564673	0.0771898	0.0717119	0.00572022	0.0835371	0.309464	0.0400672	0.196501
rs2866112	430682	PSMB9	Neutrophils	0.0068531	0.0689355	0.0348356	0.0493507	0.00276494	0.3443	-	0.0389717	0.3443
rs12932782	4060717	SREBF1	Neutrophils	0.00686477	0.0347471	0.0683637	0.0429626	0.0316533	0.00234546	0.146964	0.0444317	0.0746549
rs234720	2100537	PKNOX1	Lymphocytes	0.00688946	0.123373	0.18682	0.240363	0.170572	0.124396	0.0714113	0.180282	0.0979035
rs140522	7650128	TYMP	Neutrophils	0.00690919	0.0268341	0.021092	0.265548	0.143002	0.455962	0.388276	0.114119	0.422119
rs1991401	7610138	AC008984.2;LILRA5	Neutrophils	0.00692708	0.31795	0.132995	0.152649	0.200555	0.300538	0.290571	0.201037	0.295555
rs1535	630445	RP11-467L20.9;C11orf10	Lymphocytes	0.00692942	0.320954	0.25772	0.15651	0.253357	0.167274	0.00627902	0.247135	0.0867764
rs1645784	620136	DDX5	Neutrophils	0.00693071	0.0766445	0.0216282	0.064985	0.0507808	0.00488473	0.124584	0.0535096	0.0647345
rs17318596	1470132	SBF2-AS1;SBF2	Neutrophils	0.00696647	0.0162077	0.0119643	0.0490887	0.0268375	0.420989	0.124093	0.0260246	0.272541
rs6483883	7160129	CTC-435M10.6;B3GNT8	Neutrophils	0.00696748	0.0498076	0.0215092	-	0.068505	0.0401473	0.169712	0.0466073	0.104929
rs174574	630445	RP11-467L20.9;C11orf10	Lymphocytes	0.00698946	0.313348	0.255583	-	-	-	0.00627902	0.284465	0.00627902
rs2273629	6620291	CBLN3	Lymphocytes	0.00699684	0.483582	0.270812	-	0.671629	0.450228	0.0272359	0.475341	0.238732
rs2076529	270168	HLA-DRA	Neutrophils	0.00701966	-	-	0.00298295	0.0470307	0.0423362	0.0364339	0.0250068	0.039385
rs9303277	5390608	GSDMB	Lymphocytes	0.00704119	0.473529	0.608378	-	0.65657	0.0193323	0.135089	0.579492	0.0772107
rs10187424	5360241	GGCX	Neutrophils	0.00705863	0.338089	0.235537	0.0286465	0.0926633	0.0243162	0.014088	0.173734	0.0192021
rs17465699	60139	RP11-981P6.1	Neutrophils	0.00711231	0.207733	0.158893	0.240549	0.207505	0.0521335	0.243135	0.20367	0.147634
rs17008749	1500309	MRPL18	Neutrophils	0.0071326	0.110104	0.0670918	-	-	-	0.0372337	0.088598	0.0372337
rs2842992	2340026	FOXP1-IT1;FOXP1	Neutrophils	0.00713929	0.47659	0.376346	0.0317135	0.00374707	0.136783	0.623958	0.222099	0.380371
rs7756521	1190367	IER3	Neutrophils	0.0071497	-	-	0.129754	0.111487	0.106083	0.0229888	0.12062	0.0645358
rs6738825	4780307	PLCL1	Neutrophils	0.00717685	-	-	0.052877	0.0840105	0.159251	0.32414	0.0684438	0.241696
rs2194205	3420605	RP11-467L20.9;C11orf10	Lymphocytes	0.00718873	0.00087	0.0455307	-	-	-	-	0.0232005	NaN
rs174583	630445	ESM1	Lymphocytes	0.00719406	0.30882	0.260087	0.122765	0.228891	0.166533	0.011601	0.230141	0.0890671
rs11169109	150551	PRPF40B;FMNL3	Lymphocytes	0.00720821	-	-	-	-	-	-	NaN	NaN
rs17182651	2480576	RHOT1	Neutrophils	0.0072265	0.181417	0.170982	-	-	-	-	0.176199	NaN
rs1372072	670711	PLCL2	Neutrophils	0.00725982	0.0316979	0.0255281	0.0323221	0.155157	0.237976	-	0.0611763	0.237976
rs3750631	2070095	HIF1AN	Neutrophils	0.00726834	0.0321039	0.121829	-	-	-	-	0.0769665	NaN
rs397969	460020	AKAP10	Neutrophils	0.00729749	0.272872	0.227231	0.235277	0.170702	0.272658	0.389521	0.226521	0.331089
rs7668673	7160707	RP11-367J11.2;TBC1D14	Neutrophils	0.00733041	0.0415557	0.0985788	0.100763	0.0639172	0.154187	0.234193	0.0762036	0.19419
rs4788115	460259	RP11-264B17.3;RP11-264B17.5;LAT	Lymphocytes	0.00738648	-	-	-	-	-	0.117985	NaN	0.117985
rs660895	2650156	TAP2	Neutrophils	0.00740953	0.00540994	0.0134954	0.0246701	0.108013	0.149089	0.0766681	0.0378971	0.112879
rs1760670	7330546	MED8	Neutrophils	0.00743115	0.0318068	0.196696	0.37792	0.153498	0.307389	0.286596	0.18998	0.296992
rs4487645	3800753	PIEZO1	Neutrophils	0.00745341	-	-	-	0.0294044	0.173715	0.0356758	0.0294044	0.104695
rs4782321	4590390	CDCA7L	Lymphocytes	0.00745689	0.302598	0.293297	-	-	-	-	0.297948	NaN
rs1152467	3400274	RP11-930O11.1	Neutrophils	0.00747807	-	-	-	-	-	-	NaN	NaN
rs6719977	870528	-	Neutrophils	0.00748957	-	-	-	-	-	-	NaN	NaN
rs308971	3420044	SYN2	Neutrophils	0.00750247	0.00145012	0.0615244	0.0219133	0.0856524	0.0369696	0.141959	0.0426351	0.0894643
rs1802295	1660196	CTC-467M3.1;MEF2C	Lymphocytes	0.00755764	0.0435079	0.0257232	0.00952657	0.00829069	0.0747695	0.0734311	0.0217621	0.0741003
rs17421627	4040162	HK1	Lymphocytes	0.00756412	0.0356129	0.0470787	-	-	-	-	0.0413458	NaN
rs7631922	6420142	TMEM176A	Neutrophils	0.00758366	0.544602	0.436261	0.323772	0.25221	0.417527	-	0.389211	0.417527
rs6726677	1090327	FGD2	Lymphocytes	0.00759784	0.0621963	0.00825515	0.0399327	0.0445042	0.136972	0.0435251	0.0387221	0.0902483
rs6011066	6420450	HLA-C	Neutrophils	0.0076006	0.361969	0.265696	-	-	-	-	0.313833	NaN
rs3132468	7150630	HSPBAP1	Neutrophils	0.00760385	0.125421	0.0900024	-	0.100013	0.0233183	0.173396	0.105146	0.098357
rs2110001	5720682	ZGPAT;LIME1;SLC2A4RG	Neutrophils	0.00760521	-	-	-	-	-	-	NaN	NaN
rs831504	7210717	UPB1	Neutrophils	0.00761455	0.149156	0.127155	-	0.486984	0.565375	0.0245957	0.254432	0.294985
rs10485165	4120300	AC018737.1;MKI67IP	Neutrophils	0.00763611	-	-	0.050418	-	-	-	0.050418	NaN
rs1008931	3830735	RP11-459O1.2	Neutrophils	0.00763804	0.473404	0.218478	0.0958922	0.454222	0.0362526	0.0532303	0.310499	0.0447414
rs7526973	2850088	-	Neutrophils	0.0076862	0.0114025	0.0906921	-	-	-	-	0.0510473	NaN
rs8071251	5130132	LGSN	Lymphocytes	0.00774981	0.173644	0.147754	0.004898	0.00751377	0.10043	0.0805562	0.0834522	0.0904933
rs7192268	6330025	SEC23B	Neutrophils	0.00775207	0.538571	0.456389	0.144157	0.142986	0.694749	0.576206	0.320526	0.635477
rs2838951	4230184	RP11-630D6.5;CXCL9	Neutrophils	0.00776055	0.0910328	0.132587	-	-	-	-	0.11181	NaN
rs2523822	5220070	EXOSC6	Neutrophils	0.00777254	-	-	0.125121	0.138682	0.287824	0.662131	0.131901	0.474978
rs8027701	1820274	SLC19A1	Neutrophils	0.00777741	0.0251024	0.00690829	-	-	-	0.322147	0.0160053	0.322147
rs12651276	5570278	BLK	Neutrophils	0.00778069	0.0776417	0.104794	0.224096	0.077989	0.256583	-	0.12113	0.256583
rs6045431	6370133	HERC1	Neutrophils	0.00778327	-	-	-	-	-	-	NaN	NaN
rs1741801	6510403	-	Neutrophils	0.00778908	-	-	-	-	-	-	NaN	NaN
rs13277113	6330471	HLA-F	Lymphocytes	0.00780502	0.469206	0.405531	0.55491	0.358251	0.0219031	0.0109997	0.446975	0.0164514
rs1058588	5910128	VAMP8	Neutrophils	0.00783166	-	-	-	0.107392	0.402822	0.00855319	0.107392	0.205687
rs11974887	4830538	CALD1	Lymphocytes	0.00785975	0.277568	0.103725	0.086794	0.074138	0.00897961	0.0774685	0.135556	0.0432241
rs3743046	3990546	AC069368.3;PLEKHO2	Neutrophils	0.00787119	-	-	0.0927697	0.0644265	0.287113	0.236657	0.0785981	0.261885
rs168331	6510681	RNF14	Neutrophils	0.00789526	0.203933	0.173649	-	0.263911	0.381232	0.165366	0.213831	0.273299
rs7117404	2480025	RP11-44F14.8	Neutrophils	0.0079624	0.0208681	0.0459394	-	0.114827	0.0873545	0.0465791	0.0605447	0.0669668
rs2908776	290382	CTC-548K16.5;CD97	Neutrophils	0.00796773	-	-	-	-	-	-	NaN	NaN
rs9917042	1470626	ACP2	Neutrophils	0.00797704	0.170704	0.17322	-	0.00439552	0.00677061	0.0612374	0.116107	0.034004
rs4757662	6060470	LDHC	Lymphocytes	0.00807098	-	-	0.517954	0.356306	0.122589	0.0168939	0.43713	0.0697413
rs2276338	5420762	PSMB9	Neutrophils	0.00810021	0.0758562	0.0916733	0.33088	0.146017	0.316459	0.143572	0.161107	0.230015
rs2076530	270168	HLA-DRA	Neutrophils	0.00810483	-	-	0.00502886	0.0599353	0.0479261	0.0291362	0.0324821	0.0385311
rs2301271	6450692	IAH1;ADAM17	Neutrophils	0.00810727	-	-	0.0182707	0.148197	0.136004	0.0323002	0.0832341	0.0841519
rs1372519	5360273	AKAP10	Neutrophils	0.00813687	0.150678	0.0220273	-	-	-	-	0.0863525	NaN
rs860335	460020	RP11-115D19.1;SNCA	Neutrophils	0.00814156	0.267473	0.226716	0.235277	0.172217	0.272512	0.389521	0.225421	0.331016
rs17098398	730576	SPRY4	Lymphocytes	0.00818953	0.0153736	0.0114623	-	-	-	-	0.013418	NaN
rs17361749	3120653	NSUN4	Neutrophils	0.00820817	0.198484	0.226109	-	0.262338	0.100284	0.599265	0.228977	0.349774
rs2545801	2360022	RAB24	Neutrophils	0.00825014	0.033694	0.116315	0.119205	0.0160152	0.007942	0.144147	0.0713073	0.0760443
rs13081389	3420044	SYN2	Neutrophils	0.00826899	0.0434231	0.0141282	-	-	-	-	0.0287757	NaN
rs17780015	5900497	PLXDC2	Neutrophils	0.00830263	0.00641449	0.00194968	0.0803905	0.0901672	0.0854131	-	0.0447305	0.0854131
rs17734799	7320348	CLEC1A	Neutrophils	0.00831448	0.066132	0.00144725	0.0907034	0.0340123	0.220784	-	0.0480737	0.220784
rs10803852	840059	GAD1	Neutrophils	0.00835157	-	-	0.116049	0.0269862	0.0483165	0	0.0715178	0.0241582
rs12982744	6100719	AP3D1	Neutrophils	0.00838677	-	-	-	-	-	0.0320488	NaN	0.0320488
rs2968546	3420494	USHBP1;BABAM1;CTD-2278I10.6	Neutrophils	0.0084155	0.0161945	0.0635494	-	-	-	0.0218361	0.039872	0.0218361
rs16888392	6020719	RAB23	Lymphocytes	0.00841842	-	-	-	0.206939	0.381697	0.10809	0.206939	0.244894
rs891017	2760259	NDUFB2	Neutrophils	0.00842439	0.123019	0.0161336	-	-	-	0.239718	0.0695764	0.239718
rs6918936	1440044	TMEM14B;SYCP2L;MAK	Neutrophils	0.00850335	0.041584	0.129994	-	-	-	-	0.0857888	NaN
rs7811662	2190541	GATS;STAG3	Neutrophils	0.00855987	-	-	-	-	-	-	NaN	NaN
rs7296859	3520598	U47924.11;GPR162	Neutrophils	0.0085879	0.157649	0.119056	0.0135839	0.0120992	0.0453097	-	0.0755971	0.0453097
rs9621305	1440278	TBKBP1	Neutrophils	0.00862235	0.0640601	0.0389474	-	0.110317	0.121562	0.189209	0.071108	0.155386
rs3798713	1440044	TMEM14B;SYCP2L;MAK	Neutrophils	0.00862882	0.0436893	0.069664	-	-	-	-	0.0566767	NaN
rs8070463	3310646	PISD	Neutrophils	0.00862964	0.142602	0.273336	0.334937	0.142753	0.483751	0.254985	0.223407	0.369368
rs2467763	6220201	HEY1	Neutrophils	0.00865429	-	-	-	-	-	-	NaN	NaN
rs864537	6290400	PEX6	Neutrophils	0.00868045	-	-	0.0598396	0.114531	0.020848	0.0580744	0.0871855	0.0394612
rs2296805	3440086	CD247	Lymphocytes	0.00868754	-	-	-	-	-	-	NaN	NaN
rs7562106	3390110	WDR33	Neutrophils	0.00872925	0.110533	0.135574	-	-	-	0.0373679	0.123054	0.0373679
rs516651	4670102	EGLN1	Neutrophils	0.00874919	0.102367	0.0547569	-	-	-	-	0.078562	NaN
rs9657886	5360079	GIMAP5	Lymphocytes	0.00876355	0.248075	0.190017	0.115405	0.0950936	0.228334	0.0772223	0.162147	0.152778
rs4713103	1440044	PARL	Neutrophils	0.00885183	0.0445172	0.130587	-	-	-	-	0.0875522	NaN
rs7644746	3390289	TMEM14B;SYCP2L;MAK	Neutrophils	0.00885768	-	-	-	0.147267	0.123164	0.624657	0.147267	0.37391
rs1534150	6590132	IGFBP3	Lymphocytes	0.0088808	0.21513	0.127888	0.114692	0.0827302	0.0221196	0.000703	0.13511	0.0114112
rs17734799	4290609	BIRC3	Neutrophils	0.00892733	0.144162	0.0614735	-	0.0774459	0.0549181	-	0.0943606	0.0549181
rs2155587	7210154	CLEC9A	Lymphocytes	0.0089337	0.318787	0.182667	0.0298807	0.0282528	0.135675	0.133806	0.139897	0.134741
rs2236212	1440044	TMEM14B;SYCP2L;MAK	Neutrophils	0.00896049	0.0424765	0.0444904	-	0.0446238	0.0914712	-	0.0438636	0.0914712
rs2666922	940672	SLC35C1	Neutrophils	0.00897411	0.140806	0.0558615	0.194225	0.0923173	0.00756462	0.0140354	0.120802	0.0108
rs4970988	6380154	RP11-316M1.12;CERS2	Lymphocytes	0.00901079	0.477889	0.415102	-	-	-	-	0.446495	NaN
rs7953704	5220224	B3GNT4;DIABLO;RP11-512M8.5	Lymphocytes	0.00907428	0.137066	0.100255	-	-	-	0.0366111	0.11866	0.0366111
rs13179181	2710653	FBXO38	Neutrophils	0.00908635	0.0568706	0.0215375	-	0.00709041	0.00249741	-	0.0284995	0.00249741
rs12711793	6280129	AC010982.1	Generic	0.00917189	0.293085	0.147004	0.15384	0.0856946	0.0990129	0.270917	0.169906	0.184965
rs9268402	270168	HLA-DRA	Generic	0.00919377	-	-	0.0319327	0.0594133	0.0624415	0.067379	0.045673	0.0649102
rs7385804	580133	MOSPD3	Generic	0.00921512	0.00631278	0.00907746	-	-	-	0.168682	0.00769512	0.168682
rs507506	1170647	ACADVL	Generic	0.00923474	0.0514499	0.0810032	-	-	-	-	0.0662265	NaN
rs8075566	3310646	ANXA1	Generic	0.00926569	0.171589	0.246504	0.354732	0.185266	0.565615	-	0.239523	0.565615
rs7867580	6520215	TBKBP1	Generic	0.00927133	0.0284308	0.022433	-	0.102241	0.18187	0.435704	0.051035	0.308787
rs1504749	4280025	RP11-144G7.2;CUL5	Generic	0.00931709	-	-	0.0691776	0.0528183	0.0711664	0.0366591	0.0609979	0.0539128
rs4722672	5340519	CDC16	Generic	0.00932073	0.0412716	0.0290027	0.0233285	0.00546458	0.118182	0.155955	0.0247668	0.137068
rs7994556	5360619	HOTAIRM1	Generic	0.00932472	0.730217	0.675538	-	0.226564	0.322837	0.54092	0.544106	0.431878
rs12418673	6060025	-	Generic	0.00933257	0.178492	0.198425	-	-	-	-	0.188458	NaN
rs214781	4920075	TGM3	Generic	0.00938652	0.0782499	0.142711	0.0528754	0.0342379	0.019589	-	0.0770186	0.019589
rs11753569	1990563	MPC1	Generic	0.00940736	-	-	-	-	-	-	NaN	NaN
rs2651838	7200435	ASCL2	Generic	0.0094429	0.14586	0.332813	-	-	-	-	0.239336	NaN
rs4919910	5220594	TPGS1	Generic	0.00946617	0.105827	0.165016	-	-	-	0.207632	0.135422	0.207632
rs10798068	2260477	RP11-335I12.2;IRAK3	Generic	0.00948968	0.0858886	0.0534506	0.0986574	0.0359595	0.0104145	-	0.068489	0.0104145
rs1436849	5720768	PTGS2	Generic	0.00949001	0.143003	0.13128	0.280885	0.240057	0.027893	0.23544	0.198806	0.131666
rs738322	1940100	TMEM184B	Generic	0.00951117	0.109993	0.0492537	0.162889	0.0239697	0.139343	0.152534	0.0865265	0.145939
rs17036101	3420044	SYN2	Generic	0.00952504	0.0437515	0.00474202	-	-	-	-	0.0242468	NaN
rs12805353	6860736	MYO7A	Generic	0.0095395	0.00556052	0.0529419	0.0460055	0.0104796	0.287749	0.00748054	0.0287469	0.147615
rs761746	1440278	NSMCE4A	Generic	0.00961598	0.041859	0.0410432	-	0.192139	0.0443064	0.29	0.0916805	0.167153
rs10887024	6510025	PISD	Generic	0.00961629	0.0330505	0.0390983	-	-	-	-	0.0360744	NaN
rs2272587	6840753	SPTLC2	Generic	0.00967639	-	-	-	-	-	0.120263	NaN	0.120263
rs7807243	4850482	STK17A;COA1	Generic	0.0096909	0.0823757	0.0453381	-	-	-	-	0.0638569	NaN
rs2186344	2190349	KCNJ15	Generic	0.00973571	0.0222091	0.00768972	-	0.0774609	0.0619428	0.291313	0.0357866	0.176628
rs6844153	3840386	CD247	Generic	0.00977021	0.361831	0.331302	0.377868	0.345145	0.00463523	0.014262	0.354037	0.00944859
rs840016	6290400	STIM2	Generic	0.00977363	-	-	0.0397984	0.114673	0.0207054	0.0610159	0.0772355	0.0408606
rs10495222	5560398	DEGS1	Generic	0.00980557	0.0353187	0.0960971	0.113461	0.333889	0.393191	0.183315	0.144691	0.288253
rs9365988	4890093	MPC1	Generic	0.00987572	0.167486	0.0410073	-	-	-	0.762131	0.104247	0.762131
rs8192013	1510019	MGST2	Generic	0.00989966	0.0592441	0.116615	-	-	-	0.678522	0.0879294	0.678522
rs16967665	5960475	RHPN2	Generic	0.00994939	0.0871116	0.000636	0.0575264	0.074056	0.183974	-	0.0548324	0.183974
rs16943233	3310537	-	Generic	0.00997053	-	-	-	-	-	-	NaN	NaN
rs10467147	2490315	RP11-476D10.1	Generic	0.0100161	-	-	0.042805	0.00445799	0.152489	0.272858	0.0236315	0.212673
rs4711453	7000086	KCTD20	Generic	0.010026	0.0621115	0.0394201	0.0668061	0.152804	0.0334701	0.0132489	0.0802853	0.0233595
rs7567215	6420731	SLC20A1	Generic	0.0100944	0.0192387	0.0267684	0.178832	0.141063	0.2567	-	0.0914757	0.2567
rs10748014	1820725	LRRK2	Generic	0.0101231	0.0378689	0.0120505	-	-	-	-	0.0249597	NaN
rs12537271	3990136	PISD	Generic	0.0101397	0.170691	0.080936	0.0531988	0.238814	0.166773	0.18741	0.13591	0.177092
rs9621305	2060608	PTPN12	Generic	0.0101479	0.0389831	0.0036319	-	0.105447	0.0546394	0.184292	0.049354	0.119466
rs162031	5340487	MTRR	Generic	0.0101824	-	-	0.736097	0.551171	0.664902	0.28928	0.643634	0.477091
rs11631423	4780743	ETFA	Generic	0.010205	0.298082	0.180811	0.108772	0.182526	0.213055	0.431314	0.192548	0.322185
rs230529	7400626	VAPA	Generic	0.0102805	0.0191547	0.0146228	0.177821	0.129859	0.174535	-	0.0853644	0.174535
rs636407	7200368	NFKB1	Generic	0.0102822	0.130039	0.0633108	-	0.170763	0.202665	0.136295	0.121371	0.16948
rs1398882	4920468	MEOX1	Generic	0.010308	0.102226	0.104047	-	0.0890924	0.0219817	0.0219155	0.0984551	0.0219486
rs17783630	2690243	SLC24A4	Generic	0.0103177	0.061982	0.0704563	-	0.016601	0.215892	0.0630943	0.0496797	0.139493
rs4767364	2070736	TMEM116	Generic	0.0103343	0.247132	0.12979	-	0.104666	0.130321	0.131479	0.160529	0.1309
rs1742425	450161	MS4A6A	Generic	0.0103584	0.137071	0.10115	-	-	-	0.013813	0.119111	0.013813
rs12453	520360	FAHD1	Generic	0.0103606	-	-	0.0543249	0.0905288	0.246919	0.51292	0.0724268	0.379919
rs11136341	1050500	PLEC	Generic	0.0104018	0.215809	0.137198	-	-	-	-	0.176504	NaN
rs2686586	6100168	GOLIM4	Generic	0.01047	0.00672393	0.0287228	0.015369	0.120764	0.0382597	-	0.0428948	0.0382597
rs1430742	6940280	GNG12-AS1;WLS	Generic	0.010482	-	-	-	-	-	-	NaN	NaN
rs2892716	2450201	ABCC4	Generic	0.0105025	0.020462	0.0204691	-	-	-	0.0610611	0.0204655	0.0610611
rs6132792	5220377	ACSS1	Generic	0.0105485	0.0623591	0.00730058	0.0906614	0.0505155	0.159437	-	0.0527091	0.159437
rs4909942	4220372	AP000304.12;ITSN1	Generic	0.0105984	0.0867656	0.0317217	0.104608	0.0570023	0.0224756	0.132704	0.0700244	0.0775897
rs2251854	6420575	RNF141	Generic	0.010601	0.038893	0.0226691	0.0676128	0.00760717	0.514586	0.147145	0.0341955	0.330866
rs8056742	5360154	-	Generic	0.0106447	0.0844801	0.0264441	0.0230214	-	-	0.150326	0.0446485	0.150326
rs420259	1030358	TTLL5;IFT43	Generic	0.0106599	0.0630758	0.0618477	0.345343	0.0403556	0.00429588	0.270849	0.127656	0.137573
rs1981898	5810347	COG7	Generic	0.010663	-	-	-	-	-	0.093231	NaN	0.093231
rs12986413	2490142	C19orf35	Generic	0.0107892	0.0738964	0.0208287	0.00992241	0.074273	0.0140771	0.0556402	0.0447301	0.0348587
rs12408101	1820044	WASF3	Generic	0.0108538	0.560146	0.564069	0.144426	0.318638	0.305652	0	0.39682	0.152826
rs6491140	2570041	ALDH9A1	Generic	0.01086	0.00958998	0.107115	-	-	-	-	0.0583524	NaN
rs1974821	4480497	SIGLEC10	Generic	0.0109163	-	-	-	0.0784927	0.0764422	0.0308342	0.0784927	0.0536382
rs3734398	1440044	TMEM14B;SYCP2L;MAK	Generic	0.0109324	0.0607828	0.0712335	-	0.0516298	0.0977449	0.112759	0.0612154	0.105252
rs7526603	380202	S100PBP	Generic	0.0109584	0.00867289	0.0995798	-	-	-	-	0.0541263	NaN
rs8101536	4920110	GADD45B	Generic	0.0109676	0.0300735	0.0581542	0.0483871	0.112792	0.0145542	0.0486559	0.0623517	0.0316051
rs699005	6550086	NUAK2	Generic	0.0109678	0.0502676	0.036905	-	-	-	0	0.0435863	0
rs1933078	5960538	LACTB;RPS27L	Generic	0.0110354	0.018318	0.158695	0.137794	0.186579	0.296032	0.165092	0.125346	0.230562
rs1472631	1570669	RCSD1	Generic	0.0110391	-	-	0.0983531	0.0802505	0.4879	0.144053	0.0893018	0.315977
rs9821630	670711	ANPEP	Generic	0.0110855	0.0396083	0.0146785	0.0587317	0.179225	0.328873	0.159538	0.073061	0.244205
rs7908476	2760202	AP3M1	Generic	0.0110882	0.0110031	0.0358177	-	0.00941569	0.102578	-	0.0187455	0.102578
rs11073891	5810612	PLCL2	Generic	0.0110946	0.193813	0.334105	0.0829961	0.0692209	0.733747	0.355252	0.170034	0.544499
rs7498094	4610209	TMCO3	Generic	0.0111679	0.0247363	0.0127369	-	0.0801359	0.0691071	0.250759	0.039203	0.159933
rs7338449	1410020	CALML4;RP11-315D16.2	Generic	0.0111729	0.0252636	0.0408548	-	-	-	0.313481	0.0330592	0.313481
rs2153157	1440044	ADK	Generic	0.0112934	0.0223621	0.0353166	-	0.0233047	0.135386	0.0947423	0.0269945	0.115064
rs7908476	7550161	TMEM14B;SYCP2L;MAK	Generic	0.0112941	-	-	0.0627548	0.00779679	0.622987	-	0.0352758	0.622987
rs2268049	3190445	UBE2I	Generic	0.0113143	0.114357	0.138447	0.609612	0.245434	0.484717	0.344672	0.276963	0.414695
rs17312971	10386	TM2D1	Generic	0.0113545	0.0699259	0.086424	-	0.0295551	0.118184	0.115028	0.0619683	0.116606
rs6510515	650689	GUSB	Generic	0.0114305	0.552239	0.387228	-	-	-	-	0.469733	NaN
rs10875032	5820521	AC002116.7;CLIP3	Generic	0.0114404	-	-	-	0.150518	0.0157054	0.0466966	0.150518	0.031201
rs313812	3610553	PTBP2	Generic	0.011444	-	-	-	-	-	-	NaN	NaN
rs11113995	3830762	TMEM119	Generic	0.0114914	0.246673	0.0930784	0.0481453	0.0208519	0.186368	0.19695	0.102187	0.191659
rs718391	1780402	C17orf62	Generic	0.0115216	0.273798	0.163864	-	-	-	-	0.218831	NaN
rs6502114	6560767	RP1-317E23.3;SEPN1;RP1-317E23.6	Generic	0.011522	0.153144	0.167873	0.0414625	0.0617258	0.126	0.0737918	0.106051	0.0998961
rs12731806	6420446	FEZ2	Generic	0.0115804	0.291784	0.369277	-	-	-	-	0.330531	NaN
rs10180760	6200053	CMPK1	Generic	0.0115883	-	-	0.519875	0.544155	0.595468	0.0786736	0.532015	0.337071
rs7853349	3440446	MTUS1	Generic	0.0116419	0.567175	0.433843	-	-	-	-	0.500509	NaN
rs454100	7320520	C9orf156	Generic	0.0116462	0.122247	0.0586757	0.112579	0.141619	0.0580999	0.0431952	0.10878	0.0506476
rs1217397	510129	AP4B1-AS1;AP4B1	Generic	0.0117081	0.152306	0.220846	0.135553	0.296865	0.0355622	0.151902	0.201393	0.0937319
rs2240999	6590243	PITPNA	Generic	0.0117485	0.0104111	0.106079	-	-	-	0.336079	0.0582453	0.336079
rs13133397	2450554	CSTB	Generic	0.0118087	0.197586	0.151301	-	-	-	-	0.174443	NaN
rs2329573	1430187	RBPJ	Generic	0.0118166	0.455631	0.454667	0.541554	0.541401	0.188294	-	0.498313	0.188294
rs621375	6620711	AFAP1L2	Generic	0.0118308	0.0503472	0.00383892	-	0.112427	0.0132838	0.0639149	0.0555377	0.0385994
rs5994434	2060608	PISD	Generic	0.0118477	0.0644027	0.00417628	-	0.0833542	0.0682859	0.213396	0.0506444	0.140841
rs12579182	460411	KIF16B	Generic	0.0118704	0.296293	0.284085	-	-	-	-	0.290189	NaN
rs7007970	840678	MPZL2	Generic	0.0118759	-	-	-	-	-	-	NaN	NaN
rs2208059	3610592	ENPP2	Generic	0.0118787	0.0858761	0.0818929	-	-	-	0.0832477	0.0838845	0.0832477
rs17122021	3890228	RP11-73O6.4;ECHDC1	Generic	0.0118922	0.237015	0.193508	0.056305	0.00800586	0.329713	0.170961	0.123709	0.250337
rs4472373	7650053	IPO8	Generic	0.0119086	-	-	-	-	-	-	NaN	NaN
rs1618689	5420132	CAMK4	Generic	0.0119425	-	-	-	0.106628	0.0223514	-	0.106628	0.0223514
rs2652822	1570669	PTPN12	Generic	0.0119636	-	-	0.00548794	0.0742595	0.490842	-	0.0398737	0.490842
rs12537271	3140364	NFKB1	Generic	0.0119646	0.233902	0.127057	-	0.229462	0.198069	0.223962	0.196807	0.211015
rs3774959	7400626	LACTB;RPS27L	Generic	0.0119757	0.0744011	0.0613095	0.0523422	0.0856782	0.0946031	-	0.0684328	0.0946031
rs6596075	6040398	HEATR5B	Generic	0.0120089	0.0447712	0.0613882	0.0494975	0.0744224	0.00971263	-	0.0575198	0.00971263
rs6580791	2570435	AC034220.3;SLC22A4	Generic	0.0120189	0.0914376	0.0114108	-	-	-	-	0.0514242	NaN
rs6738282	360577	LETMD1	Generic	0.0120274	0.0186874	0.0587833	0.0810773	0.39326	0.146303	0.0198326	0.137952	0.0830676
rs4807809	10189	C19orf24;C19ORF24	Generic	0.0120558	0.207132	0.0751139	0.384566	0.14294	0.259953	-	0.202438	0.259953
rs6886255	5550474	RAB24;MXD3	Generic	0.0120673	0.130939	0.117637	0.183562	0.270899	0.13263	0.00487846	0.175759	0.0687545
rs2240395	3940390	TBXAS1	Generic	0.0120911	-	-	-	-	-	0.383614	NaN	0.383614
rs2117339	4780307	PLCL1	Generic	0.0121144	-	-	-	-	-	-	NaN	NaN
rs6438896	6520129	HSPA1B	Generic	0.0121351	0.221334	0.17392	-	-	-	-	0.197627	NaN
rs641153	3850433	SLC12A8;ZNF148	Generic	0.012141	-	-	-	-	-	0.0914602	NaN	0.0914602
rs7644618	5310722	EPHB1	Generic	0.0121725	0.0590026	0.023956	0.00306158	0.0576028	0.0701586	0.142479	0.0359057	0.106319
rs11976480	2940424	-	Generic	0.0122334	-	-	0.114387	-	-	0.177038	0.114387	0.177038
rs17216525	2060193	ATP13A1	Generic	0.0122489	0.377664	0.326986	-	-	-	-	0.352325	NaN
rs12407028	6940280	INSIG1	Generic	0.0123163	-	-	-	-	-	0.103428	NaN	0.103428
rs9769506	360192	GNG12-AS1;WLS	Generic	0.0123174	0.0316884	0.0597372	0.0328889	0.420928	0.254277	0	0.136311	0.127139
rs11671653	460382	CARM1	Generic	0.0123482	0.15822	0.114818	-	0.107139	0.0215607	0.18771	0.126726	0.104635
rs4748302	6130382	PTER	Generic	0.0123629	-	-	-	-	-	0.388382	NaN	0.388382
rs228769	4570224	C17orf53	Generic	0.0123777	-	-	-	-	-	-	NaN	NaN
rs2560934	2650349	C19orf48	Generic	0.0124052	0.144572	0.0235779	-	0.103375	0.126925	0.0458724	0.0905083	0.0863988
rs9322855	3930392	AL163636.6;RP11-903H12.3;RNASE4;ANG	Generic	0.012417	-	-	-	-	-	0.0882034	NaN	0.0882034
rs6912308	3440025	PADI2	Generic	0.012461	0.0647552	0.0326685	-	-	-	-	0.0487118	NaN
rs2284746	4730746	AGPAT4	Generic	0.0124693	-	-	-	-	-	0.0547466	NaN	0.0547466
rs12602	1470132	EEF1A2	Generic	0.0124919	0.029425	0.00497344	0.070791	0.0842886	0.450716	-	0.0473695	0.450716
rs2274860	6370356	CTC-435M10.6;B3GNT8	Generic	0.0124941	0.231932	0.215789	-	0.473267	0.0152381	0.0243108	0.306996	0.0197745
rs2283852	5960201	PURA	Generic	0.0125381	0.110558	0.11116	0.0327679	0.106554	0.283322	-	0.0902602	0.283322
rs2429310	160608	AP1B1	Generic	0.0125382	0.252625	0.130876	-	0.00076	0.0108725	0.0716018	0.128087	0.0412372
rs420259	5130468	DCTN5	Generic	0.0125734	0.507877	0.491803	0.473603	0.29317	0.456705	0.430738	0.441613	0.443722
rs12427576	1780050	OSBPL5	Generic	0.0126702	0.04862	0.139387	-	-	-	-	0.0940036	NaN
rs4758540	2190689	ZDHHC20	Generic	0.012679	0.309076	0.343775	-	0.000394	0.238086	0.0628254	0.217748	0.150456
rs7755113	5960731	SOD2	Generic	0.0127335	-	-	-	-	-	-	NaN	NaN
rs9470222	60349	MAPK13	Generic	0.0127517	0.239284	0.227859	0.0425616	0.0785492	0.0310603	0.0155972	0.147063	0.0233287
rs2517713	5220070	HLA-F	Generic	0.0127632	-	-	-	-	-	0.103332	NaN	0.103332
rs2217989	4050328	RP11-408H20.2;DSC1	Generic	0.0127803	0.163859	0.107429	-	0.0133334	0.0647631	-	0.0948737	0.0647631
rs1046666	2810523	WDR61	Generic	0.012819	-	-	-	-	-	0.0649451	NaN	0.0649451
rs2650951	2370128	DIRC2	Generic	0.0128283	0.0916702	0.019389	0.0214233	0.128901	0.135444	0.00423376	0.065346	0.0698387
rs1533665	4120403	SSR3	Generic	0.0128305	0.151678	0.0991238	0.0120453	0.00735319	0.339452	-	0.0675501	0.339452
rs1549931	20670	DKK3	Generic	0.0128832	0.0853544	0.0627169	0.159279	0.180553	0.155328	0.173512	0.121976	0.16442
rs7478978	4070133	ZNF613	Generic	0.0128853	0.203244	0.425482	0.0174964	0.0295801	0.0347338	0.0121942	0.168951	0.023464
rs16912145	20392	CISD1	Generic	0.0129131	-	-	-	0.110076	0.399854	0.556259	0.110076	0.478056
rs5018105	4540228	LPP;AC022498.1	Generic	0.0129356	0.107263	0.0949551	-	0.070817	0.213491	-	0.0910116	0.213491
rs2222103	870091	RAB37;CD300LF	Generic	0.0129446	0.0423572	0.0724617	0.0515639	0.0236902	0.091439	0.193193	0.0475183	0.142316
rs2516399	3170064	MICB	Generic	0.0129794	-	-	0.311019	0.0072955	0.197908	0.138133	0.159157	0.16802
rs6952809	4390136	EIF3B	Generic	0.0130837	0.138553	0.0676836	-	0.0750522	0.011628	0.0433527	0.0937629	0.0274903
rs6504179	6110035	DDX42	Generic	0.0131138	0.143031	0.224224	0.0679591	0.037371	0.114378	0.147494	0.118146	0.130936
rs6948404	2940424	-	Generic	0.0131818	-	-	0.0478228	-	-	0.407567	0.0478228	0.407567
rs7551288	4480341	ENO3	Generic	0.0132393	0.0598915	0.00362049	0.23644	0.136709	0.132146	0.0040453	0.109165	0.0680955
rs2075671	3850703	HLA-DOB	Generic	0.0132476	-	-	-	0.113755	0.251617	0.286164	0.113755	0.26889
rs4148876	3450338	MOSPD3	Generic	0.0132555	-	-	0.0377293	0.129144	0.589231	0.547261	0.0834368	0.568246
rs377623	1240300	RP11-67L3.6;DHCR24	Generic	0.0132591	0.118379	0.00364835	0.0232287	0.0991229	0.0843878	0.195027	0.0610947	0.139707
rs4251704	7570408	AC015849.2;CCL5	Generic	0.0132939	0.167383	0.123725	-	0.0317935	0.0644111	0.0965676	0.107634	0.0804893
rs968451	6770768	CLEC2D	Generic	0.0133565	0.0881786	0.401593	0.373757	0.368896	0.116877	0.0297918	0.308106	0.0733342
rs9296092	6420070	TOR1B	Generic	0.0133653	0.0829828	0.0286458	-	0.121769	0.0520773	0.166426	0.0777992	0.109252
rs2080211	3520129	PHF1	Generic	0.0133671	-	-	-	-	-	-	NaN	NaN
rs7029757	6180056	SYNGR1	Generic	0.0133793	-	-	0.0478296	0.0560438	0.102001	0.294431	0.0519367	0.198216
rs1673087	6900356	PVRL2	Generic	0.0134542	-	-	0.0600901	0.031414	0.0777301	0.0367652	0.0457521	0.0572476
rs439401	2140746	ZNF529	Generic	0.0134612	0.0307729	0.0664192	-	0.0577191	0.0614325	0.100091	0.0516371	0.0807618
rs180017	5080154	ATXN1	Generic	0.0134806	-	-	-	-	-	-	NaN	NaN
rs12610185	2060193	TTLL12	Generic	0.0135005	0.388163	0.339469	-	0.476833	0.51239	0.110191	0.401488	0.311291
rs138945	1430053	ATP13A1	Generic	0.0135078	0.302684	0.180534	-	-	-	0.0417773	0.241609	0.0417773
rs12982744	2490142	C19orf35	Generic	0.0135275	0.132138	0.0289337	-	-	-	0.119705	0.0805357	0.119705
rs1562990	520360	MS4A6A	Generic	0.0135505	-	-	0.0733676	0.0626336	0.277513	0.279615	0.0680006	0.278564
rs6473929	4280025	-	Generic	0.0136078	-	-	0.0691776	0.0602614	0.0669282	0.0447607	0.0647195	0.0558445
rs10887741	1690259	PAPSS2	Generic	0.0136336	0.0445528	0.0393878	0.0723954	0.0542685	0.255002	-	0.0526511	0.255002
rs1957983	6860193	RTN1	Generic	0.0136523	0.0613549	0.0552569	-	-	-	0.464653	0.0583059	0.464653
rs7775228	6450692	PSMB9	Generic	0.013709	-	-	0.0221062	0.243318	0.121471	0.155688	0.132712	0.138579
rs12144715	60504	SPATA1;CTBS	Generic	0.0137386	-	-	-	-	-	-	NaN	NaN
rs6995402	1050500	PLEC	Generic	0.0138561	0.107977	0.066948	-	-	-	0.269235	0.0874624	0.269235
rs3117242	540563	HPGD	Generic	0.0138925	-	-	0.0353377	0.0156066	0.0171697	0.105854	0.0254721	0.061512
rs1211375	4040170	HLA-DMB;HLA-DMA	Generic	0.0139057	0.00998973	0.0470833	0.0806257	0.0743431	0.0415356	-	0.0530105	0.0415356
rs6852435	4250364	HBQ1	Generic	0.0139092	0.156026	0.00308344	-	0.117075	0.0323963	-	0.0920616	0.0323963
rs13241136	1450524	NUP205	Generic	0.0139358	0.191546	0.19043	-	-	-	-	0.190988	NaN
rs896854	5420538	NDUFAF6;TP53INP1	Generic	0.0139588	0.430533	0.257958	-	0.06233	0.230083	0.0531711	0.250274	0.141627
rs16964555	2140326	RP11-56B16.4;TMOD3	Generic	0.014008	0.00611614	0.0198638	-	-	-	-	0.01299	NaN
rs2860580	5220070	HLA-F	Generic	0.0140322	-	-	0.0876951	0.145089	0.33564	0.0953291	0.116392	0.215485
rs4820045	4640367	SFI1	Generic	0.0140738	0.280514	0.150562	0.223669	0.0253982	0.0493889	0.0241456	0.170036	0.0367672
rs1886736	240086	PHGDH	Generic	0.0140966	0.332642	0.308819	-	-	-	0.135951	0.32073	0.135951
rs1031551	2510338	GGH	Generic	0.0141083	0.165985	0.0193801	0.149721	0.0999531	0.176637	0.0895189	0.10876	0.133078
rs7395319	1230767	IFITM2	Generic	0.0141244	-	-	0.0874818	0.153505	0.108959	0.136269	0.120494	0.122614
rs417463	4920053	BTG3	Generic	0.0143331	0.0809481	0.0531272	-	-	-	0.0590036	0.0670377	0.0590036
rs7819412	4010184	C8orf12;FAM167A	Generic	0.0143666	0.0988318	0.00304495	0.160737	0.323144	0.280159	0.0573142	0.146439	0.168737
rs12939931	3830082	KIAA0753	Generic	0.0143877	0.0613311	0.0312475	-	-	-	-	0.0462893	NaN
rs10498660	6560328	PSMG4;SLC22A23	Generic	0.0144109	0.399983	0.19192	0.0465859	0.0278637	0.0449238	0.19504	0.166588	0.119982
rs11248932	2320079	NME4	Generic	0.0144262	0.392625	0.431084	-	-	-	0.40583	0.411855	0.40583
rs9949682	580196	RP11-773H22.4;SEH1L	Generic	0.0144387	-	-	-	-	-	-	NaN	NaN
rs13024657	290088	RHOC	Generic	0.0144545	0.0955157	0.0106561	-	-	-	-	0.0530859	NaN
rs2999156	4250327	HSD17B4	Generic	0.0144649	0.284101	0.128155	-	0.144657	0.121956	0.0143184	0.185638	0.068137
rs17388769	4220088	AC018890.6;WIPF1	Generic	0.0144764	-	-	-	-	-	-	NaN	NaN
rs4513065	4230360	AP3B2;RP11-752G15.3	Generic	0.014551	0.0445725	0.069576	-	-	-	-	0.0570743	NaN
rs7406439	780762	SLC16A3;CSNK1D	Generic	0.0145685	0.0581677	0.0583726	0.00783251	0.0687735	0.0511549	-	0.0482866	0.0511549
rs1563055	3440500	FOXC1	Generic	0.0146054	0.368335	0.31855	0.00291204	0.203658	0.239229	0.492663	0.223364	0.365946
rs4499972	5090750	ELP3	Generic	0.0146091	0.102447	0.0925012	-	-	-	-	0.097474	NaN
rs2286219	60136	SYTL2	Generic	0.014741	0.177504	0.102319	-	0.127742	0.428745	0.18071	0.135855	0.304728
rs2453176	4560139	CPVL	Generic	0.0147645	0.420765	0.370626	-	0.0372144	0.0803143	-	0.276202	0.0803143
rs1333034	7610735	DPEP3	Generic	0.0147816	0.0639749	0.0324862	0.0804929	0.0879473	0.22726	0.0734748	0.0662253	0.150367
rs12597124	1230348	RP11-77H9.2;CARHSP1	Generic	0.0147821	0.31445	0.351288	-	-	-	0.242033	0.332869	0.242033
rs255049	3840519	CNOT6	Generic	0.0147916	0.188386	0.155483	-	-	-	0.0962329	0.171934	0.0962329
rs290200	6760037	CDKN2B-AS1;CDKN2B;RP11-145E5.5	Generic	0.0147972	0.317761	0.47051	-	0.0223104	0.143882	-	0.270194	0.143882
rs17106513	7610328	CCR3	Generic	0.0148291	0.265459	0.336485	0.329085	0.173341	0.331008	0.0833741	0.276093	0.207191
rs13098911	2190671	ADCK1	Generic	0.0148399	0.058155	0.0952258	-	0.0887733	0.00523075	-	0.080718	0.00523075
rs2727243	6760240	ZNF517	Generic	0.014855	-	-	-	-	-	0.0570477	NaN	0.0570477
rs7940646	2320750	MRVI1-AS1;LYVE1;MRVI1	Generic	0.0148894	0.0357448	0.0333008	-	-	-	-	0.0345228	NaN
rs267734	4480192	C1orf56;CDC42SE1	Generic	0.0149095	0.226638	0.212435	-	0.0486732	0.0270558	-	0.162582	0.0270558
rs6465825	3990136	PTPN12	Generic	0.0149409	0.12533	0.0587612	0.0438529	0.209748	0.0858923	0.130802	0.109423	0.108347
rs1865307	4290377	TMEM241	Generic	0.0149785	0.200552	0.262365	0.41341	0.387022	0.238797	0.0326204	0.315837	0.135709
rs6755863	840369	LBH	Generic	0.0149943	0.0650608	0.0299554	-	-	-	0.130632	0.0475081	0.130632
rs3894194	5390608	GSDMB	Generic	0.0150483	0.389896	0.45286	-	0.44677	0.0741427	0.064636	0.429842	0.0693893
rs2839627	2100537	ERCC5	Generic	0.0150727	0.0705189	0.186143	0.00281264	0.104041	0.0626766	0.0417139	0.0908787	0.0521953
rs7711117	4120279	PKNOX1	Generic	0.0150865	0.114736	0.132106	-	-	-	0.178249	0.123421	0.178249
rs4150330	5820343	APBB3	Generic	0.0150909	0.0281685	0.111703	0.0831415	0.0919652	0.0588923	0.0425351	0.0787445	0.0507137
rs10854854	1450309	-	Generic	0.0151674	0.160046	0.207173	0.115188	-	-	-	0.160802	NaN
rs10492096	6650639	TAPBPL;VAMP1	Generic	0.0151992	0.28308	0.198472	0.0844021	0.159674	0.131538	0	0.181407	0.065769
rs10516459	4480026	LAMTOR3	Generic	0.0152167	0.0903777	0.120641	0.0984028	0.066228	0.114981	-	0.0939123	0.114981
rs12148488	50341	SCAMP2	Generic	0.0152487	0.147142	0.0338609	0.0633751	0.16537	0.138612	0.0142028	0.102437	0.0764075
rs7254151	3460253	NPAT	Generic	0.0153048	0.127708	0.163522	0.135461	0.0240157	0.260288	0.395977	0.112677	0.328133
rs1801516	2940754	OCEL1	Generic	0.0153059	0.109876	0.0923614	-	0.00243731	0.0472745	0.00507819	0.068225	0.0261764
rs13408008	6290605	PKIA	Generic	0.0154691	-	-	0.0528935	0.0528139	0.0327392	0.0475102	0.0528537	0.0401247
rs8120495	5960736	NDUFAF6;TP53INP1	Generic	0.0154736	0.128192	0.27687	-	-	-	0.408987	0.202531	0.408987
rs1520333	510435	OVOL2;C20orf72	Generic	0.0154779	0.352401	0.33944	-	0.0427902	0.149464	0.11321	0.244877	0.131337
rs13255935	5420538	MSH2	Generic	0.0154944	0.428704	0.272444	-	-	-	0.0275512	0.350574	0.0275512
rs8093219	3940148	CDC34	Generic	0.0155254	0.0385243	0.0532035	0.0116751	0.102264	0.0679082	0.0255091	0.0514167	0.0467086
rs2815416	2760255	KLRD1	Generic	0.0155414	0.0498683	0.0332389	-	-	-	-	0.0415536	NaN
rs12303914	3390594	RP11-78A19.3;GNAL;CHMP1B	Generic	0.0155422	0.0522518	0.209509	-	-	-	-	0.130881	NaN
rs2288952	1710278	-	Generic	0.0155506	0.0789037	0.0416488	-	-	-	-	0.0602763	NaN
rs1532624	4230703	CETP	Generic	0.0155849	0.0322586	0.082276	0.180474	0.0760862	0.299828	0.188416	0.0927738	0.244122
rs4970988	6330484	CTSS	Generic	0.0156127	0.244296	0.196865	-	-	-	-	0.220581	NaN
rs4868145	5270241	SOX8	Generic	0.0156713	0.0906212	0.0244019	-	-	-	0.154681	0.0575115	0.154681
rs2073643	4850168	ACADVL	Generic	0.0156767	0.0372125	0.024254	-	0.0257803	0.143719	0.0123063	0.0290823	0.0780125
rs507506	1240551	AC034220.3;SLC22A4	Generic	0.0156795	-	-	-	-	-	-	NaN	NaN
rs2744148	7320139	STK10	Generic	0.0156901	0.00837061	0.0595559	0.0558419	0.0323385	0.016372	0.0668301	0.0390267	0.041601
rs2566755	6940280	GNG12-AS1;WLS	Generic	0.0157537	-	-	0.0521439	0.0159578	0.0143617	0.257412	0.0340509	0.135887
rs17780086	2480576	RHOT1	Generic	0.0157947	0.132096	0.24338	-	-	-	-	0.187738	NaN
rs12913832	6130674	HERC2	Generic	0.0158212	0.24532	0.201799	0.0754237	0.00700045	0.123671	-	0.132386	0.123671
rs2072563	6250615	PCDHGA1;PCDHGA2;PCDHGA3;PCDHGB1;PCDHGA4;PCDHGB2;PCDHGA5;PCDHGB3;PCDHGA6;PCDHGA7;PCDHGB4;PCDHGA8;PCDHGA9;PCDHGB6;PCDHGA10;PCDHGB7;PCDHGA11;PCDHGA12;PCDHGC3;PCDHGC4;PCDHGC5	Generic	0.0158596	0.0289527	0.13345	0.0332713	0.0693711	0.04602	0.545017	0.0662612	0.295518
rs6580191	630050	CCDC61;PGLYRP1	Generic	0.0158636	0.0602787	0.00295242	-	0.128872	0.0149545	0.0281198	0.0640342	0.0215371
rs869487	4200546	-	Generic	0.0158914	0.16895	0.111237	0.0728885	-	-	0.000656	0.117692	0.000656
rs6457452	6280471	HSPA1L	Generic	0.0159065	-	-	0.0131812	-	-	0.0231568	0.0131812	0.0231568
rs11025524	4670575	ARPC4;ARPC4-TTLL3	Generic	0.0159458	-	-	-	-	-	-	NaN	NaN
rs3732527	2600619	GOLIM4	Generic	0.015946	0.031134	0.0609631	-	0.18289	0.107438	0.184396	0.0916623	0.145917
rs4345115	6100168	HTATIP2	Generic	0.0159608	0.0107655	0.0341576	0.0328014	0.105575	0.0921777	0.0434839	0.045825	0.0678308
rs2246736	6860259	RP11-408H20.2;DSC1	Generic	0.0160046	0.167059	0.101935	-	-	-	-	0.134497	NaN
rs1007081	5810044	RP5-837M10.4;CDC14A	Generic	0.0162373	0.206126	0.302098	-	-	-	-	0.254112	NaN
rs42100	2480136	HIBADH	Generic	0.0162506	0.0355591	0.00595333	-	-	-	-	0.0207562	NaN
rs12704090	5560411	ADCY7;BRD7	Generic	0.0163229	0.486323	0.406862	0.193045	0.00813028	0.0974265	0.178917	0.27359	0.138172
rs4347626	50735	OPTN	Generic	0.0163245	0.35684	0.230219	-	-	-	-	0.29353	NaN
rs525455	5260215	ZNF212	Generic	0.0163467	0.0501587	0.11702	0.0617406	0.00842069	0.0688824	0.00204241	0.059335	0.0354624
rs2245344	2570202	TAF1B	Generic	0.0163677	0.335966	0.223999	0.550277	0.107166	0.300839	0.12588	0.304352	0.213359
rs8176199	5390315	TMEM106A-AS1	Generic	0.0163806	0.13086	0.0573846	-	-	-	-	0.0941225	NaN
rs6673771	7210356	PCID2	Generic	0.0164067	0.160925	0.0920299	0.0148501	0.0826797	0.04582	0.0211982	0.0876213	0.0335091
rs402511	5290376	ZNF346	Generic	0.0164183	0.132883	0.132571	-	0.064084	0.0446812	0.0356605	0.109846	0.0401708
rs515863	730541	RP4-575N6.4	Generic	0.0164293	0.13666	0.12437	0.0494348	0.000208	0.00827953	-	0.0776679	0.00827953
rs1042815	3460097	HOXB2	Generic	0.0164659	0.652986	0.574613	0.431913	0.567565	0.568982	0.00199639	0.556769	0.285489
rs4880206	1780661	C8orf12;FAM167A	Generic	0.016516	-	-	-	-	-	-	NaN	NaN
rs17700376	3520121	RPL28	Generic	0.0165162	0.440451	0.325273	0.276389	0.359307	0.49318	0.111144	0.350355	0.302162
rs1600249	4010184	MAN1B1	Generic	0.0165201	0.0683866	0.0547761	0.518532	0.522361	0.0658466	0.00727649	0.291014	0.0365615
rs2257167	7550181	IFNAR1	Generic	0.0165958	-	-	-	-	-	0.152147	NaN	0.152147
rs8013827	4200730	STT3A	Generic	0.0167845	-	-	-	0.0975997	0.0415906	0.00225583	0.0975997	0.0219232
rs11220152	2570692	TMEM121	Generic	0.016786	-	-	-	-	-	-	NaN	NaN
rs17771448	2940301	HPS6	Generic	0.0168199	-	-	-	-	-	-	NaN	NaN
rs10998535	7550484	SRGN	Generic	0.016865	0.218249	0.106239	-	-	-	0.118472	0.162244	0.118472
rs2524005	1990110	TRIM10	Generic	0.0169522	0.0719935	0.0300825	0.029814	0.044066	0.0242124	0.040365	0.043989	0.0322887
rs7113148	1260524	STIM1	Generic	0.0170543	0.0948611	0.0468262	-	-	-	-	0.0708437	NaN
rs743837	4390446	MS4A6A	Generic	0.0171176	0.413931	0.465263	0.598113	-	-	0.222243	0.492436	0.222243
rs7545591	3850113	-	Generic	0.0171283	0.078064	0.00186143	0.0409008	0.0348845	0.0449791	-	0.0389277	0.0449791
rs4938933	520360	-	Generic	0.0171363	-	-	0.0844217	0.0631407	0.274411	0.198503	0.0737812	0.236457
rs2235302	6940358	ST6GALNAC4	Generic	0.0171965	0.0815608	0.110162	-	-	-	0.166877	0.0958614	0.166877
rs7865146	10379	CXCL5	Generic	0.0171969	0.130049	0.147293	0.0444915	0.0523233	0.158942	0.0204656	0.0935393	0.0897039
rs2472649	380010	C1orf112;SELL	Generic	0.0172156	0.00881452	0.00221669	0.0445145	0.0556439	0.0465622	0.169364	0.0277974	0.107963
rs4938642	1230639	TRAPPC4	Generic	0.0172634	-	-	0.00351672	0.15682	0.115757	-	0.0801683	0.115757
rs12150660	6220382	RP11-186B7.4;CD68	Generic	0.0172798	0.123957	0.0513567	-	-	-	-	0.0876571	NaN
rs6857	2140746	PVRL2	Generic	0.0173074	0.0397507	0.093761	-	-	-	-	0.0667558	NaN
rs2040352	10523	RP11-20B24.4;DHRS13	Generic	0.0173388	0.0299107	0.0570878	-	-	-	0.0400827	0.0434993	0.0400827
rs583887	6580408	HLA-F	Generic	0.0173629	0.6426	0.620726	0.434303	0.283466	0.313105	-	0.495274	0.313105
rs11764936	4490608	LRRC23;ENO2	Generic	0.0173767	0.12002	0.0782354	0.504832	0.127208	0.121334	0.087261	0.207574	0.104297
rs365132	5290376	SEPW1	Generic	0.0173863	0.132983	0.13293	-	-	-	0.0356605	0.132956	0.0356605
rs9260489	5220070	ZNF346	Generic	0.0173883	-	-	-	-	-	-	NaN	NaN
rs8066347	5550553	DAAM2;MOCS1	Generic	0.0173906	0.284381	0.201097	0.0855397	0.203331	0.133935	0.0723316	0.193587	0.103133
rs2334295	2970025	CTSW	Generic	0.0174139	0.347229	0.28252	-	0.14169	0.334173	0.0892868	0.257146	0.21173
rs303678	1820747	LRRC61;C7orf29	Generic	0.0174368	0.00645484	0.0603664	0.0331523	0.00151801	0.0304863	0.0621038	0.0253729	0.046295
rs7725227	3130615	PTGS2	Generic	0.0174623	0.197718	0.210476	-	-	-	0.0248963	0.204097	0.0248963
rs12720541	1820632	NFATC3	Generic	0.0174689	0.058523	0.0310803	-	0.0991596	0.0614055	-	0.062921	0.0614055
rs4783630	10474	PDCD6;AHRR	Generic	0.017484	0.0350137	0.0270875	-	-	-	-	0.0310506	NaN
rs920295	3780709	EPG5	Generic	0.0175187	0.0465799	0.025264	0.0253603	0.0197101	0.00507389	0.215629	0.0292286	0.110352
rs151361	4390288	TH1L	Generic	0.0175856	-	-	0.144914	0.265305	0.194873	0.24905	0.205109	0.221962
rs2279008	3460253	OCEL1	Generic	0.0176426	0.195406	0.134503	0.122512	0.122766	0.131978	0.510292	0.143797	0.321135
rs12993457	5700523	SEC61A2	Generic	0.017658	0.128631	0.192772	-	-	-	-	0.160702	NaN
rs10906092	5700364	C2orf29	Generic	0.0176693	0.325938	0.3087	-	-	-	0.218253	0.317319	0.218253
rs735765	3390053	GSDMB	Generic	0.0177118	0.0289803	0.0615938	0.0534794	0.0981707	0.0159611	0.0770639	0.0605561	0.0465125
rs4794820	5390608	ZKSCAN4	Generic	0.0177204	0.42987	0.537353	-	-	-	-	0.483612	NaN
rs11076654	7210674	KREMEN1	Generic	0.0177531	0.397536	0.188746	-	-	-	-	0.293141	NaN
rs134591	3390301	DBNDD1	Generic	0.0177577	0.0673356	0.00665604	0.0314907	0.0241439	0.0348426	-	0.0324066	0.0348426
rs17154091	6580379	COG5	Generic	0.0178246	0.694018	0.606825	-	-	-	-	0.650421	NaN
rs11753131	3870678	BLVRA	Generic	0.0179071	0.0111805	0.0930949	0.229413	0.140471	0.0717799	0.284461	0.11854	0.178121
rs16956936	2140040	TNFSF12;TNFSF12-TNFSF13;TNFSF13	Generic	0.0179145	0.0278778	0.0259477	0.0733838	0.0132338	0.357656	-	0.0351108	0.357656
rs849162	2940022	HIST1H2AE	Generic	0.0179145	0.130839	0.173947	0.0999136	0.10864	0.472864	-	0.128335	0.472864
rs1275935	830176	BCL2L13	Generic	0.0179909	-	-	0.14734	0.0618144	0.0223618	0.158522	0.104577	0.090442
rs17535326	2760494	CEP104	Generic	0.0179941	0.0477579	0.0428232	-	-	-	0.00414454	0.0452905	0.00414454
rs2587076	7200452	TTC5	Generic	0.0179989	0.0268138	0.0382251	-	-	-	-	0.0325194	NaN
rs6683156	6650288	PHF2	Generic	0.0180123	0.383586	0.319281	-	0.436291	0.614758	0.514115	0.379719	0.564437
rs3209531	3440201	C2orf18;CENPA	Generic	0.0180306	0.272176	0.0760605	-	0.168229	0.157823	0.200212	0.172155	0.179018
rs1650697	5670685	-	Generic	0.0180656	-	-	0.0336776	0.148953	0.299457	-	0.0913152	0.299457
rs9990343	2190671	CCR3	Generic	0.0180972	0.101804	0.0314933	-	0.0567428	0.104178	0.382766	0.0633467	0.243472
rs930421	520053	KIAA0528	Generic	0.0181364	-	-	0.0679399	0.0216239	0.00830806	0.235077	0.0447819	0.121693
rs10842030	1240661	OXER1	Generic	0.018145	0.0901345	0.0899677	-	-	-	0.212253	0.0900511	0.212253
rs10469470	3360408	MYO9B	Generic	0.0181841	0.0839403	0.0490906	0.0462379	0.0834057	0.0838704	0.0258654	0.0656686	0.0548679
rs3860295	3130152	RP11-534L20.5	Generic	0.0182493	0.804933	0.78216	0.513631	0.782589	0.79014	0.265232	0.720828	0.527686
rs950027	7400619	SPATA5L1	Generic	0.0182629	0.172327	0.172718	0.255329	0.140154	0.16958	0.300543	0.185132	0.235061
rs4543167	4670519	DCTD	Generic	0.0184596	0.143409	0.123362	0.298807	0.00993654	0.146529	0.124015	0.143879	0.135272
rs1053051	3290379	C1GALT1	Generic	0.0185376	-	-	0.143336	0.0202634	0.154664	0.0662693	0.0817997	0.110467
rs3741621	4780753	-	Generic	0.0185394	0.20018	0.128909	0.326632	0.0388114	0.136311	-	0.173633	0.136311
rs10259085	580066	C12orf23	Generic	0.0185505	-	-	0.0916583	0.10496	0.0052074	0.287505	0.0983092	0.146356
rs586017	5820209	ATP13A1	Generic	0.0185884	0.0815529	0.0240505	0.0479288	0.0879449	0.0469966	0.0448915	0.0603693	0.0459441
rs1534862	2360630	DNAJB5	Generic	0.0186051	0.476129	0.356153	0.00939927	0.216267	0.0429179	0.0655512	0.264487	0.0542345
rs16996148	2060193	FDFT1	Generic	0.0186129	0.377698	0.327154	-	0.459624	0.491939	-	0.388159	0.491939
rs3744026	6250767	UNC13D	Generic	0.0186625	-	-	0.118491	0.120669	0.00169478	0.0477424	0.11958	0.0247186
rs133415	6660601	HMOX1	Generic	0.0186847	0.0223833	0.123838	0.0682388	0.0654101	0.0461875	0.451322	0.0699675	0.248755
rs2242445	4150176	CSNK2A2	Generic	0.0187526	0.208942	0.230443	0.686322	0.113615	0.315151	0.00754162	0.30983	0.161346
rs12617051	870528	-	Generic	0.0187734	-	-	0.0246426	-	-	-	0.0246426	NaN
rs17648634	1400309	ZFAND3	Generic	0.0188107	0.020934	0.0156797	-	-	-	0.0422603	0.0183069	0.0422603
rs12240565	1240544	ZNF33B	Generic	0.0188381	0.343194	0.158709	-	-	-	-	0.250951	NaN
rs3985087	4880386	SLC25A46	Generic	0.0188658	0.10915	0.0166334	0.0546811	0.0229827	0.00683282	0.0527943	0.0508619	0.0298136
rs1781735	6770619	TOR1A	Generic	0.01907	0.330265	0.321606	0.120922	0.100922	0.131062	0.024969	0.218429	0.0780156
rs3914188	2650167	GLO1	Generic	0.0190955	0.0282658	0.106001	-	-	-	0.0963019	0.0671334	0.0963019
rs2413667	7000309	CYB5R1	Generic	0.0191202	0.0192191	0.0310869	-	-	-	-	0.025153	NaN
rs3849663	2710541	SACM1L	Generic	0.0191219	-	-	-	0.178665	0.188328	0.112392	0.178665	0.15036
rs2742424	2600204	RNF4	Generic	0.0191327	0.0938989	0.133566	0.0082124	0.151951	0.0478454	0.12765	0.0969071	0.0877478
rs10800886	1230025	EIF2B5;ALG3	Generic	0.019137	0.0274631	0.039005	-	-	-	0.0723769	0.033234	0.0723769
rs7025992	4890500	CYP2D7P1	Generic	0.0191451	0.24422	0.128677	0.14102	0.0179176	0.0520415	0.403669	0.132959	0.227855
rs7206938	3060379	TMEM116	Generic	0.0193185	0.0092936	0.0268585	-	-	-	-	0.018076	NaN
rs2238151	2070736	SEC14L1	Generic	0.0193245	0.183339	0.0874489	-	0.0695567	0.153653	0.00721397	0.113448	0.0804335
rs6034875	3190634	DSTN	Generic	0.0193603	-	-	-	-	-	-	NaN	NaN
rs2562456	4250427	ZNF493;CTD-2561J22.3	Generic	0.0194214	0.24804	0.142981	-	0.0419164	0.0144552	0.124635	0.144313	0.0695449
rs11220462	2100608	TYK2	Generic	0.0194943	0.14409	0.101545	0.0553453	0.0851125	0.0690998	0.0513537	0.0965232	0.0602267
rs7524465	6100446	OASL	Generic	0.0195006	0.190773	0.120476	0.0258797	0.0211697	0.0223762	0.124392	0.0895743	0.0733842
rs17375901	2900768	VARS2	Generic	0.019511	-	-	-	-	-	-	NaN	NaN
rs2259693	7650097	NPPA-AS1;CLCN6	Generic	0.0195161	0.307692	0.345358	-	-	-	0.163518	0.326525	0.163518
rs2532934	1500753	-	Generic	0.0195296	-	-	0.488259	0.581986	0.64205	0.0510335	0.535122	0.346542
rs8112449	6900424	RPUSD4	Generic	0.0195363	0.109683	0.0728935	0.0679398	0.0619853	0.0486554	0.0389202	0.0781254	0.0437878
rs2168134	520451	KIAA0020	Generic	0.0195806	-	-	-	0.0412573	0.065186	0.0174264	0.0412573	0.0413062
rs2865531	1710204	RP11-77K12.8;ADAT1	Generic	0.0196017	0.0239323	0.038326	-	-	-	-	0.0311292	NaN
rs12149709	3180450	RALGPS1	Generic	0.0196695	-	-	-	-	-	-	NaN	NaN
rs6858924	6020692	ADAM30	Generic	0.0196883	-	-	-	-	-	-	NaN	NaN
rs7695	2850576	CHMP2B	Generic	0.019694	0.208077	0.311129	0.102457	0.123645	0.359134	0.356775	0.186327	0.357954
rs17181170	6250121	SEMA4A	Generic	0.0197056	0.116233	0.151544	-	0.111294	0.0810519	0.0547893	0.126357	0.0679206
rs10760471	990280	RP11-403P17.5;TK2	Generic	0.019711	-	-	-	-	-	0.112239	NaN	0.112239
rs2266023	830601	C16orf72	Generic	0.0197307	0.0376929	0.00999202	-	-	-	0.00349197	0.0238424	0.00349197
rs13331952	5690053	-	Generic	0.0197495	0.0184564	0.108463	-	-	-	0.19316	0.0634599	0.19316
rs894484	290427	ZBTB49	Generic	0.0197718	0.0317315	0.114396	-	0.00464476	0.00255542	0.0837636	0.0502573	0.0431595
rs6495122	50341	SCAMP2	Generic	0.0198359	0.234962	0.109968	0.110868	0.163739	0.147786	0.164508	0.154884	0.156147
rs1152468	2480634	RP11-930O11.2	Generic	0.0199146	-	-	0.0691628	-	-	-	0.0691628	NaN
rs7686660	7000379	USP38	Generic	0.0199799	0.0687395	0.145856	0.152119	0.0182648	0.0435704	0.0761485	0.0962449	0.0598594
rs738033	1470138	AC006946.15	Generic	0.0200043	-	-	0.00430389	-	-	-	0.00430389	NaN
rs3768	4830682	CCDC92	Generic	0.0200509	0.345247	0.273731	-	-	-	0.00489827	0.309489	0.00489827
rs10790177	650678	-	Generic	0.020079	-	-	-	-	-	-	NaN	NaN
rs9824471	1470450	-	Generic	0.0200832	-	-	-	-	-	0.0992589	NaN	0.0992589
rs6495660	1580653	SLC12A6	Generic	0.0200983	0.0184448	0.0264281	-	-	-	-	0.0224364	NaN
rs2271808	3400538	RP11-738E22.2;IGFBP7	Generic	0.020119	0.0727897	0.104061	-	0.0260721	0.320718	0.0327424	0.0676409	0.17673
rs2241921	990328	SF1	Generic	0.0201426	0.0835486	0.0343843	0.106902	0.0951992	0.315032	0.00909638	0.0800086	0.162064
rs589691	1400747	TAGLN;PCSK7	Generic	0.020147	0.373955	0.391528	0.107786	0.090662	0.0161785	0.334147	0.240983	0.175163
rs13010713	2760196	MS4A6E;MS4A7;MS4A14	Generic	0.0201511	0.335023	0.333174	0.258193	-	-	0.342718	0.308797	0.342718
rs7855	3420373	MRPS15	Generic	0.0202478	-	-	-	-	-	-	NaN	NaN
rs6702784	3400674	SOD2	Generic	0.0202526	0.0330179	0.0356154	-	-	-	-	0.0343167	NaN
rs2416804	4570768	TRAF1	Generic	0.0202963	0.187166	0.129451	-	-	-	-	0.158309	NaN
rs2233921	1050386	SMUG1	Generic	0.0203463	0.0505694	0.048683	-	-	-	0.0335532	0.0496262	0.0335532
rs2279008	1010692	CD300LB	Generic	0.0204362	0.0518399	0.0968257	0.0477128	0.125	0.169633	0.0683472	0.0803445	0.11899
rs17322327	5860753	MRPL10	Generic	0.0204448	0.0732235	0.0535163	-	-	-	-	0.0633699	NaN
rs849338	870639	RAB24	Generic	0.0204523	-	-	0.0167365	-	-	-	0.0167365	NaN
rs17701113	6180154	IREB2	Generic	0.0204542	0.0997285	0.323079	-	0.159441	0.0715066	0.00700272	0.194083	0.0392547
rs2656065	6020328	JAZF1-AS1	Generic	0.0204764	0.454518	0.421205	-	-	-	0.275256	0.437861	0.275256
rs2731672	2360022	-	Generic	0.0204848	0.031461	0.114405	0.143498	0.0202695	0.00637062	0.0696215	0.0774083	0.0379961
rs1719478	4610110	NR2F6	Generic	0.0204879	0.0599112	0.0475863	-	-	-	0.209558	0.0537487	0.209558
rs4597058	3710612	PGAP2	Generic	0.020549	0.017791	0.0284553	-	-	-	-	0.0231231	NaN
rs10122902	7570022	C9orf72	Generic	0.0205984	0.364829	0.243765	0.379324	0.112836	0.125879	0.273363	0.275189	0.199621
rs929209	2690189	FHIT	Generic	0.0206996	0.672989	0.479094	0.198909	0.13702	0.0604636	0.0455785	0.372003	0.053021
rs1580833	2070288	KIAA0664L3	Generic	0.0207255	0.428396	0.448559	-	-	-	-	0.438477	NaN
rs12449157	6480092	FAM65A	Generic	0.0207305	0.00160173	0.0205368	0.0411142	0.0219812	0.0989127	0.037187	0.0213085	0.0680499
rs931317	7150142	MT1E	Generic	0.0207348	0.0517163	0.056376	-	-	-	0.00336031	0.0540462	0.00336031
rs1127101	940382	SLC23A3	Generic	0.0208282	0.237319	0.192767	0.047721	0.0407552	0.14428	0.171443	0.129641	0.157862
rs40457	4150520	RIPK2	Generic	0.0208439	0.0234491	0.0982681	0.0804392	0.0868375	0.0877785	0.232892	0.0722485	0.160335
rs2075799	6280471	HSPA1L	Generic	0.0209093	0.16472	0.00324076	0.0105592	0.0145057	0.0682639	0.0235173	0.0482564	0.0458906
rs11203935	2940360	IL1RN	Generic	0.0209457	-	-	0.101852	-	-	-	0.101852	NaN
rs11865499	4060041	-	Generic	0.0209645	0.31703	0.352433	0.434209	0.244442	0.146549	0.106512	0.337029	0.12653
rs452204	7510386	KAT8	Generic	0.0209727	0.0262407	0.0345494	0.0574629	0.017116	0.0150516	0.090392	0.0338423	0.0527218
rs7252810	2570129	HLX	Generic	0.0210281	0.0244331	0.0700809	-	-	-	-	0.047257	NaN
rs11578466	4230753	SIGLEC12	Generic	0.0210295	0.0860168	0.000391	-	-	-	-	0.0432039	NaN
rs10787533	2570112	ABLIM1	Generic	0.0211196	0.0377315	0.0938321	0.0295185	0.134809	0.0524434	-	0.0739728	0.0524434
rs9894429	1470154	C17orf53	Generic	0.0211829	0.0103808	0.0141942	0.311245	0.0610904	0.10004	0.130773	0.0992275	0.115406
rs227584	4570224	NPLOC4	Generic	0.0211853	-	-	-	0.0516657	0.0956896	0.0171322	0.0516657	0.0564109
rs103294	620136	AC008984.2;LILRA5	Generic	0.0212874	0.021922	0.0377935	0.123286	0.0884771	0.00807361	0.0583518	0.0678696	0.0332127
rs1757815	4850095	C9orf152	Generic	0.0213522	0.0659328	0.0363493	-	-	-	-	0.051141	NaN
rs7032940	870376	PNRC1	Generic	0.021358	0.00356015	0.0191517	0.0529614	0.0368767	0.0980171	0.165954	0.0281375	0.131986
rs11653246	1070047	LY9	Generic	0.0214831	0.0244666	0.0843895	-	-	-	-	0.0544281	NaN
rs11610238	2340605	BCAT2	Generic	0.0214968	0.0497054	0.0690208	-	0.0744622	0.0538885	0.111177	0.0643962	0.0825329
rs9500927	6450692	AIFM2	Generic	0.0214999	-	-	0.0633386	0.0921392	0.154497	0.0385256	0.0777389	0.0965111
rs521398	6560497	TXNL4B;HP;HPR	Generic	0.0215059	-	-	0.159897	0.00727296	0.0208528	0.10094	0.0835849	0.0608964
rs6464532	7400017	PSMB9	Generic	0.0215398	0.377982	0.181435	-	-	-	-	0.279709	NaN
rs1874080	450026	GPR25	Generic	0.0215463	0.0121753	0.0258056	-	-	-	-	0.0189904	NaN
rs7186908	2640025	C12orf60	Generic	0.0215521	0.146628	0.0700698	-	-	-	-	0.108349	NaN
rs2184335	270612	EPHB6	Generic	0.0215649	0.0233212	0.00246254	-	-	-	0.277421	0.0128918	0.277421
rs2274910	3170703	CDC42EP4	Generic	0.0215653	-	-	0.0408588	0.065511	0.0679366	0.0220883	0.0531849	0.0450124
rs17011681	4390014	BROX	Generic	0.0216979	-	-	-	-	-	-	NaN	NaN
rs10445407	3390605	AZI1	Generic	0.0217349	0.103625	0.189955	0.0383476	0.210347	0.070614	0.0645871	0.135569	0.0676005
rs2269082	1980400	LIMK1	Generic	0.02175	-	-	-	0.06327	0.226801	0.00739597	0.06327	0.117099
rs2076087	5420259	DCLRE1B	Generic	0.0217914	-	-	-	0.0396335	0.342479	0.240868	0.0396335	0.291673
rs878129	2000301	C14orf2	Generic	0.0217998	0.303951	0.255079	0.424142	0.307881	0.28575	0.079852	0.322763	0.182801
rs11622475	2100341	CDC42EP1	Generic	0.0218187	-	-	0.0831819	0.0104434	0.0280246	-	0.0468127	0.0280246
rs10869976	3120615	MRPL18	Generic	0.0219226	0.0844634	0.16849	-	-	-	-	0.126477	NaN
rs9365097	2340026	TJP2;AL358113.1	Generic	0.0219349	0.491299	0.388711	0.0327222	0.0194009	0.16435	0.709422	0.233033	0.436886
rs7162685	6330243	DKK3	Generic	0.0219767	0.378043	0.236254	-	-	-	-	0.307149	NaN
rs7478978	5390451	VPS33B	Generic	0.0219864	0.208127	0.437396	-	0.0283364	0.101308	0.19984	0.22462	0.150574
rs12031783	5960097	RP11-518L10.2;ADSS	Generic	0.0221039	0.0939229	0.108101	-	0.0205068	0.327408	-	0.0741769	0.327408
rs7898359	870014	NDEL1	Generic	0.0221438	0.018398	0.0223166	-	-	-	-	0.0203573	NaN
rs2133336	6420286	RP11-401F24.4;C10orf47	Generic	0.0221451	0.0362196	0.0608877	0.0154793	0.0307607	0.0268241	0.159674	0.0358368	0.0932493
rs12720356	1090333	CDKN2D	Generic	0.0221911	0.066029	0.022619	-	0.0147285	0.00732806	-	0.0344588	0.00732806
rs7159713	70110	TCL1A	Generic	0.0222225	0.00953944	0.0253496	0.00379486	0.255077	0.0352844	0.176376	0.0734403	0.10583
rs11623869	7570706	MARK3	Generic	0.0222612	0.0591828	0.161277	0.145326	0.00435968	0.171526	0.0936067	0.0925363	0.132566
rs393170	3930731	PCNXL4;DHRS7	Generic	0.0224052	0.269832	0.284194	0.0584507	0.0514139	0.104626	-	0.165973	0.104626
rs17291650	7200575	PLD2	Generic	0.02246	-	-	0.00465845	0.12959	0.0994466	-	0.0671241	0.0994466
rs9322855	20324	AL163636.6;RP11-903H12.3;RNASE4;ANG	Generic	0.0224674	0.0799858	0.0548148	-	-	-	0.0155338	0.0674003	0.0155338
rs2286670	7210543	ATF1	Generic	0.0224762	0.139608	0.0699502	0.0403868	0.0651206	0.214566	0.00855168	0.0787664	0.111559
rs660895	2570564	TPST1	Generic	0.0227548	-	-	-	0.132227	0.191954	0.0641221	0.132227	0.128038
rs7526237	4490220	HLA-DRA	Generic	0.0227697	0.0855974	0.0180253	0.594246	0.173901	0.203975	0.206855	0.217943	0.205415
rs801193	4760747	SCCPDH	Generic	0.0227766	-	-	0.0940246	0.0320249	0.357525	0.238749	0.0630247	0.298137
rs4659411	6280240	SH3BGRL3	Generic	0.0228162	0.0824392	0.0170099	0.109348	0.000192	0.0306545	0.121069	0.0522473	0.0758619
rs17157628	6900224	RP11-831H9.16;BSCL2	Generic	0.0228519	0.037046	0.0396922	0.000837	0.194129	0.195941	0.00828477	0.0679258	0.102113
rs675209	4060187	RREB1	Generic	0.0229331	0.0324486	0.083126	-	0.0853939	0.0970829	0.00138614	0.0669895	0.0492345
rs798489	7150465	AMZ1;GNA12	Generic	0.0230517	0.0815967	0.0068872	-	-	-	0.0167793	0.0442419	0.0167793
rs7578130	3390075	PTPN4	Generic	0.0231156	0.0104802	0.02077	-	-	-	-	0.0156251	NaN
rs7853377	1990433	RMI1	Generic	0.0231669	-	-	-	-	-	-	NaN	NaN
rs6910071	270168	TOPORS	Generic	0.02321	-	-	0.0604557	0.0629426	0.0479642	0.0606776	0.0616991	0.0543209
rs12348918	4810440	HLA-DRA	Generic	0.023222	0.0515194	0.0478123	0.0218923	0.0373989	0.0746711	-	0.0396557	0.0746711
rs806794	7210333	ACSL5	Generic	0.0232909	0.013008	0.0129547	-	-	-	0.169141	0.0129814	0.169141
rs143384	1850681	-	Generic	0.0233139	0.0659237	0.0301257	0.0795814	0.0683285	0.157943	0.105496	0.0609898	0.131719
rs1321311	4050689	RP4-614O4.11;EIF6	Generic	0.0233332	0.0885751	0.0831338	-	-	-	0.203315	0.0858544	0.203315
rs943262	6400707	-	Generic	0.0233345	0.0320512	0.0653284	0.00214683	0.0652114	0.317789	-	0.0411845	0.317789
rs7912035	1850408	-	Generic	0.023395	-	-	-	-	-	-	NaN	NaN
rs5743030	6960242	ASNSD1	Generic	0.0234538	0.250347	0.194099	-	-	-	0.598709	0.222223	0.598709
rs1054131	1500600	RAB37	Generic	0.0235888	0.040824	0.0156755	-	0.0191241	0.0220418	0.0108222	0.0252079	0.016432
rs2280836	3130349	SCAND1	Generic	0.0236191	0.791398	0.763174	0.348596	0.621252	0.519281	-	0.631105	0.519281
rs2251219	1300497	SPCS1	Generic	0.0236339	0.101773	0.0416169	0.0590168	0.153058	0.197976	0.00785734	0.088866	0.102917
rs11167280	240546	CPSF1	Generic	0.0236408	-	-	-	0.0633632	0.238922	0.32166	0.0633632	0.280291
rs2647046	6450692	PSMB9	Generic	0.0237617	-	-	0.0238054	0.154173	0.118823	0.0743816	0.0889892	0.0966022
rs3814391	3800537	PLEKHB2	Generic	0.0238075	0.00564941	0.084538	0.087875	0.162765	0.136419	0.127762	0.0852067	0.13209
rs7144494	3360524	GALC	Generic	0.0238279	0.0544318	0.0105779	-	0.013776	0.022752	0.131832	0.0262619	0.0772922
rs7893833	6960377	COMTD1	Generic	0.0238579	-	-	0.110787	-	-	0.0268217	0.110787	0.0268217
rs2160140	1740451	IL1R2	Generic	0.0239061	0.0614673	0.153892	-	-	-	0.147162	0.10768	0.147162
rs1137295	1300601	CPED1	Generic	0.0240321	0.133087	0.0865335	-	-	-	0.259379	0.10981	0.259379
rs2155339	6060767	RP11-677I18.3;AASDHPPT	Generic	0.0240443	0.0410047	0.0109961	0.00116461	0.138004	0.156742	0	0.0477924	0.078371
rs6820536	4070138	ST3GAL1	Generic	0.0240732	-	-	0.0199727	-	-	-	0.0199727	NaN
rs7120396	5670673	NT5DC3	Generic	0.0240862	-	-	-	-	-	-	NaN	NaN
rs13245690	7510551	GORASP1	Generic	0.0240889	-	-	-	-	-	0.0874662	NaN	0.0874662
rs4964805	6330348	ARRB1	Generic	0.024113	0.0245748	0.00425676	0.120166	0.192858	0.200851	-	0.0854639	0.200851
rs11923194	6380086	-	Generic	0.024132	-	-	0.191215	0.00811647	0.00659805	-	0.0996659	0.00659805
rs7455225	6110592	ABHD11	Generic	0.0241888	0.0362802	0.00993488	-	-	-	-	0.0231075	NaN
rs12438739	4210332	WDR73	Generic	0.0243476	0.0548401	0.0864017	-	-	-	-	0.0706209	NaN
rs2075799	4540349	ACSL5	Generic	0.0243794	0.071632	0.11812	-	0.00984313	0.082947	0.0953981	0.0665318	0.0891726
rs11195940	620577	LSM2	Generic	0.0243814	0.17414	0.191026	-	0.0193473	0.130941	0.373647	0.128171	0.252294
rs12304921	7510392	-	Generic	0.0245068	0.181502	0.0133596	-	0.0810893	0.140926	-	0.0919837	0.140926
rs805297	1440603	DIP2B	Generic	0.0245194	-	-	0.153097	0.00922216	0.0588782	0.0725781	0.0811594	0.0657282
rs10065637	5340451	ANKRD55	Generic	0.0245531	0.419522	0.102793	-	0.0467901	0.0170039	0.112167	0.189702	0.0645854
rs12151742	6580041	RP11-166B2.1;TNFRSF17	Generic	0.0245838	0.375545	0.505764	-	-	-	-	0.440655	NaN
rs12597429	1240554	GNLY	Generic	0.0245846	0.0033668	0.0359756	0.0149789	0.118198	0.0369627	0.063764	0.0431299	0.0503634
rs4812048	6250017	TAP2	Generic	0.0246674	0.211914	0.252066	-	0.15988	0.182353	-	0.207953	0.182353
rs4294134	1450524	NDEL1	Generic	0.024686	0.205321	0.165285	0.0305893	0.112955	0.145564	0.0532478	0.128538	0.099406
rs838446	1500491	TH1L	Generic	0.0246997	0.153027	0.136171	0.0411134	0.169089	0.0570189	0.144802	0.12485	0.10091
rs2836326	1050215	PDE6D	Generic	0.0247207	0.0744912	0.00805877	0.024964	0.00766943	0.059874	-	0.0287959	0.059874
rs931671	6770639	TPM2	Generic	0.0247289	0.0420287	0.0214274	-	0.0797063	0.0465577	0.0153242	0.0477208	0.030941
rs3093030	3870392	NUP205	Generic	0.0247562	0.0221807	0.0207206	-	0.00837651	0.394219	0.0746596	0.0170926	0.234439
rs2025126	160370	KCNJ15	Generic	0.0247628	0.645336	0.591399	0.107328	0.393538	0.55663	0.159039	0.4344	0.357834
rs10484561	2650156	CTD-2369P2.8;ICAM4	Generic	0.024763	-	-	0.0945761	0.215072	0.22781	0.00962804	0.154824	0.118719
rs3816751	70167	LY96	Generic	0.0248658	0.298754	0.267851	0.0370818	0.437806	0.255782	0.187826	0.260373	0.221804
rs2601828	3060100	CHI3L2	Generic	0.0249048	0.0811016	0.0220141	0.0139102	0.139393	0.053385	0.104459	0.0641047	0.078922
rs7127900	770575	POLE;GOLGA3	Generic	0.0249327	0.0444289	0.105164	0.0780817	0.0297472	0.0887677	0.0977542	0.0643554	0.0932609
rs11654436	6940634	RUNDC3A	Generic	0.0249335	0.0110199	0.0328695	-	-	-	-	0.0219447	NaN
rs2252482	610598	ADCY9	Generic	0.0249368	0.00818073	0.246487	-	-	-	-	0.127334	NaN
rs2279313	6250093	TSPAN32	Generic	0.0249569	0.0192582	0.0592801	0.128816	0.0284793	0.000876	0.0370382	0.0589584	0.018957
rs527143	3940202	RP11-35G9.3;RP11-35G9.5;ATP8B1	Generic	0.0250037	0.0422918	0.126925	-	-	-	0.218261	0.0846082	0.218261
rs2858884	6450692	PSMB9	Generic	0.0251842	-	-	-	-	-	0.152353	NaN	0.152353
rs11113426	6510608	CSTA	Generic	0.0252478	0.0350321	0.0279506	0.0670702	0.0829614	0.0534122	0.293688	0.0532536	0.17355
rs4785763	7210674	IREB2	Generic	0.0252544	0.243127	0.024647	0.0460841	0.187487	0.00651016	0.0317267	0.125336	0.0191184
rs8040868	6020328	RNF145	Generic	0.0252651	0.338147	0.329825	0.154666	0.225009	0.309246	0.0572024	0.261912	0.183224
rs17265703	110372	DBNDD1	Generic	0.0252786	0.0925371	0.170735	0.0632754	0.0481552	0.464619	-	0.0936757	0.464619
rs10045431	2260603	BTBD11	Generic	0.0253014	-	-	-	-	-	0.036842	NaN	0.036842
rs11849538	70110	TCL1A	Generic	0.025334	0.0445451	0.00420042	-	-	-	-	0.0243728	NaN
rs2239535	7380709	MAST3;AC007192.6	Generic	0.025402	0.223084	0.0423546	-	0.281282	0.213442	0.0591496	0.18224	0.136296
rs870745	1690709	CTB-61M7.1;KIR3DL1;KIR2DL4;KIR2DL3;KIR2DL1	Generic	0.0254156	0.127582	0.0957296	-	-	-	0.331887	0.111656	0.331887
rs678812	3290110	-	Generic	0.0254264	-	-	-	-	-	0.1249	NaN	0.1249
rs874628	4200475	YWHAB	Generic	0.0254382	0.0252004	0.0288329	0.0101386	0.0191144	0.114353	0.172208	0.0208216	0.143281
rs11831480	1070692	DDX51	Generic	0.0255545	0.289333	0.171791	0.395556	0.152343	0.117229	0.120868	0.252256	0.119048
rs13070575	4280767	LARS2	Generic	0.0256297	-	-	-	-	-	-	NaN	NaN
rs1799969	3870392	CTD-2369P2.8;ICAM4	Generic	0.0256487	0.0401213	0.0997921	-	0.0209404	0.177508	0	0.0536179	0.0887538
rs345187	6380672	CA4	Generic	0.0256652	-	-	0.102359	0.00329634	0.0054637	0.0666902	0.0528278	0.036077
rs9918079	450114	FBXL5	Generic	0.0256968	0.100249	0.00862218	0.399959	0.0743422	0.130926	0.165194	0.145793	0.14806
rs1743519	770255	RP11-1070N10.6;TCL1B	Generic	0.0257741	-	-	-	0.279196	0.0531534	0.0980188	0.279196	0.0755861
rs6586188	2600747	USP1	Generic	0.0258278	0.0220519	0.00397798	0.0191878	0.066008	0.0485307	0.139674	0.0278064	0.0941025
rs1168089	1170689	LIPA;IFIT2	Generic	0.0258331	0.0372481	0.0974385	0.0502793	0.133342	0.0201829	0.127891	0.0795769	0.0740371
rs2718812	4480224	SRPRB	Generic	0.0259228	-	-	0.0394491	0.0105728	0.0819281	0.120368	0.025011	0.101148
rs3008336	780725	ADAM8	Generic	0.025942	0.0721068	0.010913	0.250932	0.100868	0.0205947	0.124077	0.108705	0.0723359
rs11177	1300497	ZNF516	Generic	0.0260131	0.111773	0.035765	0.0950519	0.160494	0.197839	0.0262729	0.100771	0.112056
rs589811	6860471	SPCS1	Generic	0.0260167	0.0715487	0.0916021	-	-	-	0.26863	0.0815754	0.26863
rs10812610	7570022	IFNGR2;TMEM50B	Generic	0.0261135	0.374059	0.248503	0.407482	0.111193	0.109494	0.239262	0.285309	0.174378
rs2454909	3390424	C9orf72	Generic	0.0261298	0.169774	0.369163	0.0014315	0.129988	0.03096	0.0302726	0.167589	0.0306163
rs1057510	430224	ITGAD	Generic	0.026157	0.00725843	0.0114882	-	0.0908124	0.103422	0.0984126	0.0365197	0.100917
rs2268241	3460307	PSMB9	Generic	0.0261581	-	-	-	-	-	0.0352344	NaN	0.0352344
rs2647012	6450692	CEP128	Generic	0.0261865	-	-	0.01712	0.147024	0.10972	0.0743816	0.0820718	0.0920508
rs10132409	3830164	CHD4	Generic	0.0262032	-	-	-	-	-	-	NaN	NaN
rs2297441	6420450	ZGPAT;LIME1;SLC2A4RG	Generic	0.0262253	0.264204	0.169608	-	0.116503	0.101153	-	0.183438	0.101153
rs2275435	3390484	SERINC2	Generic	0.0262436	0.0601695	0.0415388	-	0.164687	0.231221	0.0120616	0.0887984	0.121641
rs3731640	2360450	-	Generic	0.0262797	-	-	0.0245563	0.00848408	0.11549	0.0626253	0.0165202	0.0890578
rs278037	1230544	-	Generic	0.0262832	0.0720655	0.00885507	0.138835	-	-	0.00177022	0.0732517	0.00177022
rs1143006	1570086	HYLS1;PUS3	Generic	0.0263836	0.150542	0.00165078	0.223996	0.0506948	0.165059	0.479234	0.106721	0.322147
rs2103711	940148	TM6SF1;HDGFRP3	Generic	0.0263948	0.0366638	0.0511551	-	-	-	0.0150898	0.0439095	0.0150898
rs8038619	3460296	ABTB2	Generic	0.0264095	0.357579	0.320187	-	-	-	-	0.338883	NaN
rs2621416	3940477	TAP2	Generic	0.0264304	-	-	-	-	-	0.437553	NaN	0.437553
rs7239738	5910364	SEMG1	Generic	0.026457	0.0698803	0.0601709	-	-	-	0.0171733	0.0650256	0.0171733
rs2267864	2710465	B3GNTL1	Generic	0.0264645	0.0722545	0.113026	-	-	-	-	0.0926404	NaN
rs512115	4260100	TYMS;ENOSF1	Generic	0.0264714	0.309857	0.121364	-	-	-	-	0.21561	NaN
rs17734799	6590451	CLEC7A	Generic	0.0265481	0.0409521	0.0637477	0.0440058	0.00295412	0.134835	-	0.0379149	0.134835
rs3731555	3890240	SF1	Generic	0.0265704	0.0269142	0.0314221	-	-	-	0.450023	0.0291681	0.450023
rs607389	1400747	VPS53;RP5-1029F21.4	Generic	0.0265844	0.364011	0.381203	-	-	-	-	0.372607	NaN
rs9748016	6450039	ZNF589;NME6	Generic	0.0266007	0.0236977	0.153099	0.286727	0.141165	0.161273	-	0.151172	0.161273
rs404005	2490564	SLC8A1-AS1	Generic	0.0266979	0.0126225	0.0674644	0.0465974	0.0397853	0.145421	0.0894104	0.0416174	0.117416
rs7188573	6020630	MMP25	Generic	0.0268124	0.146302	0.174071	0.173663	0.00188623	0.129974	0.254284	0.123981	0.192129
rs2808519	1240064	-	Generic	0.0268335	-	-	-	-	-	0.25741	NaN	0.25741
rs1318606	2230241	EEPD1	Generic	0.0268935	0.00380467	0.0471675	0.12376	0.0118101	0.372573	0.0310087	0.0466357	0.201791
rs541862	3850433	F13A1	Generic	0.0269252	-	-	0.0562621	0.0777066	0.109618	0.0914602	0.0669844	0.100539
rs6985703	7400487	F13A1	Generic	0.0269363	0.00380062	0.0380442	-	-	-	0.0602113	0.0209224	0.0602113
rs17142067	2230241	-	Generic	0.0269461	0.0434927	0.137857	-	-	-	-	0.0906748	NaN
rs12533280	50286	HSPA1B	Generic	0.0269552	0.0574052	0.0952141	-	-	-	-	0.0763097	NaN
rs7700289	1450349	C1orf56;CDC42SE1	Generic	0.0270037	-	-	-	-	-	0.0422734	NaN	0.0422734
rs4970941	4540288	ZSWIM6	Generic	0.0270201	-	-	0.399177	0.285484	0.279679	0.326333	0.342331	0.303006
rs17360351	6380639	RPLP1	Generic	0.0271355	0.0197731	0.0357751	-	0.0339914	0.0722746	0.0667545	0.0298465	0.0695146
rs503262	1500181	RP11-693J15.5	Generic	0.0272125	0.0614643	0.0617524	-	-	-	0.0309208	0.0616083	0.0309208
rs12530946	160364	CCDC147	Generic	0.0272714	0.0600099	0.103142	0.186494	0.00839006	0.0298429	0.207144	0.0895089	0.118493
rs4758960	6330309	ZNF282	Generic	0.0272926	0.0351774	0.151127	0.0679591	0.0453353	0.11107	0.0179957	0.0748997	0.064533
rs1015362	3400577	SF1	Generic	0.0273132	0.14997	0.132032	0.375569	0.143078	0.244818	0.120138	0.200162	0.182478
rs606458	1400747	TBC1D9B	Generic	0.0273231	0.365269	0.372194	0.0891991	0.10905	0.0176358	0.3529	0.233928	0.185268
rs11192008	130678	COPZ1	Generic	0.0273275	0.0291738	0.0318241	-	0.0146103	0.0176732	0.126436	0.0252027	0.0720546
rs2011616	540164	RALY;EIF2S2	Generic	0.0273739	0.0604844	0.100839	0.0367523	0.0866262	0.121313	-	0.0711755	0.121313
rs42414	7550411	CGREF1;KHK	Generic	0.0273739	0.273571	0.19181	-	0.25377	0.193868	0.00146623	0.239717	0.0976672
rs266717	7210435	ATP6V0E1	Generic	0.0274224	0.0215415	0.0398531	-	0.162101	0.03383	0.0287067	0.0744987	0.0312684
rs476290	4730343	RFC4	Generic	0.0274256	0.0558468	0.0222412	-	-	-	-	0.039044	NaN
rs4982987	2370010	CHD1L	Generic	0.0275387	0.0705087	0.0929236	0.12542	0.0138349	0.0259506	0.0688777	0.0756717	0.0474141
rs529866	4540072	RP11-104E19.1;GZMH	Generic	0.0275633	0.0230287	0.0130645	0.0397101	0.361584	0.00644232	-	0.109347	0.00644232
rs4395444	3290347	RMI2	Generic	0.027581	0.0719182	0.0995667	-	-	-	-	0.0857425	NaN
rs11239930	5870148	HEG1	Generic	0.0275845	0.0986536	0.00443375	0.0683618	0.0802653	0.326225	0.115913	0.0629286	0.221069
rs681900	7150661	HK2	Generic	0.0277502	0.0199873	0.0600986	-	-	-	0.0887005	0.040043	0.0887005
rs2266928	2320079	NME4	Generic	0.0277757	0.0648495	0.0766913	-	-	-	-	0.0707704	NaN
rs2070729	6040398	AC034220.3;SLC22A4	Generic	0.0277949	0.000212	0.00789754	0.0115921	0.100485	0.283731	0.0117699	0.0300465	0.147751
rs12537284	3360241	-	Generic	0.0278486	0.0288783	0.0137519	-	0.0180372	0.0730948	-	0.0202225	0.0730948
rs2540877	5270674	GPR68	Generic	0.0278515	0.181002	0.208999	-	-	-	0.0416688	0.195	0.0416688
rs12153912	6110630	LINC00649	Generic	0.0278824	-	-	0.0314485	0.10147	0.131859	0.284918	0.0664594	0.208388
rs8130507	6580703	HLA-DRA	Generic	0.0278863	-	-	0.0558641	0.0536969	0.0470801	0.0658656	0.0547805	0.0564729
rs615672	2570564	TNPO3	Generic	0.0279084	-	-	-	0.13474	0.0886541	0.212149	0.13474	0.150402
rs17761467	1510440	HIST1H2BK	Generic	0.0279124	-	-	-	-	-	0.287095	NaN	0.287095
rs2849729	5420435	PKNOX1	Generic	0.0280208	0.0557588	0.0549001	0.0701722	0.0610028	0.00279689	0.139926	0.0604585	0.0713613
rs12053254	6960242	ASNSD1	Generic	0.0280719	0.250042	0.194182	-	-	-	0.598709	0.222112	0.598709
rs17746734	240441	IREB2	Generic	0.0281286	-	-	0.0245269	0.0572783	0.178429	0.00304448	0.0409026	0.0907368
rs4422454	7160196	IL1R2	Generic	0.0281514	0.0489879	0.0338329	0.0723971	0.0853976	0.0646337	-	0.0601539	0.0646337
rs13180	6020328	RP11-73O6.4;ECHDC1	Generic	0.0281594	0.704966	0.607791	0.292255	0.312995	0.418183	0.32716	0.479502	0.372672
rs2180341	7650053	TRAPPC11	Generic	0.0281827	-	-	-	0.107796	0.00854518	0.703333	0.107796	0.355939
rs1168013	1170689	USP1	Generic	0.0282024	0.0372227	0.0907738	0.0502793	0.133528	0.020346	-	0.077951	0.020346
rs3104402	3940477	TAP2	Generic	0.0282382	-	-	-	0.180381	0.129819	-	0.180381	0.129819
rs1025438	7550608	OXER1	Generic	0.0283472	0.038387	0.0855388	-	0.174732	0.227627	0.394411	0.0995527	0.311019
rs12617390	520053	TMEM9B	Generic	0.0283545	-	-	0.132735	0.0249633	0.207696	0.14989	0.0788492	0.178793
rs2257020	1340750	SRP68	Generic	0.0283853	0.0709309	0.0849002	0.242496	0.0760301	0.106401	0.145276	0.118589	0.125839
rs12339855	6840767	FRMD3	Generic	0.0284266	0.0475528	0.0186621	0.0903017	0.0849874	0.201886	0.0535173	0.060376	0.127702
rs2036527	6020328	SREBF1	Generic	0.0284787	0.342079	0.34488	0.155777	0.30977	0.369566	0.00870407	0.288127	0.189135
rs11868035	6840044	IREB2	Generic	0.0284823	0.0821314	0.0523619	-	0.0362588	0.103903	-	0.0569173	0.103903
rs13315591	4540725	PDHB	Generic	0.028536	0.0177169	0.041165	0.00736824	0.0227631	1.53e-05	-	0.0222533	1.53e-05
rs2502731	1170019	C9orf16	Generic	0.0285624	0.08344	0.00165685	0.0874408	0.15881	0.127177	0.14144	0.0828369	0.134309
rs4302748	50286	BRCA1	Generic	0.0286231	0.0596316	0.0960067	0.0642385	0.0461833	0.0776961	0.0837842	0.066515	0.0807401
rs6977940	7150465	U6atac	Generic	0.028638	0.0746116	0.0593313	-	-	-	0.00185565	0.0669714	0.00185565
rs8176273	540411	AMZ1;GNA12	Generic	0.0286414	0.0846636	0.101788	-	0.295028	0.285771	0.242185	0.160493	0.263978
rs11118607	6590563	EEPD1	Generic	0.0286697	-	-	0.0853378	-	-	-	0.0853378	NaN
rs2851391	2100537	PKNOX1	Generic	0.0287193	0.14077	0.158135	0.0877851	0.369146	0.128686	0.253073	0.188959	0.190879
rs13033012	1780161	C2orf15;LIPT1;MRPL30;MITD1	Generic	0.0287909	0.394245	0.390106	-	-	-	0.26041	0.392176	0.26041
rs17552047	6770131	OLFM4	Generic	0.0289102	-	-	-	-	-	0.388608	NaN	0.388608
rs2272847	6770754	USP1	Generic	0.0289764	0.124891	0.104156	-	-	-	-	0.114524	NaN
rs752092	3060128	CHSY1	Generic	0.0289799	0.0814077	0.126331	0.0244198	0.0950688	0.15771	0.119319	0.0818069	0.138514
rs10889353	1170689	RP3-402G11.5	Generic	0.0289878	0.0372272	0.0976793	0.0624288	0.133342	0.0201829	0.132143	0.0826693	0.076163
rs27993	2690544	LNPEP	Generic	0.0290573	-	-	-	-	-	-	NaN	NaN
rs10187424	5910128	STX4	Generic	0.0291007	-	-	-	0.106349	0.394753	0.0304198	0.106349	0.212587
rs10871454	7380164	VAMP8	Generic	0.0291175	-	-	-	0.0528838	0.0806108	0.101335	0.0528838	0.0909732
rs4073568	2120280	RP11-231E4.4	Generic	0.029199	0.393008	0.222739	-	-	-	-	0.307873	NaN
rs7226408	3140110	FAM177A1	Generic	0.0292441	0.456822	0.297633	-	-	-	0	0.377228	0
rs10819317	3780608	PELI1	Generic	0.0292518	0.562179	0.45417	0.248999	0.108892	0.138123	0.102014	0.34356	0.120068
rs10136692	4260561	RP11-203J24.9;ST6GALNAC6	Generic	0.0292532	0.286867	0.105089	-	-	-	-	0.195978	NaN
rs2279195	2490309	COMMD8	Generic	0.0292932	0.505247	0.505709	-	-	-	-	0.505478	NaN
rs6836637	1770400	SH3TC1	Generic	0.0293036	0.0809355	0.14533	-	-	-	-	0.113133	NaN
rs1529102	3450092	TPGS2	Generic	0.029311	0.1285	0.0670093	0.157926	0.0781334	0.101008	0.13996	0.107892	0.120484
rs593982	3830433	RP11-770G2.2	Generic	0.0294795	0.00974509	0.0524358	-	0.0308917	0.0521414	0.0709839	0.0310242	0.0615626
rs2289511	6550273	RP11-753H16.3;RP11-753H16.5;GPR84	Generic	0.0295151	0.210771	0.0687529	-	-	-	0.0670248	0.139762	0.0670248
rs10461245	2650605	RP11-300J18.2;GPR65	Generic	0.0295332	0.116634	0.139897	-	0.0689513	0.384858	0.268684	0.108494	0.326771
rs10506328	2070646	FAM198B	Generic	0.0295418	-	-	0.143495	0.0615019	0.225711	0	0.102498	0.112856
rs518073	5720445	SLC35F2	Generic	0.0295875	0.00546866	0.00708337	-	-	-	-	0.00627601	NaN
rs11200629	3930541	PLEKHA1	Generic	0.0296102	-	-	-	-	-	-	NaN	NaN
rs3208968	6380131	GRN	Generic	0.0297062	0.282522	0.198618	0.37547	0.0607339	0.28152	0.479058	0.229336	0.380289
rs7555634	6580044	RP5-1073O3.2;PTPN22	Generic	0.0297229	0.0852439	0.181547	-	0.0584787	0.101579	0.050324	0.108423	0.0759514
rs4793097	6840184	DNAAF1;TAF1C	Generic	0.0297249	0.123083	0.0340372	-	-	-	-	0.0785601	NaN
rs7655493	2320358	SLC39A8	Generic	0.029825	0.295351	0.320984	-	-	-	-	0.308167	NaN
rs5750562	1940100	TMEM184B	Generic	0.029927	0.0560139	0.0828273	0.214591	0.0463637	0.151586	0.0449002	0.0999489	0.0982429
rs1981483	7050193	RAB40C	Generic	0.0300627	-	-	-	-	-	-	NaN	NaN
rs7583236	4860255	ASPRV1	Generic	0.0301933	0.0904586	0.0408278	0.0197237	0.0383411	0.168255	0.239293	0.0473378	0.203774
rs3817334	70689	DCP2	Generic	0.0302337	-	-	0.0226224	-	-	0.049429	0.0226224	0.049429
rs6909279	4640398	-	Generic	0.0302646	0.0857452	0.0230224	-	-	-	-	0.0543838	NaN
rs789859	1690630	CRLF1;C19orf60	Generic	0.0302803	0.110964	0.105927	0.0654773	0.0355926	0.0990612	0.365989	0.0794902	0.232525
rs6124684	4250398	-	Generic	0.030292	0.0172002	0.0372195	0.0550096	0.142785	0.057427	0.111798	0.0630536	0.0846123
rs9530244	3830497	STK4	Generic	0.0303199	0.13172	0.153495	0.0860442	0.144208	0.0566763	0.0653041	0.128867	0.0609902
rs11688004	2900600	BEGAIN	Generic	0.0303376	0.192228	0.086223	0.268125	0.385397	0.0134833	0.113923	0.232993	0.0637032
rs4074037	360537	FAM43A	Generic	0.0303481	0.228647	0.142882	-	0.225851	0.070996	-	0.199127	0.070996
rs7250623	4050372	CCDC170	Generic	0.030351	0.0938042	0.0123781	0.0356522	0.0914782	0.153425	-	0.0583282	0.153425
rs205781	3830070	KLF12	Generic	0.0303541	0.410713	0.332025	0.212541	0.259971	0.314657	0.245008	0.303812	0.279833
rs4778	6960349	TSGA10;C2orf15	Generic	0.0303701	0.553148	0.527887	-	-	-	0.239839	0.540518	0.239839
rs198846	7210333	-	Generic	0.0304725	0.0198326	0.00116662	-	0.123292	0.0364009	0.175549	0.0480969	0.105975
rs12029623	2190220	DIP2B	Generic	0.0304988	0.160375	0.0966243	-	0.0918876	0.250224	-	0.116295	0.250224
rs16940909	1090546	-	Generic	0.0305269	0.0903019	0.0444886	-	-	-	-	0.0673953	NaN
rs2131925	1170689	CNN2;AC011558.5	Generic	0.0305308	0.0372227	0.0907738	-	-	-	-	0.0639983	NaN
rs1047912	510064	SIGLEC5	Generic	0.0305385	0.190578	0.103313	-	0.0961251	0.269392	0.150498	0.130005	0.209945
rs2053924	6650064	USP1	Generic	0.0305634	0.0874147	0.133955	0.227855	0.233585	0.433347	0.200191	0.170702	0.316769
rs10419707	5550037	TTF2	Generic	0.0305789	0.455564	0.447646	0.68126	0.535724	0.466321	0.815909	0.530049	0.641115
rs1040403	4670468	TMEM141	Generic	0.0305893	0.522379	0.432599	-	0.193522	0.0829041	0.293578	0.382834	0.188241
rs2784041	5130113	PPTC7	Generic	0.0306252	0.12462	0.0781327	-	-	-	-	0.101376	NaN
rs10749167	6400243	CERK	Generic	0.0307817	0.0501018	0.0106153	-	-	-	-	0.0303586	NaN
rs5769126	2230367	ABLIM1	Generic	0.0307963	0.146593	0.133644	0.253718	0.27591	0.262396	0.22126	0.202466	0.241828
rs5749232	5220142	MORC2-AS1	Generic	0.0309745	0.0836684	0.0607478	-	-	-	-	0.0722081	NaN
rs3827330	2850553	LIMK2	Generic	0.0309833	0.121311	0.0290464	-	-	-	0.177495	0.0751788	0.177495
rs1342038	6940474	-	Generic	0.031059	-	-	0.066948	-	-	-	0.066948	NaN
rs11149787	5290403	-	Generic	0.0310835	0.0504364	0.0482972	-	-	-	0.335558	0.0493668	0.335558
rs9275390	3940477	TAP2	Generic	0.0310983	-	-	0.059111	0.0671132	0.110901	0.137008	0.0631121	0.123954
rs17367504	2900768	WDR59	Generic	0.0311316	-	-	-	0.0763888	0.105409	0.304118	0.0763888	0.204763
rs2549794	2690544	GSDMB	Generic	0.0311388	-	-	0.189305	0.215353	0.22284	-	0.202329	0.22284
rs7216389	5390608	LNPEP	Generic	0.0311549	0.47172	0.598674	-	0.638235	0.0441368	0.128365	0.569543	0.0862511
rs6781013	2190403	HPS3;CP	Generic	0.0311777	-	-	0.129433	0.00853017	0.146935	0.114655	0.0689817	0.130795
rs1799945	7210333	NPPA-AS1;CLCN6	Generic	0.0311863	0.0334311	0.000727	-	-	-	0.198001	0.0170792	0.198001
rs11079983	4570224	CEP192	Generic	0.0313285	-	-	-	0.0732722	0.0870002	0.157184	0.0732722	0.122092
rs7855855	2680021	TBC1D2	Generic	0.0313326	0.00474082	0.117531	-	-	-	0.0825296	0.0611361	0.0825296
rs11080620	4490154	C17orf53	Generic	0.0313431	0.507342	0.382758	0.197484	0.666725	0.37818	-	0.438577	0.37818
rs7908476	3130450	ADK	Generic	0.0314041	-	-	0.161194	0.0200536	0.618335	-	0.0906239	0.618335
rs1167998	1170689	AC008746.12	Generic	0.0314656	0.0359984	0.0942894	0.0672283	0.134263	0.013619	0.151335	0.0829448	0.0824772
rs4062178	6100468	USP1	Generic	0.031466	-	-	0.097041	0.0470701	0.0304441	0.0781227	0.0720555	0.0542834
rs10889332	1170689	-	Generic	0.0314815	0.0372227	0.0907738	0.0672283	0.13376	0.0142124	0.151335	0.0822463	0.0827739
rs10425451	6590689	USP1	Generic	0.0314842	0.460789	0.31506	0.390096	0.523356	0.246392	-	0.422325	0.246392
rs12470505	940382	SLC23A3	Generic	0.0315769	0.201631	0.13608	0.0416858	0.153512	0.0792007	0.185202	0.133227	0.132202
rs2234962	5050112	MCMBP	Generic	0.0316317	0.0890239	0.0968326	-	-	-	0	0.0929282	0
rs6465825	3140364	HIST1H4H	Generic	0.0316752	0.162853	0.117775	-	0.186717	0.105073	0.200936	0.155782	0.153004
rs9393692	2970019	PTPN12	Generic	0.03169	0.0392731	0.138195	-	0.0784743	0.0417372	0.0913135	0.085314	0.0665254
rs1541252	6900630	ATP2B4	Generic	0.0317462	-	-	-	0.0848271	0.087542	0	0.0848271	0.043771
rs11150614	4490500	ITGAX	Generic	0.0319457	0.357659	0.349416	-	0.129272	0.269555	0.389756	0.278782	0.329655
rs9314453	2350064	-	Generic	0.0320045	-	-	-	-	-	-	NaN	NaN
rs1363907	2690544	LNPEP	Generic	0.0320241	-	-	0.189349	0.216944	0.216387	-	0.203147	0.216387
rs2017567	7050193	SSBP2	Generic	0.032138	-	-	-	0.0440049	0.243755	0.142464	0.0440049	0.19311
rs7702374	6480349	RAB40C	Generic	0.0321409	0.0160797	0.0413469	-	-	-	0.170585	0.0287133	0.170585
rs17040409	6100349	C3orf20	Generic	0.0321785	0.119323	0.0350422	-	-	-	-	0.0771824	NaN
rs2115916	4560192	SFXN5	Generic	0.0322192	-	-	-	-	-	0.0235326	NaN	0.0235326
rs7257867	520470	C19orf48	Generic	0.0322489	0.00614696	0.0983253	-	-	-	0.136116	0.0522361	0.136116
rs1757171	1340400	NLRP12	Generic	0.0322736	0.52746	0.364989	0.0481967	0.0116679	0.0808626	0.0632122	0.238078	0.0720374
rs3745528	2850630	CCDC167	Generic	0.0322837	0.428054	0.289753	0.461045	0.386166	0.248561	0.106792	0.391254	0.177677
rs11968400	4540349	TMEM116	Generic	0.0323237	-	-	-	0.0329184	0.0619619	0.171886	0.0329184	0.116924
rs2290019	4180176	LSM2	Generic	0.0323466	-	-	0.567601	0.510905	0.53418	0.061635	0.539253	0.297908
rs17696736	2070736	KLHDC4	Generic	0.0323575	0.00281534	0.0410266	-	0.054805	0.0686621	-	0.0328823	0.0686621
rs2934701	2070025	SAV1	Generic	0.0323938	0.227548	0.0959036	-	-	-	-	0.161726	NaN
rs763014	7050193	RAB40C	Generic	0.0324372	-	-	-	-	-	-	NaN	NaN
rs9881860	540100	HCG27	Generic	0.0324729	0.137129	0.00617059	-	-	-	-	0.07165	NaN
rs9263739	3800358	TCTA	Generic	0.0324761	-	-	0.0409648	0.0364392	0.064716	0.402435	0.038702	0.233575
rs1209867	5810168	ZNF7	Generic	0.0325194	0.130279	0.199205	-	-	-	-	0.164742	NaN
rs1900664	7570477	KIAA1551	Generic	0.0325499	0.272072	0.2371	-	-	-	0.116129	0.254586	0.116129
rs5415	1240551	ACADVL	Generic	0.0326023	-	-	-	0.125441	0.0927501	0.149702	0.125441	0.121226
rs138785	2710711	CASZ1	Generic	0.0326708	0.097522	0.0342791	0.0103941	0.0072887	0.103422	0.155459	0.037371	0.12944
rs778228	2450047	TOM1	Generic	0.0326752	0.000277	0.018642	0.0506979	0.0254906	0.0109513	0.0545131	0.023777	0.0327322
rs4916491	2940435	-	Generic	0.032737	0.172828	0.206011	-	-	-	-	0.18942	NaN
rs2000999	2060546	RNASE2	Generic	0.0327638	0.190483	0.0979064	0.264017	0.188447	0.176257	0.268581	0.185213	0.222419
rs1757173	1340400	DHX38;PMFBP1	Generic	0.0327888	0.53357	0.372088	-	-	-	-	0.452829	NaN
rs11156734	2640068	CCDC167	Generic	0.0327967	0.0838807	0.000521	-	-	-	-	0.0422006	NaN
rs3747994	5720154	ZBTB48	Generic	0.0329049	0.000833	0.0630573	0.00797528	0.0115783	0.0799669	0.27935	0.020861	0.179658
rs1262184	3190112	SERPINB1	Generic	0.0329339	-	-	0.175583	0.344924	0.242386	0.12729	0.260253	0.184838
rs422531	1510280	ANKS6	Generic	0.0329913	-	-	-	-	-	0.130957	NaN	0.130957
rs945635	70754	FCRL3	Generic	0.0330194	0.284508	0.379439	-	-	-	-	0.331974	NaN
rs1260326	5960546	AC074117.10;EIF2B4	Generic	0.0330432	0.00713051	0.0801617	-	0.0178083	0.00550774	0.247261	0.0350335	0.126384
rs1051730	6020328	IREB2	Generic	0.0330755	0.326752	0.328698	0.325476	0.267601	0.330945	0.00398811	0.312132	0.167466
rs2284553	4480647	SGTB	Generic	0.0331628	0.328874	0.273103	-	0.239907	0.140192	0.0851703	0.280628	0.112681
rs7296418	6900241	ARID5A	Generic	0.0331637	0.391338	0.181541	-	-	-	0.00158506	0.286439	0.00158506
rs7567849	6350392	TBCB	Generic	0.0331889	0.183694	0.126802	-	-	-	-	0.155248	NaN
rs3761959	70754	ABCB9	Generic	0.0332031	0.284508	0.379439	0.105684	0.536633	0.0893117	0.107501	0.326566	0.0984065
rs1328918	3940189	FCRL3	Generic	0.0332287	0.188351	0.0213056	-	-	-	-	0.104828	NaN
rs2839625	2100537	TRADD	Generic	0.0332683	0.116004	0.175076	0.302322	0.450306	0.161211	0.00378795	0.260927	0.0824996
rs13298768	650228	SLC1A4	Generic	0.0332847	0.234013	0.349963	0.0783823	0.0226736	0.0692282	0.0146726	0.171258	0.0419504
rs8063	780719	JAK2	Generic	0.0332858	0.0630384	0.0950501	0.0524924	0.00807583	0.0701168	0.00172141	0.0546642	0.0359191
rs4907237	7200301	BAIAP3	Generic	0.0332882	0.00861621	0.0124447	-	0.130773	0.144856	0.169873	0.0506115	0.157364
rs1053612	2650706	IFNGR2;TMEM50B	Generic	0.0333145	0.308788	0.182477	-	0.266451	0.290234	0.0735968	0.252572	0.181916
rs16970794	650754	TTC16	Generic	0.0333273	0.0713585	0.0265195	0.182897	0.138175	0.140241	-	0.104738	0.140241
rs37348	4050066	PKNOX1	Generic	0.0333293	0.430005	0.274224	-	0.279678	0.622908	0.360295	0.327969	0.491602
rs3891126	1190026	APOBEC3G	Generic	0.0333988	0.337088	0.175149	-	-	-	-	0.256118	NaN
rs10768122	5860152	CD44	Generic	0.0334822	0.134853	0.017157	0.10269	0.0372021	0.0429452	0.0561609	0.0729756	0.0495531
rs4935969	1240309	FXYD5	Generic	0.0335103	0.133806	0.117481	0.112136	0.0180159	0.200329	0.024401	0.0953596	0.112365
rs17396340	3450452	FOXRED1	Generic	0.0335334	0.0234539	0.00857185	-	-	-	0	0.0160129	0
rs12110	3400278	KIF1B	Generic	0.0335444	0.0636607	0.0468994	-	0.266541	0.0562369	0.0863589	0.1257	0.0712979
rs267734	2190040	ARNT	Generic	0.0336192	0.0923505	0.0716861	-	0.111346	0.0631566	-	0.0917943	0.0631566
rs7174755	2340689	RP11-315D16.2;CLN6	Generic	0.0336628	0.0618703	0.0200422	0.12435	0.0488193	0.270434	0.112116	0.0637704	0.191275
rs4546330	6770202	IPO11	Generic	0.0337295	0.0131007	0.0687029	-	-	-	0.169371	0.0409018	0.169371
rs12922317	1240554	PTK2B	Generic	0.0338583	0.118036	0.0508172	0.0165929	0.0666988	0.0806292	0.0202185	0.0630363	0.0504239
rs2965292	4120131	TSPAN32	Generic	0.0338614	0.468066	0.243273	0.014056	0.417059	0.0160445	0.0548731	0.285613	0.0354588
rs2322599	2810632	KISS1R	Generic	0.0338667	0.0297546	0.0407349	-	-	-	-	0.0352448	NaN
rs2651838	770575	RP11-166B2.1;TNFRSF17	Generic	0.0338903	0.0612965	0.436233	-	-	-	-	0.248765	NaN
rs531592	1580343	GNPAT	Generic	0.0339583	0.39732	0.436709	0.147125	0.20509	0.262165	0.380718	0.296561	0.321442
rs17696736	840253	TOP2B	Generic	0.0340122	0.030764	0.0139288	0.0653939	0.0981251	0.163868	-	0.0520529	0.163868
rs11919886	3890255	ALDH2	Generic	0.0340246	0.116769	0.0588425	-	-	-	0.193173	0.087806	0.193173
rs2249888	4010021	TRAPPC4	Generic	0.034101	0.100787	0.214924	-	-	-	0.313232	0.157856	0.313232
rs2741863	3440528	FN3KRP	Generic	0.0341211	0.0819105	0.150571	0.00649708	0.157743	0.151997	0.0366153	0.0991804	0.0943062
rs7127188	1230639	NUP98	Generic	0.0341365	0.114311	0.156329	-	-	-	-	0.13532	NaN
rs9913546	1470154	NPLOC4	Generic	0.0342152	0.0541641	0.11756	0.00523111	0.00293722	0.157333	0.0170895	0.0449732	0.0872111
rs2239313	3060100	ADCY9	Generic	0.0342862	0.139991	0.288117	-	-	-	0.0115406	0.214054	0.0115406
rs4805162	2600301	OTX1	Generic	0.0343225	0.158072	0.0436391	2.43e-16	0.0208921	0.0536042	0.130274	0.0556508	0.0919392
rs6545977	1740438	-	Generic	0.0343329	0.00822123	0.0447949	0.08143	0.00852935	0.0707286	0.115366	0.0357439	0.0930471
rs6958795	1710746	PKD2L2;FAM13B	Generic	0.0343814	0.251855	0.145763	0.173406	0.154928	0.0537248	-	0.181488	0.0537248
rs7995240	4570717	ARNT	Generic	0.0343945	0.324704	0.147608	0.0464909	0.240455	0.0179777	0.0318486	0.189814	0.0249131
rs6995402	3800392	AMZ1;GNA12	Generic	0.0344082	0.301911	0.200161	-	-	-	0.279082	0.251036	0.279082
rs2003491	5900544	PARP10;GRINA	Generic	0.0344173	0.0571258	0.143891	0.0565256	0.00301087	0.154174	0.0114539	0.0651383	0.0828139
rs2240335	2650035	AKAP11	Generic	0.0344643	0.123442	0.140484	0.163246	0.0975202	0.0170937	0.0920495	0.131173	0.0545716
rs197427	4730711	FAM212B	Generic	0.0344722	-	-	0.045192	0.0227245	0.0204836	0.305483	0.0339583	0.162983
rs11204735	2640338	PRKRIP1	Generic	0.0344761	0.136569	0.151484	-	-	-	0.240773	0.144027	0.240773
rs798497	7150465	UBE2Z	Generic	0.0344951	0.070104	0.000101	0.426836	0.187646	0.0433001	0.140455	0.171172	0.0918775
rs11650158	4860458	RP11-96K19.2;LRIF1	Generic	0.0345333	0.0903373	0.102891	0.428829	0.314756	0.235929	-	0.234203	0.235929
rs1418426	4610154	PADI4	Generic	0.0345526	0.0834349	0.0920679	0.144128	0.166075	0.0114461	0.209199	0.121427	0.110323
rs12166475	5260685	KIR3DL1	Generic	0.0346196	0.130369	0.109382	-	0.0532989	0.0420966	0.115046	0.0976833	0.0785714
rs581623	4640553	CHEK2	Generic	0.0346283	0.268234	0.214643	-	-	-	0.0105191	0.241439	0.0105191
rs12537894	2680020	DAGLB	Generic	0.0346648	0.677724	0.618028	0.0904226	0.617502	0.226651	0.337411	0.500919	0.282031
rs494620	3850433	HSPA1B	Generic	0.0347755	-	-	0.270696	0.219173	0.244376	0.0035151	0.244934	0.123946
rs1004631	6980674	RP11-944L7.4	Generic	0.034825	-	-	0.0932543	0.0427849	0.0759797	0.100691	0.0680196	0.0883354
rs6425948	1430039	KIAA0319L	Generic	0.0348986	0.0748153	0.0443009	0.0189825	0.0146047	0.00732793	0.0475124	0.0381758	0.0274202
rs17161669	3180196	IL6R	Generic	0.0349434	0.0255978	0.0125399	-	0.0157736	0.0806718	-	0.0179704	0.0806718
rs9410942	4260386	CTSL1	Generic	0.0349597	-	-	-	0.0699039	0.254836	-	0.0699039	0.254836
rs1048203	2190437	ARRDC5	Generic	0.0349994	0.169076	0.137126	0.425764	0.10634	0.438285	0.433835	0.209576	0.43606
rs10494041	160019	BUD31;PTCD1	Generic	0.0350202	0.0103068	0.130296	0.0614864	0.0446818	0.0616469	-	0.0616928	0.0616469
rs8006163	2940706	SETD3	Generic	0.0350249	0.0880018	0.13187	-	-	-	-	0.109936	NaN
rs8060686	1510630	RP11-67A1.2;DUS2L	Generic	0.035048	0.104002	0.181925	0.0931482	0.179406	0.437626	0.0593081	0.13962	0.248467
rs4537545	5870685	SMPD2	Generic	0.0350522	0.0927458	0.083042	0.0741805	0.0317872	0.0738335	0.0597267	0.0704389	0.0667801
rs2261988	2370270	SORT1	Generic	0.0350747	0.314659	0.168627	-	0.123953	0.0071503	0.025377	0.202413	0.0162636
rs8067833	6770463	CCDC103;FAM187A	Generic	0.035162	0.0138188	0.0144552	0.0775418	0.108145	0.0906624	0.0530922	0.0534903	0.0718773
rs11243081	2230241	F13A1	Generic	0.0352246	0.0406369	0.143004	0.0443283	0.00586995	0.419791	0.0901864	0.0584598	0.254988
rs12993599	6420161	STK36	Generic	0.0353066	-	-	0.0565234	-	-	0.309698	0.0565234	0.309698
rs6569648	290750	-	Generic	0.0353352	0.21014	0.157679	0.0602615	-	-	0.0312221	0.142693	0.0312221
rs7549319	5720414	C1orf123	Generic	0.0354383	-	-	-	-	-	-	NaN	NaN
rs43038	7150167	LIPA;IFIT1B	Generic	0.0354837	0.0767147	0.0973323	-	-	-	0.0133109	0.0870235	0.0133109
rs304498	3780452	DDR1	Generic	0.0354912	-	-	-	-	-	-	NaN	NaN
rs11229030	3310376	PON2	Generic	0.0355339	0.182441	0.204553	0.142964	0.191712	0.229638	0.10319	0.180417	0.166414
rs7756521	3710196	DUSP5	Generic	0.0355405	-	-	0.213352	0.0176032	0.0029161	0.0438547	0.115478	0.0233854
rs4918516	5390161	SPCS1	Generic	0.035562	0.14556	0.0650106	0.0552286	0.011098	0.0249402	0.0913148	0.0692242	0.0581275
rs736408	1300497	TIMM10	Generic	0.0355824	0.043017	0.0468932	-	-	-	0.0106143	0.0449551	0.0106143
rs4760636	2900139	ZNF641	Generic	0.0357475	0.0490957	0.0354618	-	0.061097	0.0215215	0.260622	0.0485515	0.141072
rs4489787	6650747	SLC48A1	Generic	0.0357534	0.0533181	0.183626	0.104559	0.0961952	0.0287956	0.131103	0.109424	0.0799492
rs654213	630091	NCOA7;RP11-73O6.4	Generic	0.0358276	-	-	-	-	-	0.0882719	NaN	0.0882719
rs17630607	60670	GFM1;LXN	Generic	0.0358552	-	-	-	-	-	-	NaN	NaN
rs10800309	1450139	-	Generic	0.0359066	0.0724679	0.0091733	0.0421482	-	-	0.00560364	0.0412631	0.00560364
rs742208	4590450	DTNBP1	Generic	0.0359643	-	-	-	0.0882137	0.291561	-	0.0882137	0.291561
rs17162315	540274	RPN1	Generic	0.0360675	0.0996109	0.101641	0.246347	0.170744	0.160728	-	0.154586	0.160728
rs7624610	1340689	ZDHHC18	Generic	0.0360808	0.0667461	0.000255	-	-	-	-	0.0335008	NaN
rs1334138	730315	ODF2L	Generic	0.0361504	-	-	-	-	-	0.0182143	NaN	0.0182143
rs1772148	1450753	NUCKS1	Generic	0.036194	0.188936	0.06501	-	-	-	-	0.126973	NaN
rs3772130	4490403	IQCB1	Generic	0.0362342	0.266321	0.273051	-	0.00622469	0.363586	0.365806	0.181865	0.364696
rs7248363	5310397	LRRC25	Generic	0.0362821	0.100823	0.224491	-	0.0380081	0.0565352	0.207439	0.121108	0.131987
rs801399	5700669	WDR55	Generic	0.036338	0.35018	0.277902	0.605062	0.340269	0.502657	0.298505	0.393353	0.400581
rs6556416	2260603	KIF1B	Generic	0.036499	-	-	-	-	-	-	NaN	NaN
rs3783637	240053	GCH1	Generic	0.0365022	0.190186	0.0854781	0.101789	0.213078	0.0898334	0.139508	0.147633	0.114671
rs1801725	110372	-	Generic	0.0365403	0.0938238	0.186121	0.055492	0.0264143	0.389587	0.232616	0.0904628	0.311102
rs9892909	6130747	PRPSAP1	Generic	0.0365475	0.0731939	0.0365079	0.172963	0.0817572	0.00673621	-	0.0911054	0.00673621
rs6136	6940358	ZNF460	Generic	0.0365802	0.071977	0.0969755	-	-	-	-	0.0844763	NaN
rs12139364	5670037	RNF145	Generic	0.0365838	0.154099	0.0662307	0.415931	-	-	0.024125	0.212087	0.024125
rs12139158	3450452	CSTA	Generic	0.0365878	0.0240163	0.00811523	-	-	-	-	0.0160658	NaN
rs2215047	6620037	C1orf112;SELL	Generic	0.0366287	0.163895	0.0509487	0.124872	0.137371	0.000477	-	0.119272	0.000477
rs162982	3190598	TIAM2	Generic	0.0366833	0.068991	0.107924	-	-	-	0.0878965	0.0884575	0.0878965
rs10256972	870379	LBH	Generic	0.0367659	0.209551	0.112008	0.481808	0.0921769	0.0685398	0.0930168	0.223886	0.0807783
rs6708166	840369	ZFAND2A	Generic	0.0367722	0.0252858	0.0312992	-	0.0701836	0.06027	0.0100208	0.0422562	0.0351454
rs998909	1300497	SPCS1	Generic	0.0368073	0.0997871	0.0587072	-	-	-	-	0.0792472	NaN
rs12375820	3360021	RP4-539M6.19;MTFP1	Generic	0.0368917	-	-	0.11334	0.00684469	0.0138751	0.00680589	0.0600923	0.0103405
rs1005835	6450184	TMEM252	Generic	0.0369058	0.237851	0.22419	-	-	-	0.202736	0.231021	0.202736
rs899653	830619	MARS;DDIT3	Generic	0.0369959	0.110369	0.166378	0.103944	0.143403	0.0462974	0.119329	0.131024	0.082813
rs12367822	2060139	BAZ2A	Generic	0.0370873	0.000684	0.0126447	-	-	-	-	0.00666458	NaN
rs6519866	3520181	RAD51C	Generic	0.0371556	-	-	0.0243419	-	-	-	0.0243419	NaN
rs12914385	6020328	VTA1	Generic	0.0371607	0.324589	0.321586	0.134035	0.224011	0.310706	0.0547371	0.251055	0.182721
rs1835	1980022	RBPMS2	Generic	0.0371618	-	-	-	-	-	0.194049	NaN	0.194049
rs9303399	5910215	IREB2	Generic	0.0371663	-	-	0.534871	0.597006	0.744982	0.613429	0.565938	0.679206
rs2571391	5220070	HLA-F	Generic	0.037228	-	-	-	-	-	-	NaN	NaN
rs2501611	5340553	MED24	Generic	0.0372579	0.211955	0.169283	-	-	-	-	0.190619	NaN
rs10851737	5960682	-	Generic	0.0372587	-	-	0.0390862	0.041139	0.261255	-	0.0401126	0.261255
rs6503525	1980382	CEP350	Generic	0.0372906	0.0184104	0.0591613	-	0.0866587	0.132465	-	0.0547434	0.132465
rs7914558	1850524	C10orf32	Generic	0.0373413	0.0959446	0.0983094	0.135628	0.149477	0.220094	0.0339407	0.11984	0.127017
rs3764021	3520129	TMEM245	Generic	0.0374106	-	-	0.545229	0.372286	0.0688577	0.0513268	0.458758	0.0600923
rs4870529	70593	NUP43	Generic	0.0374215	0.0482155	0.065575	-	-	-	-	0.0568953	NaN
rs12686736	2940687	DSC2	Generic	0.0374281	0.569807	0.501135	0.500929	0.0942979	0.0167473	-	0.416542	0.0167473
rs2919999	3420100	CLEC2D	Generic	0.0374654	0.00217896	0.0727063	-	0.0427471	0.00106697	0.155358	0.0392108	0.0782124
rs17251221	110372	CSTA	Generic	0.0375321	0.0938238	0.186121	-	-	-	0.232616	0.139972	0.232616
rs173235	4290403	CMTM7	Generic	0.0376065	0.125172	0.12388	-	-	-	0.0181698	0.124526	0.0181698
rs1986661	1090561	GSTA1	Generic	0.0377843	0.0571367	0.0125341	-	-	-	-	0.0348354	NaN
rs12505690	6510397	WDR19	Generic	0.0378852	0.374892	0.149672	-	-	-	-	0.262282	NaN
rs7575	5860156	HIRA;C22orf39	Generic	0.0379091	0.081466	0.0913001	0.283137	0.183448	0.160858	0.0143633	0.159838	0.0876105
rs2770957	540239	TRIM41	Generic	0.0379489	0.110623	0.0592886	-	-	-	-	0.0849556	NaN
rs2888893	3290379	C12orf23	Generic	0.0379757	-	-	-	-	-	-	NaN	NaN
rs11654527	4730703	CYTH1	Generic	0.0380218	0.125289	0.0668532	-	0.026467	0.0389441	-	0.0728698	0.0389441
rs2664558	4050072	TMEM189-UBE2V1;TMEM189	Generic	0.0380955	0.0963197	0.0547539	-	0.176717	0.312066	0.115101	0.109263	0.213584
rs11806859	5390168	SH2D1B	Generic	0.0381382	0.0711083	0.00510154	0.0101473	0.054256	0.155934	0.163248	0.0351533	0.159591
rs17401966	7040707	ZNF525	Generic	0.0381829	-	-	0.204245	0.0599745	0.0601613	-	0.13211	0.0601613
rs7259646	6860450	KIF1B	Generic	0.0381948	0.128815	0.223876	-	-	-	0.00217377	0.176346	0.00217377
rs3818762	3990477	C1orf167;MTHFR	Generic	0.0382506	0.580863	0.55716	-	-	-	-	0.569012	NaN
rs4820425	7570068	RP1-85F18.6;RP1-85F18.5;EP300	Generic	0.0383486	0.313538	0.333322	0.181937	0.104926	0.137213	0.123302	0.233431	0.130257
rs2440743	620240	ABR	Generic	0.0383715	0.139103	0.229627	0.0492248	0.0328181	0.115411	0.194106	0.112693	0.154758
rs6597220	6840408	LY86	Generic	0.0384203	0.215706	0.141547	0.461728	0.597349	0.380618	-	0.354083	0.380618
rs10845103	3390594	KLRD1	Generic	0.0384892	0.130957	0.192037	-	-	-	-	0.161497	NaN
rs2569507	6290253	C19orf52	Generic	0.0385322	0.0329643	0.0487116	-	-	-	0.0727835	0.0408379	0.0727835
rs1043903	5290703	DCK	Generic	0.0385695	0.0398868	0.0289793	-	-	-	0.103473	0.034433	0.103473
rs2703377	4900270	EBAG9	Generic	0.0386137	0.161242	0.0289622	0.223946	0.178752	0.185907	-	0.148226	0.185907
rs134674	4290731	KREMEN1	Generic	0.0386441	0.00602216	0.0385556	-	-	-	-	0.0222889	NaN
rs3759861	4390561	C9orf156	Generic	0.038682	-	-	-	-	-	0.187224	NaN	0.187224
rs4743150	3440446	RAB27A	Generic	0.0386999	0.131827	0.156714	0.0193373	0.168294	0.00199009	0.145489	0.119043	0.0737396
rs13298082	6330368	ODF2	Generic	0.03879	0.215078	0.116776	-	-	-	-	0.165927	NaN
rs6782630	5260440	ST3GAL6	Generic	0.038903	0.0901841	0.00729422	-	-	-	-	0.0487392	NaN
rs1062010	7200315	IKBKE;C1orf147	Generic	0.0390354	0.447429	0.293625	0.62062	0.48567	0.527274	0.157865	0.461836	0.34257
rs2647046	3940477	FECH	Generic	0.0390578	-	-	0.019277	0.00215911	0.000854	0.0638984	0.010718	0.0323761
rs2483058	2450762	TAP2	Generic	0.0390724	0.280305	0.176582	-	-	-	-	0.228443	NaN
rs3806189	1710674	DUSP23	Generic	0.0392242	0.00270279	0.0878475	-	-	-	-	0.0452751	NaN
rs3817082	2760563	ANKRD28	Generic	0.0392938	0.19931	0.138664	-	0.0224028	0.00923123	0.321557	0.120126	0.165394
rs9487094	2190437	BNIPL	Generic	0.0393426	0.164157	0.118215	0.284242	0.10721	0.423194	0.401426	0.168456	0.41231
rs4970988	4390372	USP32P2;CCDC144B	Generic	0.0393477	0.00620745	0.00982988	-	-	-	-	0.00801867	NaN
rs1065541	2760070	SMPD2	Generic	0.0393698	-	-	-	-	-	-	NaN	NaN
rs12332329	5340521	-	Generic	0.0394481	0.439904	0.360443	-	-	-	0.236496	0.400173	0.236496
rs921361	830528	RP11-25K19.1	Generic	0.0395296	-	-	0.22423	0.279656	0.242157	-	0.251943	0.242157
rs10089517	7100367	ASCC1	Generic	0.0395398	0.000526	0.0316786	-	-	-	-	0.0161021	NaN
rs8031948	6020328	IREB2	Generic	0.039582	0.353625	0.345298	-	-	-	-	0.349461	NaN
rs6585827	3930541	-	Generic	0.0396769	-	-	-	0.0277444	0.0261816	0.074961	0.0277444	0.0505713
rs7299940	7400343	PLEKHA1	Generic	0.039707	-	-	-	0.133771	0.253263	-	0.133771	0.253263
rs9471576	2000553	STX2	Generic	0.0397163	-	-	0.00303231	-	-	0.104337	0.00303231	0.104337
rs3761847	4570768	TRAF1	Generic	0.0397595	0.185209	0.130499	0.477497	0.0399272	0.129703	0.0410289	0.208283	0.0853658
rs17609240	5390608	GSDMB	Generic	0.0398012	0.208751	0.318909	-	-	-	-	0.26383	NaN
rs7188697	3180576	CNOT1	Generic	0.0398771	-	-	-	-	-	-	NaN	NaN
rs131788	7510537	USP4	Generic	0.0399715	0.102949	0.0777717	-	-	-	-	0.0903606	NaN
rs708547	3400538	CTD-2535L24.2	Generic	0.0399882	0.0302932	0.0211024	-	-	-	0.133613	0.0256978	0.133613
rs232142	4070592	RP11-738E22.2;IGFBP7	Generic	0.0400083	-	-	-	-	-	-	NaN	NaN
rs10917468	5090156	NCAPH2;SCO2	Generic	0.0400405	0.153535	0.0316379	-	0.00770946	0.0632662	-	0.0642941	0.0632662
rs3774800	3400367	NBL1	Generic	0.040046	0.0100473	0.0483687	0.0279687	0.0150698	0.0503214	0.021192	0.0253636	0.0357567
rs1018326	2760196	-	Generic	0.0401016	0.331461	0.317554	-	-	-	0.309762	0.324507	0.309762
rs7246953	3420497	-	Generic	0.0401625	0.030047	0.0453449	-	0.0304951	0.0847439	-	0.0352957	0.0847439
rs7205278	7040471	KEAP1	Generic	0.0401771	-	-	0.136236	-	-	0.147123	0.136236	0.147123
rs4820582	110592	SUSD2	Generic	0.0403034	0.305686	0.234432	-	-	-	-	0.270059	NaN
rs7625529	6770600	USP1	Generic	0.0404325	0.0420765	0.15069	-	-	-	-	0.0963833	NaN
rs1748195	1170689	EAF2	Generic	0.040434	0.0372227	0.0907738	0.0557342	0.133423	0.0202952	0.151335	0.0792884	0.0858153
rs2281636	2360392	SLC25A28	Generic	0.0405446	0.0348346	0.00654789	0.0149215	0.0211628	0.101007	0.0930542	0.0193667	0.0970308
rs6708166	2810246	AC104698.1;LBH	Generic	0.0405731	0.00290433	0.0741324	-	0.0413005	0.06093	0.0121935	0.0394457	0.0365618
rs422421	2360022	RAB24	Generic	0.0406137	0.0414358	0.00892714	0.139765	0.00849591	0.0610441	-	0.0496559	0.0610441
rs6782813	7650164	-	Generic	0.0406514	-	-	0.0323443	-	-	-	0.0323443	NaN
rs7710	3930379	P2RY11;EIF3G	Generic	0.0406916	0.146072	0.0427278	0.0265567	0.0240461	0.0777583	0.00344325	0.0598506	0.0406008
rs840432	1710132	MED4	Generic	0.0407201	-	-	-	-	-	-	NaN	NaN
rs1250736	60102	-	Generic	0.0407675	0.0241499	0.0697884	-	0.0724914	0.190913	0.155146	0.0554766	0.173029
rs10491287	6960619	MAPKAP1	Generic	0.0407756	0.169395	0.00609607	0.0133556	0.0206373	0.00775934	-	0.052371	0.00775934
rs280519	6900424	TYK2	Generic	0.0408169	0.235788	0.249983	0.0934237	0.0503016	0.0776014	0.0382438	0.157374	0.0579226
rs11713310	6250458	PXK	Generic	0.0409091	0.0180478	0.0448568	-	-	-	0	0.0314523	0
rs2293579	6940768	MYBPC3	Generic	0.0409974	0.0932271	0.0235058	-	0.192614	0.244466	0.230819	0.103116	0.237642
rs6060369	1850681	RP4-614O4.11;EIF6	Generic	0.0410284	0.0670887	0.0340926	0.0359358	0.0865603	0.18057	-	0.0559193	0.18057
rs151361	6250017	HIST1H4H	Generic	0.0410725	0.232941	0.24795	-	0.179483	0.116372	0.205184	0.220125	0.160778
rs131788	4150168	ARSA	Generic	0.0410766	0.0492511	0.0865283	-	-	-	-	0.0678897	NaN
rs806794	2970019	TH1L	Generic	0.0410944	0.0370443	0.0959375	-	-	-	0.15614	0.0664909	0.15614
rs6810075	7210435	RFC4	Generic	0.0411624	0.0224887	0.118333	-	0.209513	0.158906	0.0554134	0.116778	0.10716
rs11591712	3850600	PCBD1	Generic	0.0411975	0.0993535	0.0975199	-	-	-	-	0.0984367	NaN
rs11869880	380014	RP11-649A18.12;SLC25A19	Generic	0.0412863	0.0355738	0.0574847	-	-	-	-	0.0465293	NaN
rs10908458	1260039	THBS3	Generic	0.0413803	0.28915	0.275853	-	-	-	-	0.282502	NaN
rs9835973	4780463	SRPRB;RAB6B	Generic	0.0414312	0.0228844	0.0689011	0.118326	0.0394905	0.125486	0.0130251	0.0624004	0.0692556
rs2270616	1570189	ZNF669	Generic	0.0414595	0.255226	0.10462	0.103805	0.161346	0.0962821	0.35936	0.156249	0.227821
rs1801311	990014	C22orf32	Generic	0.0415241	0.374461	0.193325	0.492391	0.262278	0.388954	0.19466	0.330614	0.291807
rs798502	7150465	C15orf38-AP3S2;C15orf38	Generic	0.0415747	0.0800662	0.00613874	0.385819	0.189975	0.0500151	0.0226375	0.1655	0.0363263
rs12322604	430224	PDHB	Generic	0.0416012	0.019252	0.0493881	-	-	-	-	0.03432	NaN
rs6445975	4540725	AMZ1;GNA12	Generic	0.0416132	0.0564934	0.0571358	0.0107383	0.0904608	0.0527541	0.285004	0.0537071	0.168879
rs1699487	2340240	CHD4	Generic	0.0416322	0.0464293	0.0328771	-	0.067004	0.624855	0.0912117	0.0487701	0.358033
rs2719040	1940544	FAM86FP;RP11-266K4.9	Generic	0.0417835	0.0798026	0.0977516	-	-	-	-	0.0887771	NaN
rs7531045	7150154	-	Generic	0.0418888	0.580563	0.411735	-	-	-	0.0827387	0.496149	0.0827387
rs1569476	6940358	AATK	Generic	0.0419743	0.0781597	0.144189	0.135195	0.0953282	0.157011	0.199633	0.113218	0.178322
rs9303029	6560767	C1orf112;SELL	Generic	0.0420136	0.2072	0.197668	0.129613	0.0516027	0.0975383	0.226894	0.146521	0.162216
rs4969260	5550132	C17orf62	Generic	0.0420157	0.0900908	0.0275831	0.00262239	0.0876849	0.100751	0.264337	0.0519953	0.182544
rs4808667	7380279	GLT25D1	Generic	0.0420726	0.120854	0.144916	-	-	-	0.303385	0.132885	0.303385
rs1042058	1470215	RP4-614O4.11;EIF6	Generic	0.0421536	0.21498	0.143064	0.042782	0.137993	0.129371	0.255453	0.134705	0.192412
rs6060373	1850681	-	Generic	0.0421569	0.0666645	0.0340725	0.0359358	0.0865603	0.18057	0.108416	0.0558083	0.144493
rs805297	3850433	TEX264	Generic	0.0421956	-	-	0.180753	0.233386	0.247367	0.0203844	0.20707	0.133876
rs10917431	6860041	HSPA1B	Generic	0.0421999	0.066635	0.0668421	0.0130726	-	-	0.0384223	0.0488499	0.0384223
rs4234644	430369	MAP3K8	Generic	0.0422375	0.0201128	0.0402103	-	-	-	-	0.0301615	NaN
rs11579396	4760692	C1orf131	Generic	0.0422947	0.0909536	0.127196	0.117795	0.122218	0.122012	0.050814	0.114541	0.0864129
[truncated: 11,126 more rows]
