# Supplementary material for: Cell Specific eQTL Analysis without Sorting Cells
Source: PLoS Genet. 2015 May 8;11(5):e1005223. doi: 10.1371/journal.pgen.1005223 (PMC4425538; doi:10.1371/journal.pgen.1005223)
Supplement: S5 Table — (XLSX) [file pgen.1005223.s015.xlsx]

## Sheet: Sheet1
Supplementary Table 5
Disease	Number of trait SNPs	Number of trait SNPs after pruning	Number of trait SNPs that are cis-eQTL SNPs	Number of neutrophil mediated trait SNPs	Ratio for Disease	One-tailed Binomial P-value
Crohn's disease	64	49	49	11	0.289474	0.00177744
Inflammatory bowel disease	50	48	48	8	0.2	0.0405178
Rheumatoid arthritis	34	27	27	3	0.125	0.384632
Multiple sclerosis	35	30	30	3	0.111111	0.45227
Type 1 diabetes	27	21	21	2	0.105263	0.524176
